# Supplementary material for: Conservation and trans-regulation of histone modification in the A and B subgenomes of polyploid wheat during domestication and ploidy transition
Source: BMC Biol. 2021 Mar 9;19:42. doi: 10.1186/s12915-021-00985-7 (PMC7944620; doi:10.1186/s12915-021-00985-7)
Supplement: Supplementary file 6 — Additional file 6: Table S5. Gene Ontology (GO) enrichment terms and genes used for GO analysis of H3K4me3 modification in WTW → DTW → ETW process. [file 12915_2021_985_MOESM6_ESM.xlsx]

## Sheet: GO enrichment
H3K4me3	GO_ID	Description	Gene Ratio	pvalue	FDR
Group II	GO:0030410	nicotianamine synthase activity	6/648	9.90392e-07	6.67212e-05
Group II	GO:0030418	nicotianamine biosynthetic process	6/648	9.90392e-07	6.67212e-05
Group II	GO:0004097	catechol oxidase activity	4/648	6.49177e-05	0.00208327
Group II	GO:0004143	diacylglycerol kinase activity	4/648	7.7309e-05	0.00208327
Group II	GO:0007205	protein kinase C-activating G-protein coupled rece	4/648	7.7309e-05	0.00208327
Group II	GO:0010181	FMN binding	8/648	0.000139951	0.00285352
Group II	GO:0004112	cyclic-nucleotide phosphodiesterase activity	2/648	0.00027532	0.00285352
Group II	GO:0004639	phosphoribosylaminoimidazolesuccinocarboxamide syn	2/648	0.00027532	0.00285352
Group II	GO:0008108	UDP-glucose:hexose-1-phosphate uridylyltransferase	2/648	0.00027532	0.00285352
Group II	GO:0016670	oxidoreductase activity, acting on a sulfur group	2/648	0.00027532	0.00285352
Group II	GO:0019363	pyridine nucleotide biosynthetic process	2/648	0.00027532	0.00285352
Group II	GO:0030328	prenylcysteine catabolic process	2/648	0.00027532	0.00285352
Group II	GO:0044599	AP-5 adaptor complex	2/648	0.00027532	0.00285352
Group II	GO:0016616	oxidoreductase activity, acting on the CH-OH group	8/648	0.000344744	0.00331784
Group II	GO:0006221	pyrimidine nucleotide biosynthetic process	4/648	0.000777051	0.00697983
Group II	GO:0051287	NAD binding	8/648	0.00102375	0.00727799
Group II	GO:0004347	glucose-6-phosphate isomerase activity	2/648	0.00135041	0.00727799
Group II	GO:0004385	guanylate kinase activity	2/648	0.00135041	0.00727799
Group II	GO:0004605	phosphatidate cytidylyltransferase activity	2/648	0.00135041	0.00727799
Group II	GO:0004781	sulfate adenylyltransferase (ATP) activity	2/648	0.00135041	0.00727799
Group II	GO:0006163	purine nucleotide metabolic process	2/648	0.00135041	0.00727799
Group II	GO:0006996	organelle organization	2/648	0.00135041	0.00727799
Group II	GO:0008824	cyanate hydratase activity	2/648	0.00135041	0.00727799
Group II	GO:0009439	cyanate metabolic process	2/648	0.00135041	0.00727799
Group II	GO:0033862	UMP kinase activity	2/648	0.00135041	0.00727799
Group II	GO:0003839	gamma-glutamylcyclotransferase activity	2/648	0.00187853	0.00973487
Group II	GO:0003951	NAD+ kinase activity	4/648	0.00223726	0.010479
Group II	GO:0005758	mitochondrial intermembrane space	2/648	0.00248875	0.010479
Group II	GO:0006825	copper ion transport	2/648	0.00248875	0.010479
Group II	GO:0010167	response to nitrate	2/648	0.00248875	0.010479
Group II	GO:0015706	nitrate transport	2/648	0.00248875	0.010479
Group II	GO:0016531	copper chaperone activity	2/648	0.00248875	0.010479
Group II	GO:0000155	phosphorelay sensor kinase activity	4/648	0.00286787	0.0115782
Group II	GO:0004514	nicotinate-nucleotide diphosphorylase (carboxylati	2/648	0.00317947	0.0115782
Group II	GO:0008176	tRNA (guanine-N7-)-methyltransferase activity	2/648	0.00317947	0.0115782
Group II	GO:0008534	oxidized purine nucleobase lesion DNA N-glycosylas	2/648	0.00317947	0.0115782
Group II	GO:0046148	pigment biosynthetic process	2/648	0.00317947	0.0115782
Group II	GO:0003906	DNA-(apurinic or apyrimidinic site) lyase activity	2/648	0.00394907	0.0129777
Group II	GO:0004109	coproporphyrinogen oxidase activity	2/648	0.00394907	0.0129777
Group II	GO:0008757	S-adenosylmethionine-dependent methyltransferase a	2/648	0.00394907	0.0129777
Group II	GO:0016799	hydrolase activity, hydrolyzing N-glycosyl compoun	2/648	0.00394907	0.0129777
Group II	GO:0003746	translation elongation factor activity	4/648	0.00470892	0.0135552
Group II	GO:0004449	isocitrate dehydrogenase (NAD+) activity	2/648	0.00479599	0.0135552
Group II	GO:0005789	endoplasmic reticulum membrane	4/648	0.00520482	0.0135552
Group II	GO:0008061	chitin binding	4/648	0.00546538	0.0135552
Group II	GO:0004084	branched-chain-amino-acid transaminase activity	2/648	0.00571866	0.0135552
Group II	GO:0004127	cytidylate kinase activity	2/648	0.00571866	0.0135552
Group II	GO:0004673	protein histidine kinase activity	2/648	0.00571866	0.0135552
Group II	GO:0006094	gluconeogenesis	2/648	0.00571866	0.0135552
Group II	GO:0009041	uridylate kinase activity	2/648	0.00571866	0.0135552
Group II	GO:0009081	branched-chain amino acid metabolic process	2/648	0.00571866	0.0135552
Group II	GO:0010105	negative regulation of ethylene-activated signalin	2/648	0.00571866	0.0135552
Group II	GO:0012511	monolayer-surrounded lipid storage body	2/648	0.00571866	0.0135552
Group II	GO:0038199	ethylene receptor activity	2/648	0.00571866	0.0135552
Group II	GO:0050896	response to stimulus	2/648	0.00571866	0.0135552
Group II	GO:0051740	ethylene binding	2/648	0.00571866	0.0135552
Group II	GO:0006414	translational elongation	4/648	0.0057345	0.0135552
Group II	GO:0006890	retrograde vesicle-mediated transport, Golgi to ER	2/648	0.00671556	0.0150806
Group II	GO:0016151	nickel cation binding	2/648	0.00671556	0.0150806
Group II	GO:0016763	transferase activity, transferring pentosyl groups	2/648	0.00671556	0.0150806
Group II	GO:0003844	1,4-alpha-glucan branching enzyme activity	2/648	0.00892602	0.0171809
Group II	GO:0004550	nucleoside diphosphate kinase activity	2/648	0.00892602	0.0171809
Group II	GO:0004861	cyclin-dependent protein serine/threonine kinase i	2/648	0.00892602	0.0171809
Group II	GO:0005787	signal peptidase complex	2/648	0.00892602	0.0171809
Group II	GO:0006165	nucleoside diphosphate phosphorylation	2/648	0.00892602	0.0171809
Group II	GO:0006183	GTP biosynthetic process	2/648	0.00892602	0.0171809
Group II	GO:0006228	UTP biosynthetic process	2/648	0.00892602	0.0171809
Group II	GO:0006241	CTP biosynthetic process	2/648	0.00892602	0.0171809
Group II	GO:0006751	glutathione catabolic process	2/648	0.00892602	0.0171809
Group II	GO:0007050	cell cycle arrest	2/648	0.00892602	0.0171809
Group II	GO:0000103	sulfate assimilation	2/648	0.0101366	0.0189691
Group II	GO:0009538	photosystem I reaction center	2/648	0.0101366	0.0189691
Group II	GO:0070008	serine-type exopeptidase activity	2/648	0.0114156	0.0210698
Group II	GO:0015079	potassium ion transmembrane transporter activity	4/648	0.0121721	0.0221625
Group II	GO:0005786	signal recognition particle, endoplasmic reticulum	2/648	0.0127614	0.0223303
Group II	GO:0016811	hydrolase activity, acting on carbon-nitrogen (but	2/648	0.0127614	0.0223303
Group II	GO:0030942	endoplasmic reticulum signal peptide binding	2/648	0.0127614	0.0223303
Group II	GO:0004869	cysteine-type endopeptidase inhibitor activity	4/648	0.013088	0.0226081
Group II	GO:0009072	aromatic amino acid family metabolic process	2/648	0.0156482	0.0263549
Group II	GO:0009435	NAD biosynthetic process	2/648	0.0156482	0.0263549
Group II	GO:0000276	mitochondrial proton-transporting ATP synthase com	2/648	0.0171864	0.0282396
Group II	GO:0003713	transcription coactivator activity	2/648	0.0171864	0.0282396
Group III	GO:0016758	transferase activity, transferring hexosyl groups	32/925	5.08994e-07	8.40531e-05
Group III	GO:0008654	phospholipid biosynthetic process	6/925	9.33923e-07	8.40531e-05
Group III	GO:0045454	cell redox homeostasis	19/925	3.07836e-06	0.000162877
Group III	GO:0005730	nucleolus	6/925	3.61948e-06	0.000162877
Group III	GO:0009793	embryo development ending in seed dormancy	6/925	7.61489e-06	0.000274136
Group III	GO:0016655	oxidoreductase activity, acting on NAD(P)H, quinon	4/925	1.60057e-05	0.000474278
Group III	GO:0031072	heat shock protein binding	7/925	1.84441e-05	0.000474278
Group III	GO:0008198	ferrous iron binding	4/925	3.16657e-05	0.000633313
Group III	GO:0016780	phosphotransferase activity, for other substituted	4/925	3.16657e-05	0.000633313
Group III	GO:0006725	cellular aromatic compound metabolic process	4/925	7.28577e-05	0.00131144
Group III	GO:0016701	oxidoreductase activity, acting on single donors w	4/925	9.26558e-05	0.00151619
Group III	GO:0070569	uridylyltransferase activity	4/925	0.000116089	0.00165141
Group III	GO:0071949	FAD binding	6/925	0.000119268	0.00165141
Group III	GO:0051082	unfolded protein binding	11/925	0.000130328	0.00167564
Group III	GO:0003913	DNA photolyase activity	2/925	0.000559721	0.00559618
Group III	GO:0007033	vacuole organization	2/925	0.000559721	0.00559618
Group III	GO:0033617	mitochondrial respiratory chain complex IV assembl	2/925	0.000559721	0.00559618
Group III	GO:0043461	proton-transporting ATP synthase complex assembly	2/925	0.000559721	0.00559618
Group III	GO:0015035	protein disulfide oxidoreductase activity	10/925	0.000618433	0.00559618
Group III	GO:0016787	hydrolase activity	26/925	0.000621798	0.00559618
Group III	GO:0009055	electron carrier activity	20/925	0.00139603	0.0113702
Group III	GO:0050661	NADP binding	10/925	0.00151875	0.0113702
Group III	GO:0004499	N,N-dimethylaniline monooxygenase activity	8/925	0.00162171	0.0113702
Group III	GO:0003983	UTP:glucose-1-phosphate uridylyltransferase activi	2/925	0.00183187	0.0113702
Group III	GO:0004565	beta-galactosidase activity	2/925	0.00183187	0.0113702
Group III	GO:0006011	UDP-glucose metabolic process	2/925	0.00183187	0.0113702
Group III	GO:0009226	nucleotide-sugar biosynthetic process	2/925	0.00183187	0.0113702
Group III	GO:0016709	oxidoreductase activity, acting on paired donors,	2/925	0.00183187	0.0113702
Group III	GO:0019915	lipid storage	2/925	0.00183187	0.0113702
Group III	GO:0003871	5-methyltetrahydropteroyltriglutamate-homocysteine	2/925	0.0027228	0.013246
Group III	GO:0004140	dephospho-CoA kinase activity	2/925	0.0027228	0.013246
Group III	GO:0004534	5'-3' exoribonuclease activity	2/925	0.0027228	0.013246
Group III	GO:0004609	phosphatidylserine decarboxylase activity	2/925	0.0027228	0.013246
Group III	GO:0004815	aspartate-tRNA ligase activity	2/925	0.0027228	0.013246
Group III	GO:0005784	Sec61 translocon complex	2/925	0.0027228	0.013246
Group III	GO:0006422	aspartyl-tRNA aminoacylation	2/925	0.0027228	0.013246
Group III	GO:0007030	Golgi organization	2/925	0.0027228	0.013246
Group III	GO:0006672	ceramide metabolic process	2/925	0.00377726	0.0174335
Group III	GO:0016630	protochlorophyllide reductase activity	2/925	0.00377726	0.0174335
Group III	GO:0010038	response to metal ion	2/925	0.00499061	0.0224577
Group III	GO:0008138	protein tyrosine/serine/threonine phosphatase acti	4/925	0.0060679	0.0243509
Group III	GO:0004751	ribose-5-phosphate isomerase activity	2/925	0.00635829	0.0243509
Group III	GO:0006891	intra-Golgi vesicle-mediated transport	2/925	0.00635829	0.0243509
Group III	GO:0008883	glutamyl-tRNA reductase activity	2/925	0.00635829	0.0243509
Group III	GO:0009052	pentose-phosphate shunt, non-oxidative branch	2/925	0.00635829	0.0243509
Group III	GO:0016992	lipoate synthase activity	2/925	0.00635829	0.0243509
Group III	GO:0070403	NAD+ binding	2/925	0.00635829	0.0243509
Group III	GO:0009982	pseudouridine synthase activity	4/925	0.00736978	0.0276367
Group III	GO:0004817	cysteine-tRNA ligase activity	2/925	0.00787586	0.0283531
Group III	GO:0006423	cysteinyl-tRNA aminoacylation	2/925	0.00787586	0.0283531
Group III	GO:0004363	glutathione synthase activity	2/925	0.00953894	0.0314121
Group III	GO:0016788	hydrolase activity, acting on ester bonds	16/925	0.00992548	0.0314121
Group III	GO:0006470	protein dephosphorylation	4/925	0.0104968	0.0314121
Group III	GO:0009451	RNA modification	4/925	0.0104968	0.0314121
Group III	GO:0006950	response to stress	10/925	0.0110986	0.0314121
Group III	GO:0004673	protein histidine kinase activity	2/925	0.0113433	0.0314121
Group III	GO:0006024	glycosaminoglycan biosynthetic process	2/925	0.0113433	0.0314121
Group III	GO:0006750	glutathione biosynthetic process	2/925	0.0113433	0.0314121
Group III	GO:0010105	negative regulation of ethylene-activated signalin	2/925	0.0113433	0.0314121
Group III	GO:0015012	heparan sulfate proteoglycan biosynthetic process	2/925	0.0113433	0.0314121
Group III	GO:0015937	coenzyme A biosynthetic process	2/925	0.0113433	0.0314121
Group III	GO:0017119	Golgi transport complex	2/925	0.0113433	0.0314121
Group III	GO:0038199	ethylene receptor activity	2/925	0.0113433	0.0314121
Group III	GO:0050896	response to stimulus	2/925	0.0113433	0.0314121
Group III	GO:0051740	ethylene binding	2/925	0.0113433	0.0314121
Group IV	GO:0006744	ubiquinone biosynthetic process	4/545	7.13502e-06	0.000507446
Group IV	GO:0009916	alternative oxidase activity	4/545	9.27065e-06	0.000507446
Group IV	GO:0016192	vesicle-mediated transport	10/545	6.35701e-05	0.00164121
Group IV	GO:0016773	phosphotransferase activity, alcohol group as acce	6/545	0.000180443	0.00164121
Group IV	GO:0000124	SAGA complex	2/545	0.000194894	0.00164121
Group IV	GO:0004496	mevalonate kinase activity	2/545	0.000194894	0.00164121
Group IV	GO:0006282	regulation of DNA repair	2/545	0.000194894	0.00164121
Group IV	GO:0006461	protein complex assembly	2/545	0.000194894	0.00164121
Group IV	GO:0008425	2-polyprenyl-6-methoxy-1,4-benzoquinone methyltran	2/545	0.000194894	0.00164121
Group IV	GO:0009045	xylose isomerase activity	2/545	0.000194894	0.00164121
Group IV	GO:0019028	viral capsid	2/545	0.000194894	0.00164121
Group IV	GO:0046522	S-methyl-5-thioribose kinase activity	2/545	0.000194894	0.00164121
Group IV	GO:0050126	N-carbamoylputrescine amidase activity	2/545	0.000194894	0.00164121
Group IV	GO:0030001	metal ion transport	10/545	0.000320617	0.00250708
Group IV	GO:0016758	transferase activity, transferring hexosyl groups	17/545	0.00073625	0.00456395
Group IV	GO:0005198	structural molecule activity	4/545	0.000783204	0.00456395
Group IV	GO:0005739	mitochondrion	4/545	0.000843089	0.00456395
Group IV	GO:0004347	glucose-6-phosphate isomerase activity	2/545	0.000958867	0.00456395
Group IV	GO:0004413	homoserine kinase activity	2/545	0.000958867	0.00456395
Group IV	GO:0004609	phosphatidylserine decarboxylase activity	2/545	0.000958867	0.00456395
Group IV	GO:0006406	mRNA export from nucleus	2/545	0.000958867	0.00456395
Group IV	GO:0006566	threonine metabolic process	2/545	0.000958867	0.00456395
Group IV	GO:0097361	CIA complex	2/545	0.000958867	0.00456395
Group IV	GO:0005542	folic acid binding	2/545	0.00133522	0.00609048
Group IV	GO:0006096	glycolytic process	6/545	0.00156315	0.00684497
Group IV	GO:0005758	mitochondrial intermembrane space	2/545	0.00177076	0.00692327
Group IV	GO:0006825	copper ion transport	2/545	0.00177076	0.00692327
Group IV	GO:0016531	copper chaperone activity	2/545	0.00177076	0.00692327
Group IV	GO:0003714	transcription corepressor activity	2/545	0.0028155	0.00963196
Group IV	GO:0004109	coproporphyrinogen oxidase activity	2/545	0.0028155	0.00963196
Group IV	GO:0010285	L,L-diaminopimelate aminotransferase activity	2/545	0.0028155	0.00963196
Group IV	GO:0045893	positive regulation of transcription, DNA-template	2/545	0.0028155	0.00963196
Group IV	GO:0016616	oxidoreductase activity, acting on the CH-OH group	6/545	0.00334196	0.0110207
Group IV	GO:0003984	acetolactate synthase activity	2/545	0.00342277	0.0110207
Group IV	GO:0003979	UDP-glucose 6-dehydrogenase activity	2/545	0.00408539	0.0120876
Group IV	GO:0006094	gluconeogenesis	2/545	0.00408539	0.0120876
Group IV	GO:0016628	oxidoreductase activity, acting on the CH-CH group	2/545	0.00408539	0.0120876
Group IV	GO:0004602	glutathione peroxidase activity	2/545	0.00557293	0.0152522
Group IV	GO:0006596	polyamine biosynthetic process	2/545	0.00557293	0.0152522
Group IV	GO:0009086	methionine biosynthetic process	2/545	0.00557293	0.0152522
Group IV	GO:0016740	transferase activity	4/545	0.00578199	0.0154384
Group IV	GO:0006857	oligopeptide transport	4/545	0.00601609	0.015681
Group IV	GO:0051205	protein insertion into membrane	2/545	0.00727082	0.0185108
Group IV	GO:0006629	lipid metabolic process	10/545	0.00810253	0.0196879
Group IV	GO:0009082	branched-chain amino acid biosynthetic process	2/545	0.0081964	0.0196879
Group IV	GO:0004462	lactoylglutathione lyase activity	2/545	0.0091719	0.0196879
Group IV	GO:0009813	flavonoid biosynthetic process	2/545	0.0091719	0.0196879
Group IV	GO:0015098	molybdate ion transmembrane transporter activity	2/545	0.0091719	0.0196879
Group IV	GO:0015689	molybdate ion transport	2/545	0.0091719	0.0196879
Group IV	GO:0016872	intramolecular lyase activity	2/545	0.0091719	0.0196879
Group IV	GO:0045430	chalcone isomerase activity	2/545	0.0091719	0.0196879
Group IV	GO:0046961	proton-transporting ATPase activity, rotational me	2/545	0.0101965	0.0207212
Group IV	GO:0004190	aspartic-type endopeptidase activity	6/545	0.0106375	0.0207212
Group IV	GO:0004332	fructose-bisphosphate aldolase activity	2/545	0.0112692	0.0207212
Group IV	GO:0004664	prephenate dehydratase activity	2/545	0.0112692	0.0207212
Group IV	GO:0004784	superoxide dismutase activity	2/545	0.0112692	0.0207212
Group IV	GO:0006801	superoxide metabolic process	2/545	0.0112692	0.0207212
Group IV	GO:0009094	L-phenylalanine biosynthetic process	2/545	0.0112692	0.0207212
Group IV	GO:0030126	COPI vesicle coat	2/545	0.0112692	0.0207212
Group IV	GO:0016597	amino acid binding	4/545	0.0113568	0.0207212
Group IV	GO:0003713	transcription coactivator activity	2/545	0.0123893	0.0218759
Group IV	GO:0003747	translation release factor activity	2/545	0.0123893	0.0218759
Group IV	GO:0015934	large ribosomal subunit	4/545	0.012854	0.0223362
Group IV	GO:0033180	proton-transporting V-type ATPase, V1 domain	2/545	0.013556	0.0231879
Group IV	GO:0046854	phosphatidylinositol phosphorylation	2/545	0.0147683	0.024873
Group IV	GO:0016614	oxidoreductase activity, acting on CH-OH group of	6/545	0.0155791	0.025841
Group IV	GO:0005215	transporter activity	14/545	0.0160709	0.0262588

## Sheet: Group II gene_ID
chr	start	end	gene_ID
chr1A	1163968	1167738	TraesCS1A01G002000
chr1A	7657370	7669881	TraesCS1A01G013800
chr1A	8247388	8250937	TraesCS1A01G015300
chr1A	12098953	12103802	TraesCS1A01G024700
chr1A	12142532	12144491	TraesCS1A01G025100
chr1A	12915066	12916989	TraesCS1A01G027200
chr1A	13762850	13768161	TraesCS1A01G029300
chr1A	20028238	20030993	TraesCS1A01G036000
chr1A	20918067	20919533	TraesCS1A01G037600
chr1A	30294397	30295059	TraesCS1A01G048900
chr1A	31894878	31896098	TraesCS1A01G049800
chr1A	38366944	38368580	TraesCS1A01G057900
chr1A	48966016	48979242	TraesCS1A01G066300
chr1A	53674437	53677276	TraesCS1A01G070900
chr1A	58860237	58860653	TraesCS1A01G075900
chr1A	97802665	97806587	TraesCS1A01G101200
chr1A	100099881	100104491	TraesCS1A01G104300
chr1A	114060700	114062480	TraesCS1A01G112400
chr1A	292077106	292077622	TraesCS1A01G162700
chr1A	299719197	299719790	TraesCS1A01G167000
chr1A	313006783	313007070	TraesCS1A01G175100
chr1A	337629038	337629826	TraesCS1A01G186200
chr1A	372639099	372643296	TraesCS1A01G210400
chr1A	374136782	374137647	TraesCS1A01G211200
chr1A	407330878	407335958	TraesCS1A01G233600
chr1A	426930008	426933652	TraesCS1A01G240000
chr1A	441020255	441023075	TraesCS1A01G248900
chr1A	441032364	441033785	TraesCS1A01G249000
chr1A	441113577	441115550	TraesCS1A01G249200
chr1A	449144820	449145848	TraesCS1A01G256500
chr1A	449805942	449807186	TraesCS1A01G257700
chr1A	452784072	452786584	TraesCS1A01G259700
chr1A	454524420	454526413	TraesCS1A01G260600
chr1A	468682551	468685157	TraesCS1A01G274500
chr1A	471488205	471488660	TraesCS1A01G276300
chr1A	478351165	478355169	TraesCS1A01G280600
chr1A	480604353	480605739	TraesCS1A01G282600
chr1A	482966632	482969203	TraesCS1A01G286000
chr1A	486953459	486953650	TraesCS1A01G290200
chr1A	489273739	489276077	TraesCS1A01G294200
chr1A	497510899	497514255	TraesCS1A01G304300
chr1A	513158439	513159623	TraesCS1A01G322600
chr1A	516040780	516041316	TraesCS1A01G325100
chr1A	517398066	517398797	TraesCS1A01G328100
chr1A	517400373	517405291	TraesCS1A01G328200
chr1A	518953688	518955892	TraesCS1A01G330100
chr1A	518972313	518974285	TraesCS1A01G330200
chr1A	520579703	520584639	TraesCS1A01G331900
chr1A	520793166	520793934	TraesCS1A01G332300
chr1A	530883682	530884736	TraesCS1A01G341200
chr1A	531645592	531645996	TraesCS1A01G342800
chr1A	533445241	533447150	TraesCS1A01G347600
chr1A	538783094	538783721	TraesCS1A01G355700
chr1A	539614175	539616592	TraesCS1A01G356400
chr1A	539702670	539703620	TraesCS1A01G356500
chr1A	539759948	539763413	TraesCS1A01G356900
chr1A	540402694	540409831	TraesCS1A01G358800
chr1A	540647299	540656478	TraesCS1A01G359300
chr1A	541988839	541992272	TraesCS1A01G361100
chr1A	541993451	541997331	TraesCS1A01G361200
chr1A	541997623	541998295	TraesCS1A01G361300
chr1A	542000141	542004852	TraesCS1A01G361400
chr1A	544465497	544475087	TraesCS1A01G365100
chr1A	544495425	544496255	TraesCS1A01G365400
chr1A	545776964	545778292	TraesCS1A01G367100
chr1A	549312696	549314670	TraesCS1A01G373000
chr1A	549666495	549666785	TraesCS1A01G374300
chr1A	549837890	549846942	TraesCS1A01G374800
chr1A	549853362	549857107	TraesCS1A01G374900
chr1A	551311299	551312513	TraesCS1A01G378800
chr1A	551601795	551604857	TraesCS1A01G379800
chr1A	551606770	551609906	TraesCS1A01G379900
chr1A	552907386	552908582	TraesCS1A01G382100
chr1A	554887814	554889705	TraesCS1A01G385600
chr1A	556299551	556305932	TraesCS1A01G387700
chr1A	559881495	559881758	TraesCS1A01G393300
chr1A	566634543	566647343	TraesCS1A01G403500
chr1A	568398530	568399412	TraesCS1A01G405400
chr1A	569138837	569139672	TraesCS1A01G406600
chr1A	569466125	569468831	TraesCS1A01G407100
chr1A	570265221	570265841	TraesCS1A01G408300
chr1A	572575955	572578542	TraesCS1A01G412200
chr1A	574498864	574499766	TraesCS1A01G415800
chr1A	575807774	575808514	TraesCS1A01G418600
chr1A	580925443	580926236	TraesCS1A01G426100
chr1A	582708623	582711979	TraesCS1A01G429400
chr1A	582861856	582863497	TraesCS1A01G430200
chr1A	583659941	583663916	TraesCS1A01G431500
chr1A	588118228	588120093	TraesCS1A01G438500
chr1A	588296990	588303540	TraesCS1A01G438600
chr1A	589040177	589042501	TraesCS1A01G439700
chr1B	1208687	1212810	TraesCS1B01G000900
chr1B	8663329	8677520	TraesCS1B01G017800
chr1B	9069777	9073038	TraesCS1B01G019100
chr1B	15290720	15295649	TraesCS1B01G031100
chr1B	15439413	15441851	TraesCS1B01G031500
chr1B	17380545	17386280	TraesCS1B01G036500
chr1B	23979840	23980973	TraesCS1B01G044000
chr1B	26396066	26397770	TraesCS1B01G046400
chr1B	28164787	28166253	TraesCS1B01G048000
chr1B	48904276	48904932	TraesCS1B01G064400
chr1B	49217564	49219406	TraesCS1B01G064800
chr1B	57022598	57024451	TraesCS1B01G072500
chr1B	58544730	58546373	TraesCS1B01G075600
chr1B	69535245	69539482	TraesCS1B01G084600
chr1B	90311805	90314588	TraesCS1B01G089600
chr1B	96314053	96314985	TraesCS1B01G094400
chr1B	130019578	130021143	TraesCS1B01G112000
chr1B	136312347	136313547	TraesCS1B01G115900
chr1B	167108707	167110566	TraesCS1B01G132600
chr1B	282429891	282430211	TraesCS1B01G162900
chr1B	325817764	325818650	TraesCS1B01G179600
chr1B	330231576	330232169	TraesCS1B01G183400
chr1B	340367218	340367505	TraesCS1B01G189600
chr1B	349348689	349349492	TraesCS1B01G194000
chr1B	402147526	402150391	TraesCS1B01G224300
chr1B	403976471	403977172	TraesCS1B01G225100
chr1B	442198705	442203671	TraesCS1B01G250300
chr1B	444787262	444791343	TraesCS1B01G252100
chr1B	456998120	457003485	TraesCS1B01G259600
chr1B	457024736	457026418	TraesCS1B01G259700
chr1B	457323393	457325324	TraesCS1B01G259900
chr1B	470418858	470419295	TraesCS1B01G267400
chr1B	470964834	470966072	TraesCS1B01G268100
chr1B	474658608	474666009	TraesCS1B01G270000
chr1B	476879931	476882956	TraesCS1B01G271200
chr1B	492865501	492866175	TraesCS1B01G284000
chr1B	496560830	496561285	TraesCS1B01G285500
chr1B	505059147	505072919	TraesCS1B01G289600
chr1B	508707844	508709273	TraesCS1B01G291500
chr1B	513483369	513485801	TraesCS1B01G295500
chr1B	520468861	520470785	TraesCS1B01G299600
chr1B	526190689	526193058	TraesCS1B01G303900
chr1B	539553715	539562346	TraesCS1B01G314800
chr1B	561752983	561754260	TraesCS1B01G334900
chr1B	566183680	566184228	TraesCS1B01G338100
chr1B	570023285	570023992	TraesCS1B01G341900
chr1B	570025854	570030692	TraesCS1B01G342000
chr1B	572288201	572290451	TraesCS1B01G343700
chr1B	572293499	572295575	TraesCS1B01G343800
chr1B	573870504	573876224	TraesCS1B01G345500
chr1B	574267703	574268089	TraesCS1B01G345900
chr1B	583735403	583736892	TraesCS1B01G353600
chr1B	583949070	583950265	TraesCS1B01G353900
chr1B	585203411	585204190	TraesCS1B01G355900
chr1B	591107659	591109194	TraesCS1B01G362100
chr1B	597068574	597069306	TraesCS1B01G365800
chr1B	603147045	603149456	TraesCS1B01G372500
chr1B	603217914	603218858	TraesCS1B01G372600
chr1B	603298821	603302190	TraesCS1B01G373100
chr1B	606312561	606320005	TraesCS1B01G375300
chr1B	606632646	606635397	TraesCS1B01G375500
chr1B	610161206	610164620	TraesCS1B01G377700
chr1B	610165466	610169353	TraesCS1B01G377800
chr1B	610169602	610170547	TraesCS1B01G377900
chr1B	610171257	610176258	TraesCS1B01G378000
chr1B	614789011	614794437	TraesCS1B01G382600
chr1B	614970186	614971307	TraesCS1B01G382900
chr1B	618906730	618908049	TraesCS1B01G385300
chr1B	626103850	626105609	TraesCS1B01G393200
chr1B	626601013	626601303	TraesCS1B01G394500
chr1B	626704741	626713949	TraesCS1B01G395000
chr1B	626723210	626727321	TraesCS1B01G395100
chr1B	630820472	630821338	TraesCS1B01G400100
chr1B	631998254	632001617	TraesCS1B01G401800
chr1B	632003375	632007565	TraesCS1B01G401900
chr1B	634312304	634313742	TraesCS1B01G407200
chr1B	638013708	638015712	TraesCS1B01G412100
chr1B	640157069	640163726	TraesCS1B01G415200
chr1B	645319794	645320625	TraesCS1B01G421800
chr1B	657404443	657410469	TraesCS1B01G433100
chr1B	659326355	659326597	TraesCS1B01G435500
chr1B	659779593	659780664	TraesCS1B01G436800
chr1B	659988751	659989607	TraesCS1B01G437100
chr1B	663079193	663082098	TraesCS1B01G442600
chr1B	666078539	666079899	TraesCS1B01G446000
chr1B	667749720	667750478	TraesCS1B01G448600
chr1B	673893216	673894013	TraesCS1B01G460300
chr1B	675866350	675869770	TraesCS1B01G464300
chr1B	676074080	676075728	TraesCS1B01G465000
chr1B	676775473	676779684	TraesCS1B01G466300
chr1B	680861823	680867706	TraesCS1B01G472500
chr1B	680976187	680978333	TraesCS1B01G472600
chr1B	683473450	683475841	TraesCS1B01G475000
chr2A	533428	535935	TraesCS2A01G001300
chr2A	2655812	2657356	TraesCS2A01G005100
chr2A	3964870	3967583	TraesCS2A01G010200
chr2A	4970472	4976400	TraesCS2A01G012800
chr2A	8368785	8370967	TraesCS2A01G017700
chr2A	10465069	10466373	TraesCS2A01G021700
chr2A	10992992	10995895	TraesCS2A01G022700
chr2A	11332076	11334112	TraesCS2A01G023200
chr2A	18422624	18424973	TraesCS2A01G047600
chr2A	24028814	24029830	TraesCS2A01G056700
chr2A	24530248	24532648	TraesCS2A01G058700
chr2A	32527980	32532760	TraesCS2A01G074000
chr2A	34096546	34097262	TraesCS2A01G076200
chr2A	34517930	34520662	TraesCS2A01G076900
chr2A	36138685	36141909	TraesCS2A01G080000
chr2A	36700056	36701553	TraesCS2A01G081100
chr2A	36800440	36802444	TraesCS2A01G081300
chr2A	38321653	38324840	TraesCS2A01G083600
chr2A	47830536	47833610	TraesCS2A01G093700
chr2A	52577878	52579636	TraesCS2A01G099800
chr2A	61384192	61386721	TraesCS2A01G109500
chr2A	61488106	61488797	TraesCS2A01G109800
chr2A	65177223	65178620	TraesCS2A01G113700
chr2A	65402738	65403552	TraesCS2A01G114400
chr2A	66086371	66087699	TraesCS2A01G115800
chr2A	82057790	82060200	TraesCS2A01G136100
chr2A	82342913	82344526	TraesCS2A01G136600
chr2A	82345445	82349457	TraesCS2A01G136700
chr2A	82350162	82354771	TraesCS2A01G136800
chr2A	87856893	87861590	TraesCS2A01G142300
chr2A	88009109	88012911	TraesCS2A01G142800
chr2A	88013208	88016007	TraesCS2A01G142900
chr2A	88280830	88281891	TraesCS2A01G143200
chr2A	88295052	88297259	TraesCS2A01G143400
chr2A	88299453	88300529	TraesCS2A01G143500
chr2A	88329301	88330473	TraesCS2A01G143600
chr2A	88661909	88671592	TraesCS2A01G143700
chr2A	89160353	89166402	TraesCS2A01G144400
chr2A	90416561	90418156	TraesCS2A01G145300
chr2A	94203825	94205174	TraesCS2A01G147900
chr2A	101380836	101381744	TraesCS2A01G153400
chr2A	120775883	120776434	TraesCS2A01G167800
chr2A	124390902	124391706	TraesCS2A01G169600
chr2A	129104320	129105699	TraesCS2A01G172600
chr2A	137564014	137565927	TraesCS2A01G178800
chr2A	146954777	146963015	TraesCS2A01G185700
chr2A	155073191	155074886	TraesCS2A01G189000
chr2A	159197331	159205040	TraesCS2A01G192100
chr2A	171951502	171956706	TraesCS2A01G199400
chr2A	171956931	171958150	TraesCS2A01G199500
chr2A	173355622	173359608	TraesCS2A01G200400
chr2A	181846076	181848915	TraesCS2A01G204500
chr2A	309687841	309691805	TraesCS2A01G237200
chr2A	338545757	338547301	TraesCS2A01G243000
chr2A	384891808	384893928	TraesCS2A01G253000
chr2A	418794673	418807014	TraesCS2A01G263500
chr2A	418972416	418973992	TraesCS2A01G263900
chr2A	421911042	421914838	TraesCS2A01G265600
chr2A	424164183	424164671	TraesCS2A01G266800
chr2A	436720347	436721431	TraesCS2A01G269700
chr2A	448153094	448154695	TraesCS2A01G273700
chr2A	455493023	455494849	TraesCS2A01G276000
chr2A	509577647	509579470	TraesCS2A01G296100
chr2A	515292584	515295091	TraesCS2A01G299400
chr2A	516238962	516240627	TraesCS2A01G300800
chr2A	516431698	516432363	TraesCS2A01G301400
chr2A	523862085	523872762	TraesCS2A01G304600
chr2A	549287768	549289328	TraesCS2A01G320000
chr2A	550202289	550203017	TraesCS2A01G320600
chr2A	551528639	551531499	TraesCS2A01G322300
chr2A	554011967	554019795	TraesCS2A01G323700
chr2A	570267749	570268624	TraesCS2A01G336800
chr2A	580720388	580722122	TraesCS2A01G343800
chr2A	607601226	607602449	TraesCS2A01G363400
chr2A	611745491	611746949	TraesCS2A01G368000
chr2A	650621885	650625058	TraesCS2A01G396800
chr2A	653858022	653861218	TraesCS2A01G400500
chr2A	671283546	671284551	TraesCS2A01G414200
chr2A	672348794	672348991	TraesCS2A01G415700
chr2A	672841193	672843492	TraesCS2A01G416700
chr2A	675896377	675900970	TraesCS2A01G419900
chr2A	676170507	676172183	TraesCS2A01G420100
chr2A	676267457	676270608	TraesCS2A01G420600
chr2A	683505951	683511573	TraesCS2A01G430100
chr2A	686995531	686996312	TraesCS2A01G434900
chr2A	698823746	698826652	TraesCS2A01G449100
chr2A	699569915	699570247	TraesCS2A01G449700
chr2A	699575164	699575496	TraesCS2A01G449800
chr2A	700666702	700668912	TraesCS2A01G451100
chr2A	702937263	702937583	TraesCS2A01G453400
chr2A	705768391	705771015	TraesCS2A01G457200
chr2A	706640792	706642366	TraesCS2A01G459700
chr2A	707064311	707064538	TraesCS2A01G460800
chr2A	707796451	707797349	TraesCS2A01G462200
chr2A	709049138	709049702	TraesCS2A01G463200
chr2A	712064872	712065441	TraesCS2A01G468000
chr2A	712791048	712793646	TraesCS2A01G469200
chr2A	718124033	718127726	TraesCS2A01G480200
chr2A	718129335	718130420	TraesCS2A01G480300
chr2A	722060737	722062188	TraesCS2A01G487300
chr2A	722060737	722062188	TraesCS2A01G487300
chr2A	722060737	722062188	TraesCS2A01G487400
chr2A	722060737	722062188	TraesCS2A01G487400
chr2A	723986677	723988463	TraesCS2A01G490500
chr2A	724524530	724530032	TraesCS2A01G492200
chr2A	732545301	732547386	TraesCS2A01G502900
chr2A	733628800	733631434	TraesCS2A01G505200
chr2A	734624602	734629060	TraesCS2A01G507200
chr2A	734643084	734645817	TraesCS2A01G507500
chr2A	734762762	734768063	TraesCS2A01G507900
chr2A	735701087	735703428	TraesCS2A01G510700
chr2A	740007637	740010135	TraesCS2A01G516100
chr2A	742292971	742293603	TraesCS2A01G518900
chr2A	742580174	742582549	TraesCS2A01G519300
chr2A	745066603	745066935	TraesCS2A01G523800
chr2A	746797127	746803766	TraesCS2A01G526700
chr2A	749092431	749094017	TraesCS2A01G533100
chr2A	749385143	749389470	TraesCS2A01G533400
chr2A	751526265	751527222	TraesCS2A01G538900
chr2A	753252539	753254986	TraesCS2A01G543000
chr2A	754353027	754356813	TraesCS2A01G545500
chr2A	754358253	754361796	TraesCS2A01G545600
chr2A	755785726	755789314	TraesCS2A01G547900
chr2A	755979440	755982255	TraesCS2A01G548300
chr2A	758417234	758421386	TraesCS2A01G552100
chr2A	759811677	759812628	TraesCS2A01G555000
chr2A	760550208	760551758	TraesCS2A01G556100
chr2A	760621850	760622161	TraesCS2A01G556500
chr2A	765441104	765442258	TraesCS2A01G566200
chr2A	765701271	765710309	TraesCS2A01G566600
chr2A	771505211	771506880	TraesCS2A01G577400
chr2A	771515862	771517500	TraesCS2A01G577700
chr2A	778722796	778724365	TraesCS2A01G590600
chr2B	3300441	3306813	TraesCS2B01G005100
chr2B	4482082	4483377	TraesCS2B01G007000
chr2B	6263090	6265566	TraesCS2B01G012600
chr2B	10774920	10777666	TraesCS2B01G022600
chr2B	12025805	12027001	TraesCS2B01G026100
chr2B	14833697	14836565	TraesCS2B01G031800
chr2B	16038134	16040185	TraesCS2B01G033300
chr2B	28882969	28885490	TraesCS2B01G059400
chr2B	32911868	32914119	TraesCS2B01G065700
chr2B	32924211	32924549	TraesCS2B01G065800
chr2B	35364723	35365745	TraesCS2B01G068800
chr2B	37429625	37432049	TraesCS2B01G070700
chr2B	50286965	50291485	TraesCS2B01G089000
chr2B	52339577	52340293	TraesCS2B01G090900
chr2B	52911807	52915221	TraesCS2B01G091800
chr2B	54778765	54781219	TraesCS2B01G094800
chr2B	55898569	55899948	TraesCS2B01G095800
chr2B	55991402	55993175	TraesCS2B01G095900
chr2B	57679264	57682721	TraesCS2B01G097800
chr2B	69041027	69044118	TraesCS2B01G108200
chr2B	79713860	79715651	TraesCS2B01G116700
chr2B	95542490	95544971	TraesCS2B01G127500
chr2B	95796218	95796941	TraesCS2B01G127800
chr2B	98914578	98915993	TraesCS2B01G132600
chr2B	99960196	99961050	TraesCS2B01G133500
chr2B	101974905	101976230	TraesCS2B01G135400
chr2B	133689873	133697671	TraesCS2B01G160100
chr2B	134042214	134043878	TraesCS2B01G160500
chr2B	134044692	134049104	TraesCS2B01G160600
chr2B	134089995	134094837	TraesCS2B01G160700
chr2B	140750519	140756635	TraesCS2B01G167500
chr2B	140843989	140847191	TraesCS2B01G167900
chr2B	140847510	140850732	TraesCS2B01G168000
chr2B	141147392	141148435	TraesCS2B01G168300
chr2B	141203336	141205467	TraesCS2B01G168400
chr2B	141282515	141283588	TraesCS2B01G168500
chr2B	141367316	141368528	TraesCS2B01G168600
chr2B	141559309	141564696	TraesCS2B01G168700
chr2B	142239046	142245398	TraesCS2B01G169300
chr2B	143272877	143274763	TraesCS2B01G170300
chr2B	147284902	147286249	TraesCS2B01G173400
chr2B	153609535	153612972	TraesCS2B01G178500
chr2B	161026470	161026880	TraesCS2B01G186000
chr2B	170971250	170971801	TraesCS2B01G194000
chr2B	173485268	173486072	TraesCS2B01G195900
chr2B	176413503	176414909	TraesCS2B01G198900
chr2B	185793910	185794682	TraesCS2B01G206700
chr2B	198756155	198760180	TraesCS2B01G214000
chr2B	207100458	207102123	TraesCS2B01G218300
chr2B	211525783	211535313	TraesCS2B01G221600
chr2B	217404507	217409732	TraesCS2B01G226700
chr2B	217409892	217415112	TraesCS2B01G226800
chr2B	219295283	219297446	TraesCS2B01G227400
chr2B	229619821	229622393	TraesCS2B01G232000
chr2B	310496029	310501367	TraesCS2B01G257700
chr2B	326271621	326286997	TraesCS2B01G260200
chr2B	373998280	374000426	TraesCS2B01G272700
chr2B	380308325	380308807	TraesCS2B01G275600
chr2B	381922922	381924453	TraesCS2B01G276400
chr2B	384183936	384184541	TraesCS2B01G278300
chr2B	384397473	384400911	TraesCS2B01G278500
chr2B	398394748	398395077	TraesCS2B01G288300
chr2B	405262324	405263891	TraesCS2B01G291500
chr2B	409662783	409664615	TraesCS2B01G293700
chr2B	447822462	447824230	TraesCS2B01G312500
chr2B	451413874	451416309	TraesCS2B01G315900
chr2B	452595823	452597422	TraesCS2B01G317000
chr2B	453029977	453031881	TraesCS2B01G317500
chr2B	458241449	458248905	TraesCS2B01G321300
chr2B	486951455	486953132	TraesCS2B01G341300
chr2B	492088025	492088900	TraesCS2B01G345100
chr2B	513589382	513592056	TraesCS2B01G360500
chr2B	515012543	515012866	TraesCS2B01G362100
chr2B	517601262	517602513	TraesCS2B01G363300
chr2B	545230235	545231416	TraesCS2B01G381300
chr2B	548910980	548912271	TraesCS2B01G385200
chr2B	593640053	593648618	TraesCS2B01G415100
chr2B	599808855	599814430	TraesCS2B01G418600
chr2B	622673493	622674479	TraesCS2B01G433300
chr2B	624541443	624541640	TraesCS2B01G434700
chr2B	625932204	625934503	TraesCS2B01G435700
chr2B	631202690	631207629	TraesCS2B01G439000
chr2B	631370464	631372141	TraesCS2B01G439200
chr2B	631441178	631443424	TraesCS2B01G439500
chr2B	644144675	644150345	TraesCS2B01G450800
chr2B	652576699	652577521	TraesCS2B01G458000
chr2B	653603856	653607964	TraesCS2B01G458900
chr2B	655842797	655843138	TraesCS2B01G462200
chr2B	666650066	666652915	TraesCS2B01G470400
chr2B	668029716	668030048	TraesCS2B01G471500
chr2B	668047737	668048099	TraesCS2B01G471600
chr2B	669195884	669198087	TraesCS2B01G472600
chr2B	671901462	671901779	TraesCS2B01G474700
chr2B	679812669	679815138	TraesCS2B01G481400
chr2B	680237575	680237802	TraesCS2B01G482600
chr2B	680862450	680864119	TraesCS2B01G483800
chr2B	682138292	682139880	TraesCS2B01G484900
chr2B	690584831	690588888	TraesCS2B01G492100
chr2B	699173300	699176043	TraesCS2B01G505000
chr2B	699178147	699179314	TraesCS2B01G505100
chr2B	708992967	708994418	TraesCS2B01G514400
chr2B	713880227	713881880	TraesCS2B01G519000
chr2B	714786741	714792137	TraesCS2B01G520300
chr2B	726463232	726465604	TraesCS2B01G531000
chr2B	729766349	729769124	TraesCS2B01G533400
chr2B	731340026	731343227	TraesCS2B01G535200
chr2B	731460630	731462902	TraesCS2B01G535500
chr2B	731603586	731609477	TraesCS2B01G536000
chr2B	733890099	733892233	TraesCS2B01G538600
chr2B	741854830	741857296	TraesCS2B01G544700
chr2B	744057838	744058437	TraesCS2B01G547200
chr2B	744081816	744084336	TraesCS2B01G547300
chr2B	749043987	749044550	TraesCS2B01G553700
chr2B	751575705	751581891	TraesCS2B01G557000
chr2B	754866308	754867537	TraesCS2B01G562600
chr2B	755146925	755150799	TraesCS2B01G563400
chr2B	759735278	759736246	TraesCS2B01G569000
chr2B	762503292	762505917	TraesCS2B01G572800
chr2B	765063946	765067907	TraesCS2B01G576000
chr2B	765069548	765073039	TraesCS2B01G576100
chr2B	767014644	767018201	TraesCS2B01G578700
chr2B	767173435	767176642	TraesCS2B01G579200
chr2B	770756417	770760519	TraesCS2B01G583500
chr2B	773088682	773090201	TraesCS2B01G586400
chr2B	773423974	773424636	TraesCS2B01G586800
chr2B	775372766	775373715	TraesCS2B01G589000
chr2B	777828926	777837197	TraesCS2B01G593000
chr2B	789681630	789683148	TraesCS2B01G609700
chr2B	789695619	789697387	TraesCS2B01G610000
chr2B	798957711	798958828	TraesCS2B01G627000
chr2B	801216973	801224042	TraesCS2B01G630100
chr3A	84488	86662	TraesCS3A01G000300
chr3A	430147	432865	TraesCS3A01G001100
chr3A	7655706	7656266	TraesCS3A01G007600
chr3A	8866469	8869406	TraesCS3A01G010100
chr3A	12438692	12441175	TraesCS3A01G021800
chr3A	12812100	12815514	TraesCS3A01G022600
chr3A	13080323	13083112	TraesCS3A01G024100
chr3A	13188518	13190762	TraesCS3A01G024500
chr3A	13354190	13354972	TraesCS3A01G024900
chr3A	13509577	13510176	TraesCS3A01G025600
chr3A	13514512	13517655	TraesCS3A01G025700
chr3A	14764606	14766701	TraesCS3A01G027500
chr3A	14848772	14852646	TraesCS3A01G027700
chr3A	19477378	19478052	TraesCS3A01G034900
chr3A	23376890	23378630	TraesCS3A01G043000
chr3A	32251471	32253474	TraesCS3A01G056000
chr3A	32646899	32650517	TraesCS3A01G056600
chr3A	32999736	33001071	TraesCS3A01G057100
chr3A	36190446	36191135	TraesCS3A01G059700
chr3A	50726519	50728028	TraesCS3A01G078400
chr3A	50892208	50896239	TraesCS3A01G078800
chr3A	53332162	53334726	TraesCS3A01G082700
chr3A	53554029	53556099	TraesCS3A01G083000
chr3A	55737613	55740569	TraesCS3A01G086400
chr3A	57158420	57164402	TraesCS3A01G089200
chr3A	57374657	57378389	TraesCS3A01G090100
chr3A	60200439	60200654	TraesCS3A01G093900
chr3A	60242539	60243239	TraesCS3A01G094100
chr3A	75411317	75413769	TraesCS3A01G109400
chr3A	90857093	90863829	TraesCS3A01G118700
chr3A	111243877	111249161	TraesCS3A01G134100
chr3A	111550486	111553996	TraesCS3A01G134200
chr3A	112961577	112961885	TraesCS3A01G135600
chr3A	118571450	118572106	TraesCS3A01G139900
chr3A	121484184	121488712	TraesCS3A01G142100
chr3A	123278326	123281451	TraesCS3A01G142800
chr3A	169290148	169291005	TraesCS3A01G164400
chr3A	212741215	212744604	TraesCS3A01G183500
chr3A	240356075	240378927	TraesCS3A01G191000
chr3A	354852406	354853515	TraesCS3A01G204000
chr3A	365966231	365966482	TraesCS3A01G207800
chr3A	401411452	401412277	TraesCS3A01G218600
chr3A	423481236	423485013	TraesCS3A01G225700
chr3A	427101694	427103858	TraesCS3A01G228200
chr3A	465828932	465839021	TraesCS3A01G247800
chr3A	474209127	474210506	TraesCS3A01G252900
chr3A	499240089	499240421	TraesCS3A01G271200
chr3A	510688468	510688809	TraesCS3A01G282000
chr3A	512317553	512330863	TraesCS3A01G284000
chr3A	513539505	513540094	TraesCS3A01G284600
chr3A	515285594	515285833	TraesCS3A01G287100
chr3A	537745534	537746436	TraesCS3A01G303500
chr3A	552640698	552641681	TraesCS3A01G313100
chr3A	565459717	565461387	TraesCS3A01G321800
chr3A	572591325	572593556	TraesCS3A01G327700
chr3A	585037118	585039853	TraesCS3A01G338600
chr3A	594348786	594349754	TraesCS3A01G344700
chr3A	597931315	597931661	TraesCS3A01G349300
chr3A	599411944	599415397	TraesCS3A01G350900
chr3A	632614924	632623348	TraesCS3A01G383100
chr3A	636686877	636690961	TraesCS3A01G387600
chr3A	644622945	644623538	TraesCS3A01G396900
chr3A	646737564	646740157	TraesCS3A01G399900
chr3A	653241882	653243829	TraesCS3A01G408000
chr3A	653244290	653248691	TraesCS3A01G408100
chr3A	661787317	661787640	TraesCS3A01G419800
chr3A	673923179	673923439	TraesCS3A01G432600
chr3A	686161923	686162915	TraesCS3A01G444900
chr3A	688616017	688618792	TraesCS3A01G448800
chr3A	692606189	692607298	TraesCS3A01G454300
chr3A	696167447	696168157	TraesCS3A01G459500
chr3A	697201415	697203202	TraesCS3A01G461000
chr3A	703203826	703205031	TraesCS3A01G471900
chr3A	703907373	703907744	TraesCS3A01G472900
chr3A	708931753	708933613	TraesCS3A01G477000
chr3A	711259760	711261011	TraesCS3A01G480200
chr3A	712545178	712546402	TraesCS3A01G481500
chr3A	712552564	712553912	TraesCS3A01G481600
chr3A	714577621	714578621	TraesCS3A01G485500
chr3A	714727989	714729056	TraesCS3A01G486600
chr3A	716067152	716070533	TraesCS3A01G488100
chr3A	717903400	717905664	TraesCS3A01G490300
chr3A	717946152	717946955	TraesCS3A01G490400
chr3A	718063253	718065092	TraesCS3A01G490700
chr3A	719763645	719764432	TraesCS3A01G493000
chr3A	720435679	720437067	TraesCS3A01G494400
chr3A	725709199	725717719	TraesCS3A01G502200
chr3A	725737938	725739417	TraesCS3A01G502300
chr3A	725838109	725841508	TraesCS3A01G502800
chr3A	725904573	725905189	TraesCS3A01G503000
chr3A	728007132	728012697	TraesCS3A01G506300
chr3A	728991035	728994768	TraesCS3A01G507700
chr3A	729690661	729691842	TraesCS3A01G508600
chr3A	729873705	729876942	TraesCS3A01G508800
chr3A	729948054	729949927	TraesCS3A01G509000
chr3A	729955636	729957115	TraesCS3A01G509100
chr3A	730850410	730851585	TraesCS3A01G511000
chr3A	734128065	734131142	TraesCS3A01G516900
chr3A	735888642	735892367	TraesCS3A01G518500
chr3A	735893250	735897003	TraesCS3A01G518600
chr3A	735975365	735976459	TraesCS3A01G518700
chr3A	743377413	743380400	TraesCS3A01G530200
chr3A	746177694	746179200	TraesCS3A01G533700
chr3A	746262554	746263699	TraesCS3A01G534200
chr3A	746297597	746297941	TraesCS3A01G534400
chr3A	746557949	746560035	TraesCS3A01G535000
chr3A	749408770	749414503	TraesCS3A01G538300
chr3A	749415111	749415738	TraesCS3A01G538400
chr3B	265011	267774	TraesCS3B01G000300
chr3B	2405902	2408473	TraesCS3B01G003800
chr3B	3307271	3308513	TraesCS3B01G006300
chr3B	5949492	5952201	TraesCS3B01G013200
chr3B	7371289	7373825	TraesCS3B01G017800
chr3B	8133732	8137409	TraesCS3B01G019300
chr3B	8153575	8154168	TraesCS3B01G019400
chr3B	8526628	8529572	TraesCS3B01G019900
chr3B	8684971	8686910	TraesCS3B01G020300
chr3B	8797130	8799983	TraesCS3B01G020800
chr3B	9914080	9917734	TraesCS3B01G022900
chr3B	10248941	10251406	TraesCS3B01G024000
chr3B	19876841	19878511	TraesCS3B01G040400
chr3B	24938734	24944677	TraesCS3B01G049700
chr3B	40865596	40867000	TraesCS3B01G068800
chr3B	41857022	41858323	TraesCS3B01G070100
chr3B	42144163	42147602	TraesCS3B01G070300
chr3B	43735144	43735356	TraesCS3B01G072400
chr3B	62313358	62315365	TraesCS3B01G093300
chr3B	62948849	62953476	TraesCS3B01G093900
chr3B	65358811	65360925	TraesCS3B01G097800
chr3B	65547355	65548402	TraesCS3B01G098000
chr3B	68588462	68591503	TraesCS3B01G101900
chr3B	70965398	70979299	TraesCS3B01G104500
chr3B	71465052	71467697	TraesCS3B01G105600
chr3B	75317185	75317694	TraesCS3B01G109200
chr3B	75710610	75711107	TraesCS3B01G109700
chr3B	107668681	107671390	TraesCS3B01G128600
chr3B	123351194	123357194	TraesCS3B01G137800
chr3B	154195711	154196748	TraesCS3B01G158800
chr3B	159568041	159571346	TraesCS3B01G162300
chr3B	160355550	160359835	TraesCS3B01G162600
chr3B	162622960	162623619	TraesCS3B01G164700
chr3B	168266805	168275347	TraesCS3B01G167800
chr3B	168679564	168683185	TraesCS3B01G168000
chr3B	169632110	169632418	TraesCS3B01G169400
chr3B	235878719	235880281	TraesCS3B01G201600
chr3B	252803041	252808226	TraesCS3B01G213200
chr3B	267227164	267239731	TraesCS3B01G220000
chr3B	309409514	309410257	TraesCS3B01G225200
chr3B	366392691	366393799	TraesCS3B01G234300
chr3B	367480289	367480543	TraesCS3B01G234900
chr3B	397557763	397559894	TraesCS3B01G249400
chr3B	413958245	413960644	TraesCS3B01G256300
chr3B	416282273	416286495	TraesCS3B01G258700
chr3B	437485848	437505074	TraesCS3B01G271600
chr3B	463203072	463205129	TraesCS3B01G288700
chr3B	507298943	507302266	TraesCS3B01G315700
chr3B	511034602	511051546	TraesCS3B01G317300
chr3B	513531052	513531921	TraesCS3B01G318500
chr3B	520372951	520373193	TraesCS3B01G321200
chr3B	539404035	539406964	TraesCS3B01G332800
chr3B	553097253	553098369	TraesCS3B01G344000
chr3B	567245316	567247777	TraesCS3B01G357200
chr3B	581976771	581980237	TraesCS3B01G370200
chr3B	592867387	592867840	TraesCS3B01G376700
chr3B	598995328	598995950	TraesCS3B01G381500
chr3B	603464438	603467942	TraesCS3B01G383500
chr3B	651720123	651728625	TraesCS3B01G415500
chr3B	658062649	658065255	TraesCS3B01G421200
chr3B	667680774	667681393	TraesCS3B01G428800
chr3B	671866867	671869198	TraesCS3B01G432900
chr3B	681098302	681100331	TraesCS3B01G441600
chr3B	681100790	681105186	TraesCS3B01G441700
chr3B	681568606	681570529	TraesCS3B01G442300
chr3B	696787838	696788483	TraesCS3B01G455200
chr3B	713391482	713392011	TraesCS3B01G468500
chr3B	726621717	726622121	TraesCS3B01G478300
chr3B	727463314	727464288	TraesCS3B01G479400
chr3B	731262755	731265723	TraesCS3B01G485000
chr3B	738684539	738685648	TraesCS3B01G492900
chr3B	743813220	743813927	TraesCS3B01G499200
chr3B	747534322	747535872	TraesCS3B01G503500
chr3B	757708041	757709406	TraesCS3B01G515100
chr3B	757950690	757951061	TraesCS3B01G516100
chr3B	763260404	763263323	TraesCS3B01G520100
chr3B	766642228	766643472	TraesCS3B01G524700
chr3B	768740153	768741475	TraesCS3B01G526600
chr3B	768745769	768746931	TraesCS3B01G526700
chr3B	769055366	769056373	TraesCS3B01G526800
chr3B	773740736	773741571	TraesCS3B01G533200
chr3B	774057877	774058950	TraesCS3B01G534600
chr3B	775825356	775830536	TraesCS3B01G535900
chr3B	786141353	786143680	TraesCS3B01G551300
chr3B	786279314	786279981	TraesCS3B01G551400
chr3B	786510737	786511419	TraesCS3B01G551600
chr3B	788239442	788240391	TraesCS3B01G554400
chr3B	789333501	789369239	TraesCS3B01G556000
chr3B	796835487	796839497	TraesCS3B01G563800
chr3B	798302891	798311348	TraesCS3B01G565800
chr3B	798345218	798348205	TraesCS3B01G566000
chr3B	798392195	798395655	TraesCS3B01G566100
chr3B	798403744	798404473	TraesCS3B01G566300
chr3B	804971740	804977801	TraesCS3B01G574500
chr3B	805003470	805004651	TraesCS3B01G574600
chr3B	806083128	806089252	TraesCS3B01G576100
chr3B	807286473	807289434	TraesCS3B01G577200
chr3B	807432969	807436509	TraesCS3B01G577800
chr3B	807439728	807440946	TraesCS3B01G577900
chr3B	809437894	809439093	TraesCS3B01G580200
chr3B	811445195	811448323	TraesCS3B01G584500
chr3B	812569184	812573207	TraesCS3B01G585600
chr3B	812573794	812577369	TraesCS3B01G585700
chr3B	812721126	812722438	TraesCS3B01G586200
chr3B	820902164	820906114	TraesCS3B01G600300
chr3B	822977716	822983488	TraesCS3B01G603800
chr3B	822984216	822984913	TraesCS3B01G603900
chr3B	829016168	829017680	TraesCS3B01G610500
chr3B	829114036	829115083	TraesCS3B01G610900
chr3B	829246632	829246961	TraesCS3B01G611400
chr3B	829508771	829510876	TraesCS3B01G612100
chr4A	6009443	6011515	TraesCS4A01G010500
chr4A	9550215	9550577	TraesCS4A01G015200
chr4A	11360658	11364025	TraesCS4A01G016800
chr4A	12166841	12169821	TraesCS4A01G018700
chr4A	16460586	16464080	TraesCS4A01G023000
chr4A	26544549	26546448	TraesCS4A01G034500
chr4A	33025488	33029290	TraesCS4A01G040200
chr4A	60344451	60345114	TraesCS4A01G063600
chr4A	65466604	65467265	TraesCS4A01G067500
chr4A	74600481	74603629	TraesCS4A01G075400
chr4A	75341772	75347743	TraesCS4A01G075900
chr4A	98601297	98605396	TraesCS4A01G091900
chr4A	114588236	114589487	TraesCS4A01G102000
chr4A	162813498	162813947	TraesCS4A01G126400
chr4A	284629380	284631467	TraesCS4A01G149200
chr4A	396756874	396757269	TraesCS4A01G165800
chr4A	462201615	462203147	TraesCS4A01G183700
chr4A	462204109	462205056	TraesCS4A01G183900
chr4A	462210624	462211955	TraesCS4A01G184000
chr4A	462212695	462216068	TraesCS4A01G184100
chr4A	514353267	514354960	TraesCS4A01G215800
chr4A	521263892	521272090	TraesCS4A01G218700
chr4A	543340553	543341184	TraesCS4A01G234200
chr4A	550481163	550487426	TraesCS4A01G240900
chr4A	558679245	558679673	TraesCS4A01G248000
chr4A	559945250	559946956	TraesCS4A01G248900
chr4A	560313977	560315500	TraesCS4A01G249100
chr4A	583949402	583953409	TraesCS4A01G272900
chr4A	584517620	584517790	TraesCS4A01G275000
chr4A	584523426	584525657	TraesCS4A01G275200
chr4A	584817688	584823187	TraesCS4A01G276400
chr4A	584882453	584885501	TraesCS4A01G276500
chr4A	584931338	584934198	TraesCS4A01G276600
chr4A	584936954	584939511	TraesCS4A01G276700
chr4A	589661425	589662527	TraesCS4A01G281800
chr4A	593333205	593337537	TraesCS4A01G288500
chr4A	594269604	594270674	TraesCS4A01G290500
chr4A	594364173	594364763	TraesCS4A01G290800
chr4A	595216786	595217267	TraesCS4A01G292400
chr4A	597677918	597682345	TraesCS4A01G298700
chr4A	597826624	597830284	TraesCS4A01G299200
chr4A	599321764	599326557	TraesCS4A01G303400
chr4A	600898793	600901403	TraesCS4A01G305300
chr4A	600902966	600906006	TraesCS4A01G305400
chr4A	601039945	601041268	TraesCS4A01G306300
chr4A	604101314	604103592	TraesCS4A01G313600
chr4A	606608746	606609752	TraesCS4A01G317200
chr4A	608554446	608556572	TraesCS4A01G319500
chr4A	608558256	608560511	TraesCS4A01G319600
chr4A	608610038	608610918	TraesCS4A01G319900
chr4A	613319821	613321985	TraesCS4A01G325500
chr4A	613606291	613615092	TraesCS4A01G326800
chr4A	614241223	614243111	TraesCS4A01G328900
chr4A	614867396	614871236	TraesCS4A01G329600
chr4A	615205524	615209815	TraesCS4A01G330300
chr4A	618417500	618419188	TraesCS4A01G336000
chr4A	621784935	621792029	TraesCS4A01G341100
chr4A	624014194	624017176	TraesCS4A01G344100
chr4A	625264346	625265203	TraesCS4A01G346900
chr4A	626119519	626121612	TraesCS4A01G349400
chr4A	627772558	627778668	TraesCS4A01G352100
chr4A	627813987	627816812	TraesCS4A01G352200
chr4A	627819137	627820590	TraesCS4A01G352300
chr4A	629456416	629461395	TraesCS4A01G355500
chr4A	630863780	630864288	TraesCS4A01G357400
chr4A	631494247	631495802	TraesCS4A01G358000
chr4A	631952805	631953987	TraesCS4A01G358900
chr4A	632153657	632155327	TraesCS4A01G359200
chr4A	638169511	638174692	TraesCS4A01G364800
chr4A	639202474	639205236	TraesCS4A01G366100
chr4A	640249308	640252835	TraesCS4A01G367500
chr4A	641400899	641401733	TraesCS4A01G368700
chr4A	641402978	641404973	TraesCS4A01G368800
chr4A	641588615	641589175	TraesCS4A01G369900
chr4A	641602488	641602763	TraesCS4A01G370200
chr4A	675854865	675855512	TraesCS4A01G402000
chr4A	681934028	681934744	TraesCS4A01G409500
chr4A	684659489	684660559	TraesCS4A01G414100
chr4A	715750645	715754353	TraesCS4A01G449900
chr4B	4848543	4852830	TraesCS4B01G007100
chr4B	4894435	4897140	TraesCS4B01G007300
chr4B	5455819	5457147	TraesCS4B01G008200
chr4B	7037780	7043327	TraesCS4B01G010400
chr4B	9954488	9958106	TraesCS4B01G014200
chr4B	10587301	10592800	TraesCS4B01G014700
chr4B	15641334	15641827	TraesCS4B01G021700
chr4B	16894777	16895391	TraesCS4B01G023200
chr4B	17083255	17084328	TraesCS4B01G023700
chr4B	19754785	19759359	TraesCS4B01G026400
chr4B	23391651	23393009	TraesCS4B01G031200
chr4B	26791996	26794269	TraesCS4B01G037000
chr4B	26796885	26799413	TraesCS4B01G037100
chr4B	26824399	26827490	TraesCS4B01G037200
chr4B	27105059	27110144	TraesCS4B01G037300
chr4B	27788404	27789382	TraesCS4B01G038500
chr4B	27797399	27799794	TraesCS4B01G038700
chr4B	28414562	28417772	TraesCS4B01G041100
chr4B	58253188	58254702	TraesCS4B01G065600
chr4B	58597951	58599546	TraesCS4B01G065700
chr4B	59853917	59854390	TraesCS4B01G066900
chr4B	69375769	69380281	TraesCS4B01G074100
chr4B	78661828	78662571	TraesCS4B01G081100
chr4B	102386025	102388363	TraesCS4B01G097500
chr4B	106047503	106049383	TraesCS4B01G100400
chr4B	175540120	175543274	TraesCS4B01G134600
chr4B	175544184	175545497	TraesCS4B01G134700
chr4B	175561154	175562104	TraesCS4B01G134800
chr4B	175563045	175564693	TraesCS4B01G134900
chr4B	193562296	193562678	TraesCS4B01G144400
chr4B	340991158	340998939	TraesCS4B01G164400
chr4B	391157880	391158956	TraesCS4B01G178500
chr4B	433644691	433645529	TraesCS4B01G202600
chr4B	450909108	450913884	TraesCS4B01G212500
chr4B	470972151	470972818	TraesCS4B01G224800
chr4B	483578131	483584267	TraesCS4B01G231700
chr4B	499059904	499060576	TraesCS4B01G240700
chr4B	546818743	546821054	TraesCS4B01G270800
chr4B	563217400	563226697	TraesCS4B01G280500
chr4B	568665201	568668187	TraesCS4B01G285200
chr4B	570736283	570739792	TraesCS4B01G287300
chr4B	573502737	573503102	TraesCS4B01G288700
chr4B	579429788	579433759	TraesCS4B01G293900
chr4B	582956588	582956863	TraesCS4B01G297700
chr4B	599956967	599957692	TraesCS4B01G309400
chr4B	604202207	604203253	TraesCS4B01G314800
chr4B	612324280	612325007	TraesCS4B01G321400
chr4B	614056366	614066366	TraesCS4B01G323600
chr4B	615772879	615773246	TraesCS4B01G324800
chr4B	620050430	620054971	TraesCS4B01G329400
chr4B	642451526	642454943	TraesCS4B01G349100
chr4B	643400811	643401122	TraesCS4B01G350800
chr4B	643491581	643492126	TraesCS4B01G351000
chr4B	646968226	646972910	TraesCS4B01G356500
chr4B	650960772	650962812	TraesCS4B01G361900
chr4B	654453330	654453749	TraesCS4B01G367500
chr4B	657182387	657184485	TraesCS4B01G371800
chr5A	6666752	6667462	TraesCS5A01G010000
chr5A	7167768	7168166	TraesCS5A01G010900
chr5A	18857169	18858770	TraesCS5A01G023800
chr5A	25699795	25704275	TraesCS5A01G029600
chr5A	32664083	32668962	TraesCS5A01G035000
chr5A	37922777	37923447	TraesCS5A01G041900
chr5A	40911125	40911436	TraesCS5A01G044700
chr5A	68545162	68550085	TraesCS5A01G062900
chr5A	69999374	70000563	TraesCS5A01G064600
chr5A	87931690	87935354	TraesCS5A01G074600
chr5A	98435667	98435870	TraesCS5A01G079200
chr5A	106164352	106167309	TraesCS5A01G082100
chr5A	138428819	138430585	TraesCS5A01G097600
chr5A	139893332	139893964	TraesCS5A01G098600
chr5A	168840906	168849328	TraesCS5A01G104500
chr5A	270828354	270830330	TraesCS5A01G124000
chr5A	309311283	309313033	TraesCS5A01G137400
chr5A	311674286	311676998	TraesCS5A01G139300
chr5A	331940073	331944110	TraesCS5A01G154700
chr5A	359742591	359743139	TraesCS5A01G168900
chr5A	415354204	415355990	TraesCS5A01G205600
chr5A	430956420	430958621	TraesCS5A01G215400
chr5A	431891137	431894926	TraesCS5A01G215600
chr5A	445286626	445287851	TraesCS5A01G230400
chr5A	452113634	452118246	TraesCS5A01G236600
chr5A	456972646	456973167	TraesCS5A01G240700
chr5A	457086086	457087243	TraesCS5A01G241200
chr5A	457515817	457516830	TraesCS5A01G242100
chr5A	457520018	457522316	TraesCS5A01G242200
chr5A	457788998	457792079	TraesCS5A01G242700
chr5A	463452047	463453063	TraesCS5A01G249000
chr5A	465539300	465547048	TraesCS5A01G250100
chr5A	469420676	469423443	TraesCS5A01G253400
chr5A	471471889	471475575	TraesCS5A01G255700
chr5A	471904127	471906001	TraesCS5A01G256300
chr5A	472274579	472278029	TraesCS5A01G256700
chr5A	472434204	472435616	TraesCS5A01G257100
chr5A	475312797	475321702	TraesCS5A01G261500
chr5A	476667744	476669854	TraesCS5A01G264400
chr5A	476682885	476687349	TraesCS5A01G264500
chr5A	477997389	478001035	TraesCS5A01G266400
chr5A	478014194	478016934	TraesCS5A01G266600
chr5A	493810324	493813033	TraesCS5A01G285900
chr5A	495897864	495898256	TraesCS5A01G288600
chr5A	504576199	504576528	TraesCS5A01G296000
chr5A	505606201	505611651	TraesCS5A01G298400
chr5A	513959483	513961190	TraesCS5A01G305000
chr5A	521768555	521769679	TraesCS5A01G309400
chr5A	522056296	522058796	TraesCS5A01G309800
chr5A	522604914	522611884	TraesCS5A01G310800
chr5A	522868163	522868825	TraesCS5A01G311000
chr5A	535011819	535012951	TraesCS5A01G322500
chr5A	535653628	535654242	TraesCS5A01G324300
chr5A	536970486	536971407	TraesCS5A01G327100
chr5A	537135112	537138416	TraesCS5A01G327900
chr5A	540822139	540822770	TraesCS5A01G332400
chr5A	543714240	543714808	TraesCS5A01G334000
chr5A	544533831	544535389	TraesCS5A01G335300
chr5A	545129107	545130038	TraesCS5A01G336400
chr5A	547719277	547723097	TraesCS5A01G342900
chr5A	549192581	549192991	TraesCS5A01G345500
chr5A	551043241	551045863	TraesCS5A01G348100
chr5A	551047913	551050632	TraesCS5A01G348200
chr5A	552069655	552072314	TraesCS5A01G348400
chr5A	552954180	552958940	TraesCS5A01G350200
chr5A	554285734	554287955	TraesCS5A01G352100
chr5A	555927817	555928979	TraesCS5A01G353400
chr5A	556679204	556684636	TraesCS5A01G353700
chr5A	557092728	557093342	TraesCS5A01G354700
chr5A	559516885	559522100	TraesCS5A01G357400
chr5A	561532002	561535007	TraesCS5A01G359600
chr5A	575526200	575527762	TraesCS5A01G377800
chr5A	576084877	576088163	TraesCS5A01G378900
chr5A	576582737	576585018	TraesCS5A01G379300
chr5A	590849834	590850703	TraesCS5A01G395800
chr5A	592205430	592208258	TraesCS5A01G398100
chr5A	592622150	592623539	TraesCS5A01G398800
chr5A	595037561	595038877	TraesCS5A01G402300
chr5A	595408044	595408325	TraesCS5A01G402900
chr5A	596011525	596013551	TraesCS5A01G403700
chr5A	601622250	601627588	TraesCS5A01G413300
chr5A	602341633	602346997	TraesCS5A01G414300
chr5A	606902184	606905132	TraesCS5A01G420300
chr5A	613476388	613478012	TraesCS5A01G428700
chr5A	615177730	615181595	TraesCS5A01G431100
chr5A	615185133	615188635	TraesCS5A01G431200
chr5A	615301701	615306838	TraesCS5A01G431400
chr5A	615312056	615318720	TraesCS5A01G431600
chr5A	617122202	617123677	TraesCS5A01G433300
chr5A	618125882	618127323	TraesCS5A01G434800
chr5A	621177085	621177753	TraesCS5A01G439800
chr5A	622764667	622766144	TraesCS5A01G442100
chr5A	622773796	622780197	TraesCS5A01G442300
chr5A	623214780	623215859	TraesCS5A01G443100
chr5A	626275934	626278883	TraesCS5A01G446800
chr5A	631664313	631668342	TraesCS5A01G449900
chr5A	632198601	632199563	TraesCS5A01G450300
chr5A	641723900	641726401	TraesCS5A01G461300
chr5A	643625947	643627332	TraesCS5A01G463700
chr5A	647485376	647487896	TraesCS5A01G470800
chr5A	649237228	649246541	TraesCS5A01G472100
chr5A	650269693	650273328	TraesCS5A01G474300
chr5A	650638372	650643613	TraesCS5A01G475700
chr5A	651996788	652002996	TraesCS5A01G479100
chr5A	653700133	653704113	TraesCS5A01G481000
chr5A	654560490	654563526	TraesCS5A01G483500
chr5A	654611827	654613207	TraesCS5A01G483600
chr5A	656881703	656885274	TraesCS5A01G485500
chr5A	659842199	659842826	TraesCS5A01G490700
chr5A	663712627	663715365	TraesCS5A01G496100
chr5A	664532368	664532736	TraesCS5A01G497100
chr5A	666734108	666738630	TraesCS5A01G501000
chr5A	680497919	680501688	TraesCS5A01G517700
chr5A	680975939	680976427	TraesCS5A01G519800
chr5A	685988595	685994364	TraesCS5A01G525900
chr5A	688973615	688975661	TraesCS5A01G529900
chr5A	692057989	692058417	TraesCS5A01G535300
chr5A	693673421	693674644	TraesCS5A01G537300
chr5A	698502253	698504341	TraesCS5A01G542500
chr5A	705999779	706001459	TraesCS5A01G553600
chr5B	8876101	8876805	TraesCS5B01G007600
chr5B	20627208	20628495	TraesCS5B01G021400
chr5B	27293772	27299819	TraesCS5B01G028200
chr5B	38178236	38182883	TraesCS5B01G035300
chr5B	49882809	49883496	TraesCS5B01G044400
chr5B	54831147	54831458	TraesCS5B01G048900
chr5B	63252947	63253943	TraesCS5B01G056600
chr5B	77669663	77670850	TraesCS5B01G068100
chr5B	81189201	81193384	TraesCS5B01G070200
chr5B	101322216	101325434	TraesCS5B01G081000
chr5B	105537769	105540472	TraesCS5B01G083400
chr5B	110123353	110123550	TraesCS5B01G086800
chr5B	137109320	137112617	TraesCS5B01G103100
chr5B	138556964	138557596	TraesCS5B01G103800
chr5B	149313913	149329215	TraesCS5B01G108800
chr5B	222750498	222758552	TraesCS5B01G123600
chr5B	255681098	255682851	TraesCS5B01G136100
chr5B	256614403	256617142	TraesCS5B01G136900
chr5B	282045238	282046566	TraesCS5B01G152900
chr5B	307395802	307396329	TraesCS5B01G165700
chr5B	369153320	369155656	TraesCS5B01G202800
chr5B	378068311	378070667	TraesCS5B01G208500
chr5B	386838281	386841658	TraesCS5B01G214100
chr5B	405722282	405725834	TraesCS5B01G228900
chr5B	414831999	414834974	TraesCS5B01G235100
chr5B	419615553	419618519	TraesCS5B01G238900
chr5B	419727264	419728406	TraesCS5B01G239300
chr5B	420469387	420471692	TraesCS5B01G240300
chr5B	420714265	420715281	TraesCS5B01G240400
chr5B	420981318	420985006	TraesCS5B01G240900
chr5B	428461602	428462604	TraesCS5B01G246700
chr5B	430466119	430471979	TraesCS5B01G248100
chr5B	434919382	434922402	TraesCS5B01G252400
chr5B	437566657	437570264	TraesCS5B01G254900
chr5B	438167328	438169202	TraesCS5B01G255500
chr5B	439056540	439059934	TraesCS5B01G256200
chr5B	439241034	439242446	TraesCS5B01G256600
chr5B	442372604	442377101	TraesCS5B01G259800
chr5B	448130568	448132821	TraesCS5B01G263700
chr5B	448220457	448223849	TraesCS5B01G263800
chr5B	450660669	450664415	TraesCS5B01G266000
chr5B	450769434	450772116	TraesCS5B01G266200
chr5B	470622822	470625678	TraesCS5B01G285200
chr5B	473747422	473747814	TraesCS5B01G288100
chr5B	480287543	480293163	TraesCS5B01G297600
chr5B	489386106	489387797	TraesCS5B01G305400
chr5B	492262894	492264015	TraesCS5B01G310200
chr5B	492536142	492538697	TraesCS5B01G310500
chr5B	493159433	493160071	TraesCS5B01G311500
chr5B	493285961	493286623	TraesCS5B01G311700
chr5B	507704959	507705851	TraesCS5B01G322900
chr5B	509172127	509172741	TraesCS5B01G325100
chr5B	511292410	511293150	TraesCS5B01G327300
chr5B	511403774	511407072	TraesCS5B01G327800
chr5B	516543290	516543921	TraesCS5B01G332600
chr5B	517503626	517504045	TraesCS5B01G333600
chr5B	517852428	517853982	TraesCS5B01G334500
chr5B	518570573	518571887	TraesCS5B01G335400
chr5B	526642601	526646027	TraesCS5B01G342100
chr5B	528563512	528563922	TraesCS5B01G346400
chr5B	530615498	530618129	TraesCS5B01G349200
chr5B	530620255	530622967	TraesCS5B01G349300
chr5B	530965974	530968783	TraesCS5B01G349800
chr5B	532600945	532606224	TraesCS5B01G352900
chr5B	533748099	533750342	TraesCS5B01G354800
chr5B	535139641	535140795	TraesCS5B01G355800
chr5B	536045929	536052039	TraesCS5B01G356300
chr5B	536505515	536509118	TraesCS5B01G357000
chr5B	539469877	539475036	TraesCS5B01G359900
chr5B	541342032	541344683	TraesCS5B01G361900
chr5B	559682836	559684398	TraesCS5B01G381400
chr5B	561061784	561064925	TraesCS5B01G382600
chr5B	562046476	562048970	TraesCS5B01G383100
chr5B	577523807	577524749	TraesCS5B01G400600
chr5B	580076651	580079461	TraesCS5B01G403200
chr5B	580288929	580290383	TraesCS5B01G403900
chr5B	582975172	582976443	TraesCS5B01G407200
chr5B	583472566	583473143	TraesCS5B01G407700
chr5B	584070367	584072301	TraesCS5B01G408400
chr5B	591481272	591486846	TraesCS5B01G416700
chr5B	591827207	591832220	TraesCS5B01G417300
chr5B	597227761	597230708	TraesCS5B01G422100
chr5B	605784759	605785094	TraesCS5B01G430700
chr5B	607474132	607479443	TraesCS5B01G432900
chr5B	607485135	607488619	TraesCS5B01G433000
chr5B	607865505	607868270	TraesCS5B01G433200
chr5B	607869668	607876405	TraesCS5B01G433300
chr5B	610280950	610282422	TraesCS5B01G436500
chr5B	610867845	610868468	TraesCS5B01G437600
chr5B	615741711	615742268	TraesCS5B01G442700
chr5B	617814491	617817403	TraesCS5B01G446200
chr5B	617825121	617831945	TraesCS5B01G446400
chr5B	618475640	618476734	TraesCS5B01G447700
chr5B	622548720	622551951	TraesCS5B01G450700
chr5B	632152850	632156259	TraesCS5B01G457700
chr5B	633505976	633507359	TraesCS5B01G458500
chr5B	644873166	644875553	TraesCS5B01G471500
chr5B	648144275	648145873	TraesCS5B01G475200
chr5B	655208942	655210559	TraesCS5B01G483400
chr5B	656251427	656260704	TraesCS5B01G484800
chr5B	658450521	658454438	TraesCS5B01G487400
chr5B	658915417	658919627	TraesCS5B01G489000
chr5B	660144035	660151091	TraesCS5B01G492000
chr5B	661905709	661909243	TraesCS5B01G494200
chr5B	663796091	663798591	TraesCS5B01G496600
chr5B	664016369	664017746	TraesCS5B01G496900
chr5B	665768358	665771648	TraesCS5B01G499100
chr5B	670114084	670116076	TraesCS5B01G503800
chr5B	670117399	670118210	TraesCS5B01G503900
chr5B	671091552	671095092	TraesCS5B01G505200
chr5B	672620583	672623679	TraesCS5B01G507200
chr5B	673934708	673939662	TraesCS5B01G508700
chr5B	678490387	678491813	TraesCS5B01G513400
chr5B	678620851	678622515	TraesCS5B01G513700
chr5B	679403768	679405320	TraesCS5B01G514600
chr5B	679677184	679677997	TraesCS5B01G515100
chr5B	680671798	680672487	TraesCS5B01G516900
chr5B	682164975	682171769	TraesCS5B01G519300
chr5B	682176846	682179858	TraesCS5B01G519400
chr5B	682182491	682184023	TraesCS5B01G519500
chr5B	684491733	684493853	TraesCS5B01G523300
chr5B	686201108	686202400	TraesCS5B01G527000
chr5B	686932357	686935039	TraesCS5B01G528100
chr5B	690221470	690228981	TraesCS5B01G533400
chr5B	691772470	691774013	TraesCS5B01G535700
chr5B	693992353	693994819	TraesCS5B01G538400
chr5B	694519059	694526604	TraesCS5B01G539500
chr5B	696420865	696423231	TraesCS5B01G543300
chr5B	697113917	697118140	TraesCS5B01G544500
chr5B	697668411	697672815	TraesCS5B01G545100
chr5B	706303629	706304598	TraesCS5B01G559200
chr5B	706349708	706353015	TraesCS5B01G559500
chr5B	706353905	706356043	TraesCS5B01G559600
chr5B	708183710	708184279	TraesCS5B01G562000
chr5B	710610186	710612803	TraesCS5B01G566100
chr6A	1030381	1031790	TraesCS6A01G002700
chr6A	2247824	2248544	TraesCS6A01G005900
chr6A	3851504	3853230	TraesCS6A01G009200
chr6A	5856594	5857535	TraesCS6A01G012500
chr6A	7997230	8002679	TraesCS6A01G016200
chr6A	8803397	8803858	TraesCS6A01G018100
chr6A	9317026	9319718	TraesCS6A01G019300
chr6A	11554731	11558112	TraesCS6A01G023100
chr6A	11963972	11966414	TraesCS6A01G024000
chr6A	12420997	12421536	TraesCS6A01G025100
chr6A	16443437	16444417	TraesCS6A01G033400
chr6A	22952943	22955436	TraesCS6A01G043900
chr6A	24073716	24075852	TraesCS6A01G047900
chr6A	28410489	28412881	TraesCS6A01G054500
chr6A	30035526	30036455	TraesCS6A01G057100
chr6A	30039438	30041847	TraesCS6A01G057200
chr6A	31743383	31745503	TraesCS6A01G060200
chr6A	33008119	33008717	TraesCS6A01G061600
chr6A	33952629	33953613	TraesCS6A01G063200
chr6A	34039340	34039600	TraesCS6A01G063800
chr6A	38768922	38770462	TraesCS6A01G071100
chr6A	39438415	39439964	TraesCS6A01G072200
chr6A	39495832	39505743	TraesCS6A01G072500
chr6A	48552445	48556385	TraesCS6A01G078800
chr6A	63017979	63018598	TraesCS6A01G095700
chr6A	63070710	63071755	TraesCS6A01G095800
chr6A	64311829	64316362	TraesCS6A01G097100
chr6A	65797793	65800388	TraesCS6A01G098600
chr6A	69132561	69134072	TraesCS6A01G101100
chr6A	73723564	73724953	TraesCS6A01G105400
chr6A	75919016	75921881	TraesCS6A01G107400
chr6A	87756706	87761078	TraesCS6A01G117300
chr6A	92575978	92577173	TraesCS6A01G120700
chr6A	98913454	98918308	TraesCS6A01G125400
chr6A	104408295	104410352	TraesCS6A01G132300
chr6A	106798120	106801340	TraesCS6A01G134400
chr6A	106930087	106936485	TraesCS6A01G134700
chr6A	121871009	121872822	TraesCS6A01G144600
chr6A	125479812	125485746	TraesCS6A01G146400
chr6A	384964394	384966150	TraesCS6A01G212200
chr6A	387063127	387070040	TraesCS6A01G212800
chr6A	420826595	420834162	TraesCS6A01G223900
chr6A	436859857	436866665	TraesCS6A01G231400
chr6A	459512165	459514848	TraesCS6A01G247400
chr6A	459876781	459879596	TraesCS6A01G247900
chr6A	496010717	496017053	TraesCS6A01G269600
chr6A	516252237	516253882	TraesCS6A01G284700
chr6A	524331960	524332439	TraesCS6A01G292500
chr6A	531050113	531050737	TraesCS6A01G297500
chr6A	531520488	531522392	TraesCS6A01G298200
chr6A	563713450	563715777	TraesCS6A01G331800
chr6A	571900230	571901865	TraesCS6A01G338500
chr6A	579437114	579440032	TraesCS6A01G346100
chr6A	581965272	581965886	TraesCS6A01G349800
chr6A	582516403	582517160	TraesCS6A01G350700
chr6A	586326359	586329599	TraesCS6A01G355300
chr6A	587743419	587749367	TraesCS6A01G356900
chr6A	588566549	588568590	TraesCS6A01G358600
chr6A	591950803	591952046	TraesCS6A01G361600
chr6A	592816968	592818437	TraesCS6A01G364100
chr6A	593353733	593354204	TraesCS6A01G365000
chr6A	594819261	594821857	TraesCS6A01G368900
chr6A	594979250	594982971	TraesCS6A01G369500
chr6A	595563676	595564008	TraesCS6A01G371000
chr6A	595648446	595648670	TraesCS6A01G371400
chr6A	596421256	596422304	TraesCS6A01G372600
chr6A	597892592	597894010	TraesCS6A01G375700
chr6A	600403258	600406136	TraesCS6A01G379800
chr6A	607928427	607931048	TraesCS6A01G394100
chr6A	608073356	608074353	TraesCS6A01G394700
chr6A	608624697	608625959	TraesCS6A01G396300
chr6A	608709901	608711928	TraesCS6A01G396800
chr6A	609042883	609044688	TraesCS6A01G398100
chr6A	609109758	609112657	TraesCS6A01G398500
chr6A	609148661	609149647	TraesCS6A01G398700
chr6A	609168874	609172782	TraesCS6A01G399100
chr6A	609176083	609176955	TraesCS6A01G399200
chr6A	609285698	609288266	TraesCS6A01G399400
chr6A	609559041	609561847	TraesCS6A01G400300
chr6A	610203761	610206255	TraesCS6A01G402000
chr6A	611857438	611861339	TraesCS6A01G406700
chr6A	613237034	613238021	TraesCS6A01G408300
chr6A	613338242	613338529	TraesCS6A01G409300
chr6A	613760546	613763197	TraesCS6A01G410600
chr6A	613833379	613838795	TraesCS6A01G411000
chr6A	614442215	614445756	TraesCS6A01G412900
chr6A	614586278	614589473	TraesCS6A01G413400
chr6A	614598189	614598743	TraesCS6A01G413500
chr6A	614801091	614805767	TraesCS6A01G414500
chr6A	615455233	615460964	TraesCS6A01G416300
chr6B	4943147	4944403	TraesCS6B01G007700
chr6B	6801356	6802135	TraesCS6B01G011500
chr6B	9001879	9003659	TraesCS6B01G015000
chr6B	11572367	11573452	TraesCS6B01G018700
chr6B	14398711	14399250	TraesCS6B01G023500
chr6B	14521929	14527233	TraesCS6B01G023900
chr6B	15789990	15793493	TraesCS6B01G026200
chr6B	18645695	18648598	TraesCS6B01G031500
chr6B	19125142	19128389	TraesCS6B01G032700
chr6B	27903084	27903770	TraesCS6B01G046900
chr6B	39367029	39369522	TraesCS6B01G059800
chr6B	42510567	42512153	TraesCS6B01G064300
chr6B	49435101	49437839	TraesCS6B01G073000
chr6B	51575385	51577697	TraesCS6B01G075100
chr6B	51732107	51733960	TraesCS6B01G075400
chr6B	52987433	52997051	TraesCS6B01G077000
chr6B	56315986	56317228	TraesCS6B01G080200
chr6B	61492760	61493739	TraesCS6B01G084400
chr6B	62213130	62213393	TraesCS6B01G085700
chr6B	71308617	71309234	TraesCS6B01G095200
chr6B	73159525	73161076	TraesCS6B01G096900
chr6B	75029370	75035714	TraesCS6B01G097500
chr6B	85782671	85786272	TraesCS6B01G105800
chr6B	118933451	118934041	TraesCS6B01G123800
chr6B	118938609	118939181	TraesCS6B01G123900
chr6B	120662746	120667304	TraesCS6B01G125600
chr6B	122290567	122293204	TraesCS6B01G126800
chr6B	125404938	125406455	TraesCS6B01G129200
chr6B	132118666	132120050	TraesCS6B01G134800
chr6B	133162253	133164934	TraesCS6B01G135900
chr6B	144961520	144966450	TraesCS6B01G145100
chr6B	149876715	149877868	TraesCS6B01G149100
chr6B	157127743	157130832	TraesCS6B01G153500
chr6B	164372069	164374129	TraesCS6B01G160600
chr6B	169108188	169110945	TraesCS6B01G162600
chr6B	169220664	169225762	TraesCS6B01G162800
chr6B	185110531	185113307	TraesCS6B01G172700
chr6B	189124934	189131078	TraesCS6B01G174500
chr6B	423404111	423411176	TraesCS6B01G241600
chr6B	431703743	431708235	TraesCS6B01G242800
chr6B	449038693	449044604	TraesCS6B01G249900
chr6B	462024836	462031751	TraesCS6B01G257400
chr6B	501062684	501063956	TraesCS6B01G276800
chr6B	501519893	501522591	TraesCS6B01G277200
chr6B	532900263	532903528	TraesCS6B01G296900
chr6B	561284315	561285978	TraesCS6B01G313400
chr6B	569883232	569888347	TraesCS6B01G321800
chr6B	572090845	572091324	TraesCS6B01G322900
chr6B	576826366	576827254	TraesCS6B01G327200
chr6B	577362309	577364213	TraesCS6B01G327700
chr6B	633918297	633923365	TraesCS6B01G362600
chr6B	643145894	643147193	TraesCS6B01G369200
chr6B	654732927	654735585	TraesCS6B01G379600
chr6B	658119382	658119996	TraesCS6B01G383000
chr6B	658530616	658531203	TraesCS6B01G383600
chr6B	662895843	662899424	TraesCS6B01G388100
chr6B	664021499	664027017	TraesCS6B01G388800
chr6B	665524068	665526106	TraesCS6B01G391300
chr6B	670286685	670287805	TraesCS6B01G395000
chr6B	674327262	674328734	TraesCS6B01G398700
chr6B	674935429	674935915	TraesCS6B01G399400
chr6B	680471078	680474106	TraesCS6B01G404900
chr6B	680726871	680729775	TraesCS6B01G405700
chr6B	682537178	682537498	TraesCS6B01G408000
chr6B	682588582	682588821	TraesCS6B01G408400
chr6B	684503819	684505331	TraesCS6B01G410500
chr6B	686860348	686861775	TraesCS6B01G413400
chr6B	690558885	690561813	TraesCS6B01G418400
chr6B	702812458	702815079	TraesCS6B01G434100
chr6B	703146359	703147595	TraesCS6B01G434600
chr6B	704031961	704033223	TraesCS6B01G436300
chr6B	704187356	704189481	TraesCS6B01G437000
chr6B	704461234	704462616	TraesCS6B01G437900
chr6B	704738737	704742209	TraesCS6B01G438500
chr6B	704832093	704833079	TraesCS6B01G438900
chr6B	704882414	704885861	TraesCS6B01G439400
chr6B	704890464	704891345	TraesCS6B01G439500
chr6B	704971654	704974202	TraesCS6B01G439600
chr6B	705497185	705500263	TraesCS6B01G440500
chr6B	706910754	706913206	TraesCS6B01G444100
chr6B	710102321	710106188	TraesCS6B01G451300
chr6B	712103332	712104303	TraesCS6B01G454200
chr6B	712246310	712246600	TraesCS6B01G455200
chr6B	712658391	712661286	TraesCS6B01G456400
chr6B	712993217	712998381	TraesCS6B01G456800
chr6B	715596972	715600465	TraesCS6B01G462300
chr6B	715677313	715681118	TraesCS6B01G462700
chr6B	715687629	715688368	TraesCS6B01G462800
chr6B	716255894	716260341	TraesCS6B01G465300
chr6B	720505158	720510488	TraesCS6B01G473000
chr7A	64623724	64625265	TraesCS7A01G106500
chr7A	64929370	64935948	TraesCS7A01G107300
chr7A	68858833	68861364	TraesCS7A01G112000
chr7A	68885219	68889371	TraesCS7A01G112300
chr7A	76193975	76195405	TraesCS7A01G118000
chr7A	77194855	77195462	TraesCS7A01G119900
chr7A	77197855	77204962	TraesCS7A01G120000
chr7A	80852171	80854376	TraesCS7A01G125600
chr7A	81775632	81778073	TraesCS7A01G127300
chr7A	102040614	102041958	TraesCS7A01G148700
chr7A	108490022	108491730	TraesCS7A01G155400
chr7A	127594917	127601813	TraesCS7A01G172900
chr7A	127834468	127839954	TraesCS7A01G173500
chr7A	138154890	138159887	TraesCS7A01G183100
chr7A	144603264	144605405	TraesCS7A01G188300
chr7A	145488557	145493447	TraesCS7A01G189100
chr7A	156549070	156550930	TraesCS7A01G196700
chr7A	163927663	163928439	TraesCS7A01G202300
chr7A	183916890	183920351	TraesCS7A01G217400
chr7A	198651649	198652569	TraesCS7A01G228000
chr7A	211705679	211713491	TraesCS7A01G238700
chr7A	377635211	377637453	TraesCS7A01G293900
chr7A	437071346	437073431	TraesCS7A01G309300
chr7A	461035325	461037048	TraesCS7A01G319900
chr7A	462443018	462448042	TraesCS7A01G320500
chr7A	472567195	472568451	TraesCS7A01G324900
chr7A	493451516	493459044	TraesCS7A01G337400
chr7A	538802360	538803526	TraesCS7A01G364700
chr7A	538807076	538808127	TraesCS7A01G364800
chr7A	546631662	546633262	TraesCS7A01G373500
chr7A	547142812	547146424	TraesCS7A01G374400
chr7A	554488106	554489103	TraesCS7A01G378900
chr7A	554496593	554498488	TraesCS7A01G379100
chr7A	555649068	555651487	TraesCS7A01G380100
chr7A	556156034	556158348	TraesCS7A01G381000
chr7A	556159456	556161075	TraesCS7A01G381100
chr7A	572138244	572138531	TraesCS7A01G393900
chr7A	574684492	574686324	TraesCS7A01G396200
chr7A	610923296	610930023	TraesCS7A01G419300
chr7A	611488421	611494157	TraesCS7A01G419900
chr7A	618116978	618117680	TraesCS7A01G425200
chr7A	623321825	623323348	TraesCS7A01G429100
chr7A	623451095	623452380	TraesCS7A01G429300
chr7A	623457708	623459159	TraesCS7A01G429500
chr7A	624687279	624687936	TraesCS7A01G429600
chr7A	632377921	632380039	TraesCS7A01G437700
chr7A	632539771	632540352	TraesCS7A01G438100
chr7A	632543126	632545059	TraesCS7A01G438200
chr7A	634388076	634388519	TraesCS7A01G439200
chr7A	636889934	636906036	TraesCS7A01G442500
chr7A	641425177	641428704	TraesCS7A01G446700
chr7A	659428159	659429794	TraesCS7A01G463000
chr7A	666211396	666213529	TraesCS7A01G469900
chr7A	668526530	668529496	TraesCS7A01G472500
chr7A	669771514	669772770	TraesCS7A01G474400
chr7A	669778364	669780623	TraesCS7A01G474600
chr7A	672069812	672075700	TraesCS7A01G480100
chr7A	674277099	674280650	TraesCS7A01G482200
chr7A	679815437	679818496	TraesCS7A01G489800
chr7A	679892951	679897053	TraesCS7A01G490200
chr7A	681992451	681996570	TraesCS7A01G493400
chr7A	689912662	689915652	TraesCS7A01G499500
chr7A	691535743	691536812	TraesCS7A01G502600
chr7A	692018495	692020297	TraesCS7A01G502900
chr7A	692905529	692907941	TraesCS7A01G504900
chr7A	694015161	694019194	TraesCS7A01G506600
chr7A	701403060	701407916	TraesCS7A01G516600
chr7A	701427826	701428284	TraesCS7A01G516700
chr7A	704624552	704625166	TraesCS7A01G520300
chr7A	704890971	704904162	TraesCS7A01G520700
chr7A	705123692	705126892	TraesCS7A01G520800
chr7A	706764416	706765090	TraesCS7A01G524200
chr7A	706899959	706901212	TraesCS7A01G524500
chr7A	707966321	707969154	TraesCS7A01G525400
chr7A	708424151	708424777	TraesCS7A01G526800
chr7A	709405013	709409966	TraesCS7A01G529900
chr7A	709587181	709589890	TraesCS7A01G530200
chr7A	709638948	709639709	TraesCS7A01G530300
chr7A	709697944	709699153	TraesCS7A01G530600
chr7A	709998261	709998971	TraesCS7A01G531800
chr7A	711293179	711294237	TraesCS7A01G532400
chr7A	711458049	711458832	TraesCS7A01G532800
chr7A	711597683	711599922	TraesCS7A01G532900
chr7A	712417104	712420221	TraesCS7A01G534400
chr7A	712422247	712423863	TraesCS7A01G534500
chr7A	719417796	719418420	TraesCS7A01G542600
chr7A	722767851	722768651	TraesCS7A01G548100
chr7A	725034073	725034807	TraesCS7A01G551400
chr7A	725230302	725234282	TraesCS7A01G552000
chr7A	726474676	726476483	TraesCS7A01G553700
chr7A	726481932	726485190	TraesCS7A01G553800
chr7A	727832926	727833759	TraesCS7A01G556700
chr7A	730764246	730765736	TraesCS7A01G558600
chr7A	733337850	733339850	TraesCS7A01G562700
chr7A	736563157	736565107	TraesCS7A01G569700
chr7B	2890113	2895670	TraesCS7B01G005100
chr7B	3329541	3332808	TraesCS7B01G006000
chr7B	6177469	6179979	TraesCS7B01G010100
chr7B	6369917	6372473	TraesCS7B01G010300
chr7B	12193711	12195144	TraesCS7B01G015000
chr7B	15018130	15018770	TraesCS7B01G017600
chr7B	15301854	15308688	TraesCS7B01G018300
chr7B	23440628	23442853	TraesCS7B01G024500
chr7B	25886447	25888867	TraesCS7B01G027000
chr7B	54787742	54788995	TraesCS7B01G052300
chr7B	62391574	62393097	TraesCS7B01G059500
chr7B	88242523	88244263	TraesCS7B01G078200
chr7B	88636466	88642185	TraesCS7B01G078700
chr7B	103563881	103568854	TraesCS7B01G088100
chr7B	106949792	106951924	TraesCS7B01G093400
chr7B	107643824	107648964	TraesCS7B01G093900
chr7B	116753318	116754742	TraesCS7B01G102500
chr7B	119203571	119211146	TraesCS7B01G103700
chr7B	125185784	125186558	TraesCS7B01G109200
chr7B	145709078	145711958	TraesCS7B01G124400
chr7B	311509329	311511572	TraesCS7B01G186600
chr7B	329364044	329364984	TraesCS7B01G191600
chr7B	374529043	374530587	TraesCS7B01G204100
chr7B	382282269	382284388	TraesCS7B01G209300
chr7B	412336147	412337805	TraesCS7B01G220900
chr7B	413253990	413259238	TraesCS7B01G221500
chr7B	426101660	426102801	TraesCS7B01G225400
chr7B	459117569	459120322	TraesCS7B01G248800
chr7B	467444642	467446534	TraesCS7B01G253500
chr7B	483765513	483766581	TraesCS7B01G262800
chr7B	483767958	483769130	TraesCS7B01G262900
chr7B	513768548	513768865	TraesCS7B01G280800
chr7B	513815866	513817770	TraesCS7B01G281000
chr7B	513956382	513958288	TraesCS7B01G281100
chr7B	516463175	516465507	TraesCS7B01G282100
chr7B	517306828	517309367	TraesCS7B01G282900
chr7B	517310463	517312030	TraesCS7B01G283000
chr7B	532424803	532425467	TraesCS7B01G295900
chr7B	535491370	535495285	TraesCS7B01G298200
chr7B	569945601	569952446	TraesCS7B01G319900
chr7B	571492951	571497813	TraesCS7B01G320800
chr7B	577301474	577302195	TraesCS7B01G324800
chr7B	584268831	584270378	TraesCS7B01G329200
chr7B	584307249	584308537	TraesCS7B01G329400
chr7B	584313387	584314844	TraesCS7B01G329600
chr7B	585461233	585461889	TraesCS7B01G329800
chr7B	591703031	591704969	TraesCS7B01G336600
chr7B	592187948	592188529	TraesCS7B01G337100
chr7B	592340080	592342025	TraesCS7B01G337200
chr7B	592512284	592512727	TraesCS7B01G337800
chr7B	595788405	595798409	TraesCS7B01G341200
chr7B	602300484	602302636	TraesCS7B01G346500
chr7B	626182649	626183890	TraesCS7B01G363800
chr7B	637821769	637823661	TraesCS7B01G372000
chr7B	639378576	639380906	TraesCS7B01G373800
chr7B	641141369	641142629	TraesCS7B01G376000
chr7B	641148508	641150425	TraesCS7B01G376200
chr7B	648104008	648109818	TraesCS7B01G382300
chr7B	650130822	650136739	TraesCS7B01G384400
chr7B	659649801	659652918	TraesCS7B01G392900
chr7B	660335051	660339254	TraesCS7B01G393500
chr7B	672386150	672389618	TraesCS7B01G404000
chr7B	675187725	675190580	TraesCS7B01G406400
chr7B	678831318	678832376	TraesCS7B01G409700
chr7B	679629457	679631192	TraesCS7B01G410300
chr7B	680167521	680169925	TraesCS7B01G412200
chr7B	682237765	682241680	TraesCS7B01G414200
chr7B	700570538	700578535	TraesCS7B01G432900
chr7B	700723840	700724301	TraesCS7B01G433100
chr7B	702622683	702623297	TraesCS7B01G436500
chr7B	703299204	703306848	TraesCS7B01G437100
chr7B	704037436	704040894	TraesCS7B01G437600
chr7B	706797542	706798216	TraesCS7B01G441500
chr7B	706851073	706853977	TraesCS7B01G442000
chr7B	707997946	708000885	TraesCS7B01G443200
chr7B	708558538	708559156	TraesCS7B01G444100
chr7B	709608585	709613542	TraesCS7B01G446900
chr7B	710990122	710993383	TraesCS7B01G447900
chr7B	711049087	711051014	TraesCS7B01G448100
chr7B	711484856	711485470	TraesCS7B01G449200
chr7B	711731206	711731769	TraesCS7B01G449600
chr7B	711747559	711748617	TraesCS7B01G449700
chr7B	712077912	712080329	TraesCS7B01G450000
chr7B	713283473	713286967	TraesCS7B01G451500
chr7B	713289127	713290743	TraesCS7B01G451600
chr7B	721057227	721057846	TraesCS7B01G464600
chr7B	727536245	727537045	TraesCS7B01G471400
chr7B	730303136	730305831	TraesCS7B01G474000
chr7B	731243223	731244027	TraesCS7B01G475300
chr7B	732192030	732195557	TraesCS7B01G475900
chr7B	733527458	733530221	TraesCS7B01G478200
chr7B	733532683	733535622	TraesCS7B01G478300
chr7B	734430291	734430884	TraesCS7B01G481100
chr7B	741382741	741384213	TraesCS7B01G483500
chr7B	743299673	743301775	TraesCS7B01G489000
chr7B	750069142	750072169	TraesCS7B01G500200

## Sheet: Group III gene_ID
chr	start	end	gene_ID
chr1A	3377984	3383413	TraesCS1A01G005700
chr1A	7178341	7185043	TraesCS1A01G012500
chr1A	7651806	7654067	TraesCS1A01G013700
chr1A	8327147	8329645	TraesCS1A01G015900
chr1A	9579796	9583478	TraesCS1A01G018900
chr1A	11662758	11664980	TraesCS1A01G023800
chr1A	12859911	12863704	TraesCS1A01G027100
chr1A	14139742	14143313	TraesCS1A01G030500
chr1A	14143858	14145849	TraesCS1A01G030600
chr1A	14519866	14521712	TraesCS1A01G031300
chr1A	15438542	15441281	TraesCS1A01G033100
chr1A	20156626	20158334	TraesCS1A01G036200
chr1A	20977596	20980678	TraesCS1A01G037900
chr1A	21022806	21023363	TraesCS1A01G038200
chr1A	21985563	21986954	TraesCS1A01G039800
chr1A	22295130	22301216	TraesCS1A01G040600
chr1A	24077253	24078068	TraesCS1A01G043300
chr1A	36840018	36840676	TraesCS1A01G056900
chr1A	41740489	41745057	TraesCS1A01G060600
chr1A	91411090	91413928	TraesCS1A01G095800
chr1A	108692796	108697526	TraesCS1A01G109300
chr1A	149352497	149355340	TraesCS1A01G125400
chr1A	250201833	250202786	TraesCS1A01G144400
chr1A	286915760	286916578	TraesCS1A01G159700
chr1A	292078418	292089558	TraesCS1A01G162800
chr1A	292745254	292746177	TraesCS1A01G163000
chr1A	298621356	298621844	TraesCS1A01G166000
chr1A	301773059	301775548	TraesCS1A01G168800
chr1A	337655620	337656573	TraesCS1A01G186400
chr1A	342875131	342878854	TraesCS1A01G189500
chr1A	361235503	361236220	TraesCS1A01G200700
chr1A	366296000	366297002	TraesCS1A01G204500
chr1A	369997145	369998117	TraesCS1A01G208200
chr1A	391257064	391260120	TraesCS1A01G221900
chr1A	394250171	394251166	TraesCS1A01G223600
chr1A	394587930	394588284	TraesCS1A01G224600
chr1A	409855848	409857372	TraesCS1A01G234500
chr1A	453072204	453075165	TraesCS1A01G259900
chr1A	464247320	464249562	TraesCS1A01G270200
chr1A	486667029	486668224	TraesCS1A01G289400
chr1A	486743552	486743915	TraesCS1A01G289600
chr1A	500986045	500989973	TraesCS1A01G310400
chr1A	512875874	512884658	TraesCS1A01G322300
chr1A	521256617	521259691	TraesCS1A01G332800
chr1A	531367347	531367730	TraesCS1A01G342100
chr1A	544046494	544052618	TraesCS1A01G363700
chr1A	545008458	545009598	TraesCS1A01G366200
chr1A	548454514	548454651	TraesCS1A01G371300
chr1A	554527514	554534895	TraesCS1A01G385400
chr1A	556957789	556962784	TraesCS1A01G388500
chr1A	557154396	557155793	TraesCS1A01G389100
chr1A	560196058	560197540	TraesCS1A01G393800
chr1A	561967482	561976519	TraesCS1A01G396000
chr1A	568008838	568013571	TraesCS1A01G404500
chr1A	574640879	574644327	TraesCS1A01G416000
chr1A	574938084	574938521	TraesCS1A01G416700
chr1A	575581189	575586422	TraesCS1A01G417800
chr1A	582360570	582361710	TraesCS1A01G428600
chr1B	4340076	4342815	TraesCS1B01G007900
chr1B	8249283	8254789	TraesCS1B01G017200
chr1B	8696362	8698509	TraesCS1B01G017900
chr1B	10103956	10106787	TraesCS1B01G022700
chr1B	14844978	14847192	TraesCS1B01G030000
chr1B	16188312	16191402	TraesCS1B01G033000
chr1B	17788754	17792363	TraesCS1B01G037600
chr1B	17792923	17795176	TraesCS1B01G037700
chr1B	18385833	18387689	TraesCS1B01G038700
chr1B	20585363	20588102	TraesCS1B01G041200
chr1B	26134529	26135951	TraesCS1B01G046200
chr1B	28561983	28564701	TraesCS1B01G048800
chr1B	28762877	28763433	TraesCS1B01G049100
chr1B	33065709	33067100	TraesCS1B01G052800
chr1B	33984215	33990120	TraesCS1B01G053600
chr1B	39311181	39311591	TraesCS1B01G056300
chr1B	57712473	57713527	TraesCS1B01G074300
chr1B	61895584	61898258	TraesCS1B01G078900
chr1B	120883970	120888764	TraesCS1B01G108800
chr1B	156685161	156688319	TraesCS1B01G127900
chr1B	195555337	195560458	TraesCS1B01G143800
chr1B	279192210	279193154	TraesCS1B01G161800
chr1B	317916808	317917657	TraesCS1B01G176700
chr1B	325297290	325298210	TraesCS1B01G179300
chr1B	325806441	325817354	TraesCS1B01G179500
chr1B	329490934	329491422	TraesCS1B01G182700
chr1B	336273637	336276195	TraesCS1B01G188100
chr1B	349541423	349542213	TraesCS1B01G194200
chr1B	354541161	354545549	TraesCS1B01G197100
chr1B	390467231	390468494	TraesCS1B01G215100
chr1B	395276328	395310723	TraesCS1B01G218200
chr1B	399798649	399799757	TraesCS1B01G222300
chr1B	421097071	421100427	TraesCS1B01G235100
chr1B	423944149	423945313	TraesCS1B01G236900
chr1B	424535365	424535778	TraesCS1B01G237600
chr1B	474834475	474837118	TraesCS1B01G270300
chr1B	488817764	488820151	TraesCS1B01G280500
chr1B	520358076	520358270	TraesCS1B01G298900
chr1B	520366251	520366445	TraesCS1B01G299100
chr1B	545799954	545801428	TraesCS1B01G321700
chr1B	561702860	561711639	TraesCS1B01G334600
chr1B	575709360	575712750	TraesCS1B01G346400
chr1B	584654558	584654941	TraesCS1B01G355300
chr1B	613413240	613415578	TraesCS1B01G380800
chr1B	616131635	616132630	TraesCS1B01G383900
chr1B	624019089	624019226	TraesCS1B01G390700
chr1B	630921055	630923822	TraesCS1B01G400400
chr1B	637826140	637833178	TraesCS1B01G411700
chr1B	640865322	640868300	TraesCS1B01G415900
chr1B	641631332	641633088	TraesCS1B01G417200
chr1B	645763647	645764627	TraesCS1B01G423100
chr1B	648444919	648454220	TraesCS1B01G424400
chr1B	658526737	658531782	TraesCS1B01G434000
chr1B	666256973	666260372	TraesCS1B01G446300
chr1B	666826158	666826797	TraesCS1B01G446900
chr1B	667423345	667428725	TraesCS1B01G447900
chr1B	675545039	675545575	TraesCS1B01G463200
chr2A	272491	273018	TraesCS2A01G000300
chr2A	2658143	2660973	TraesCS2A01G005200
chr2A	2739129	2740683	TraesCS2A01G005800
chr2A	3111972	3114111	TraesCS2A01G007300
chr2A	4311658	4313827	TraesCS2A01G011600
chr2A	12325205	12327439	TraesCS2A01G026900
chr2A	14676627	14680538	TraesCS2A01G031800
chr2A	14997512	14998838	TraesCS2A01G033600
chr2A	15001869	15004471	TraesCS2A01G033700
chr2A	15007356	15010591	TraesCS2A01G033800
chr2A	15400298	15402193	TraesCS2A01G035400
chr2A	16398757	16405808	TraesCS2A01G039200
chr2A	16719342	16727120	TraesCS2A01G041300
chr2A	20236896	20237921	TraesCS2A01G051500
chr2A	25348358	25350528	TraesCS2A01G059400
chr2A	30125780	30127344	TraesCS2A01G067300
chr2A	30312679	30313307	TraesCS2A01G069200
chr2A	30561355	30564638	TraesCS2A01G069600
chr2A	30864623	30866285	TraesCS2A01G070100
chr2A	31072322	31077071	TraesCS2A01G070300
chr2A	31690158	31693285	TraesCS2A01G071100
chr2A	32139679	32143141	TraesCS2A01G072400
chr2A	37089305	37091709	TraesCS2A01G082200
chr2A	37274985	37276694	TraesCS2A01G082600
chr2A	45085317	45085622	TraesCS2A01G092200
chr2A	47913696	47913947	TraesCS2A01G094100
chr2A	57847086	57859875	TraesCS2A01G104700
chr2A	61290402	61290893	TraesCS2A01G109000
chr2A	61292139	61293065	TraesCS2A01G109100
chr2A	63795195	63798186	TraesCS2A01G112800
chr2A	67517894	67521662	TraesCS2A01G117300
chr2A	68251368	68256209	TraesCS2A01G117900
chr2A	70183156	70183970	TraesCS2A01G119800
chr2A	73182682	73183392	TraesCS2A01G124200
chr2A	94290344	94291995	TraesCS2A01G148200
chr2A	97854164	97860192	TraesCS2A01G150200
chr2A	105407267	105408951	TraesCS2A01G158200
chr2A	115120143	115122452	TraesCS2A01G162700
chr2A	144658042	144658416	TraesCS2A01G184300
chr2A	156617966	156622886	TraesCS2A01G190100
chr2A	257780408	257782306	TraesCS2A01G229100
chr2A	413346188	413347948	TraesCS2A01G262300
chr2A	526344641	526345536	TraesCS2A01G306100
chr2A	532849120	532851741	TraesCS2A01G309400
chr2A	554077379	554080422	TraesCS2A01G323800
chr2A	584047719	584052488	TraesCS2A01G345600
chr2A	595980802	595981763	TraesCS2A01G354700
chr2A	610660600	610661462	TraesCS2A01G365800
chr2A	630091149	630093025	TraesCS2A01G384700
chr2A	631781586	631785588	TraesCS2A01G385500
chr2A	645910401	645910887	TraesCS2A01G394800
chr2A	652333198	652336616	TraesCS2A01G399200
chr2A	679992551	679996276	TraesCS2A01G426900
chr2A	689630253	689631640	TraesCS2A01G438200
chr2A	692724925	692726977	TraesCS2A01G442600
chr2A	710457215	710458394	TraesCS2A01G465800
chr2A	711075340	711079285	TraesCS2A01G466800
chr2A	711855804	711857333	TraesCS2A01G467400
chr2A	712586401	712587964	TraesCS2A01G468900
chr2A	713916289	713918375	TraesCS2A01G472000
chr2A	717200294	717201751	TraesCS2A01G478700
chr2A	718964996	718965658	TraesCS2A01G482600
chr2A	721450390	721450769	TraesCS2A01G485900
chr2A	722803860	722805783	TraesCS2A01G488600
chr2A	735775549	735779051	TraesCS2A01G510900
chr2A	735787108	735788078	TraesCS2A01G511000
chr2A	745027766	745035863	TraesCS2A01G523500
chr2A	745036208	745038639	TraesCS2A01G523600
chr2A	749103355	749104605	TraesCS2A01G533200
chr2A	750561069	750565469	TraesCS2A01G536400
chr2A	751004614	751009403	TraesCS2A01G537100
chr2A	751493021	751494335	TraesCS2A01G538700
chr2A	752048019	752049168	TraesCS2A01G539600
chr2A	752086649	752091306	TraesCS2A01G539700
chr2A	752100670	752102570	TraesCS2A01G539900
chr2A	752103126	752106987	TraesCS2A01G540000
chr2A	752276063	752278328	TraesCS2A01G540100
chr2A	752862347	752866752	TraesCS2A01G541300
chr2A	752867826	752871109	TraesCS2A01G541400
chr2A	752871993	752875082	TraesCS2A01G541500
chr2A	753104577	753106172	TraesCS2A01G542600
chr2A	753229098	753230264	TraesCS2A01G542900
chr2A	753539002	753541802	TraesCS2A01G543900
chr2A	753613921	753615692	TraesCS2A01G544000
chr2A	753655869	753657485	TraesCS2A01G544100
chr2A	754448717	754451836	TraesCS2A01G545700
chr2A	758394680	758396257	TraesCS2A01G551900
chr2A	759832072	759833691	TraesCS2A01G555500
chr2A	761246109	761248611	TraesCS2A01G557600
chr2A	764008943	764009380	TraesCS2A01G563100
chr2A	768729058	768734828	TraesCS2A01G572900
chr2A	770104608	770107726	TraesCS2A01G575700
chr2A	772380637	772384939	TraesCS2A01G580000
chr2A	773177123	773185969	TraesCS2A01G580800
chr2A	773824010	773825718	TraesCS2A01G581600
chr2A	774571911	774573949	TraesCS2A01G582100
chr2A	774574272	774576236	TraesCS2A01G582300
chr2A	774849332	774855073	TraesCS2A01G582500
chr2A	777286401	777288616	TraesCS2A01G586900
chr2B	5608439	5610429	TraesCS2B01G010000
chr2B	6718287	6719786	TraesCS2B01G013600
chr2B	7645797	7648751	TraesCS2B01G016000
chr2B	7855218	7856756	TraesCS2B01G017000
chr2B	11018632	11019280	TraesCS2B01G023700
chr2B	13418381	13420723	TraesCS2B01G029300
chr2B	18260788	18263434	TraesCS2B01G040200
chr2B	20149448	20153398	TraesCS2B01G043500
chr2B	23047192	23053015	TraesCS2B01G046100
chr2B	23576111	23577420	TraesCS2B01G047300
chr2B	23580771	23583241	TraesCS2B01G047400
chr2B	23589764	23591507	TraesCS2B01G047500
chr2B	24092073	24094047	TraesCS2B01G048500
chr2B	25278504	25285732	TraesCS2B01G051800
chr2B	26309887	26318020	TraesCS2B01G053700
chr2B	33535078	33536664	TraesCS2B01G066400
chr2B	36844959	36850863	TraesCS2B01G069400
chr2B	44346502	44347756	TraesCS2B01G079400
chr2B	45617563	45617913	TraesCS2B01G081600
chr2B	46101479	46105067	TraesCS2B01G082800
chr2B	46677641	46679104	TraesCS2B01G083700
chr2B	46876937	46882380	TraesCS2B01G083800
chr2B	47519328	47522198	TraesCS2B01G085100
chr2B	49100598	49103786	TraesCS2B01G086900
chr2B	56522161	56524485	TraesCS2B01G096300
chr2B	56916004	56917660	TraesCS2B01G096800
chr2B	68206679	68206984	TraesCS2B01G107100
chr2B	69417481	69417732	TraesCS2B01G108900
chr2B	89303351	89315660	TraesCS2B01G121700
chr2B	94936565	94937044	TraesCS2B01G126700
chr2B	94940278	94941036	TraesCS2B01G126800
chr2B	98303867	98306903	TraesCS2B01G131600
chr2B	104233460	104237268	TraesCS2B01G137300
chr2B	104817771	104821247	TraesCS2B01G137900
chr2B	107117645	107118469	TraesCS2B01G140600
chr2B	111668695	111669403	TraesCS2B01G146000
chr2B	147490875	147492494	TraesCS2B01G173500
chr2B	150604268	150608254	TraesCS2B01G175400
chr2B	159098405	159099835	TraesCS2B01G184000
chr2B	164088726	164091514	TraesCS2B01G188600
chr2B	205642581	205647084	TraesCS2B01G217300
chr2B	212930600	212931529	TraesCS2B01G223100
chr2B	260605687	260606897	TraesCS2B01G250500
chr2B	386106981	386107889	TraesCS2B01G279800
chr2B	461522947	461523871	TraesCS2B01G322800
chr2B	467785463	467795111	TraesCS2B01G326600
chr2B	511157597	511161101	TraesCS2B01G358500
chr2B	518370145	518375530	TraesCS2B01G364100
chr2B	523525655	523526493	TraesCS2B01G367200
chr2B	534398122	534398737	TraesCS2B01G374400
chr2B	570093158	570094151	TraesCS2B01G401700
chr2B	571212704	571216098	TraesCS2B01G402400
chr2B	596652837	596656254	TraesCS2B01G417200
chr2B	640103298	640111865	TraesCS2B01G447300
chr2B	653619152	653620553	TraesCS2B01G459100
chr2B	657300174	657302231	TraesCS2B01G463600
chr2B	685146969	685148388	TraesCS2B01G487900
chr2B	686834386	686838510	TraesCS2B01G489600
chr2B	687634061	687635470	TraesCS2B01G490200
chr2B	690039147	690039548	TraesCS2B01G491800
chr2B	691777069	691779252	TraesCS2B01G494700
chr2B	697546660	697548117	TraesCS2B01G503100
chr2B	705348188	705348850	TraesCS2B01G509200
chr2B	707987212	707987593	TraesCS2B01G512600
chr2B	711442278	711444269	TraesCS2B01G516400
chr2B	734124130	734127038	TraesCS2B01G538900
chr2B	734199995	734200481	TraesCS2B01G539100
chr2B	748975004	748983247	TraesCS2B01G553400
chr2B	748983604	748985680	TraesCS2B01G553500
chr2B	754927415	754928665	TraesCS2B01G562800
chr2B	758115369	758118920	TraesCS2B01G567000
chr2B	758592689	758597140	TraesCS2B01G567600
chr2B	759523377	759524746	TraesCS2B01G568900
chr2B	760263841	760264568	TraesCS2B01G569800
chr2B	760879132	760883833	TraesCS2B01G570000
chr2B	760928198	760931139	TraesCS2B01G570300
chr2B	760931736	760935433	TraesCS2B01G570400
chr2B	760949907	760951814	TraesCS2B01G570500
chr2B	761959819	761961285	TraesCS2B01G571500
chr2B	761981457	761991765	TraesCS2B01G571700
chr2B	761992493	761995627	TraesCS2B01G571800
chr2B	762116766	762118358	TraesCS2B01G572400
chr2B	762429766	762430485	TraesCS2B01G572700
chr2B	763631075	763633851	TraesCS2B01G574100
chr2B	763838923	763840736	TraesCS2B01G574200
chr2B	763850346	763851938	TraesCS2B01G574300
chr2B	765276416	765279577	TraesCS2B01G576300
chr2B	770677690	770679397	TraesCS2B01G583200
chr2B	775165032	775166657	TraesCS2B01G588300
chr2B	779855190	779857699	TraesCS2B01G596500
chr2B	786033768	786039773	TraesCS2B01G604300
chr2B	786102567	786105550	TraesCS2B01G604500
chr2B	786223991	786226198	TraesCS2B01G604700
chr2B	786226512	786228612	TraesCS2B01G604800
chr2B	787057058	787058792	TraesCS2B01G605800
chr2B	787963661	787968004	TraesCS2B01G607200
chr2B	788654657	788664712	TraesCS2B01G608300
chr2B	790693738	790697114	TraesCS2B01G611600
chr2B	794049392	794052159	TraesCS2B01G617600
chr2B	797126543	797126983	TraesCS2B01G623400
chr3A	8682422	8686801	TraesCS3A01G009600
chr3A	9546620	9550260	TraesCS3A01G012300
chr3A	11938474	11941817	TraesCS3A01G020300
chr3A	13405178	13407246	TraesCS3A01G025200
chr3A	15569596	15571006	TraesCS3A01G029400
chr3A	19381540	19382409	TraesCS3A01G034400
chr3A	20325650	20329466	TraesCS3A01G037600
chr3A	20711242	20714647	TraesCS3A01G038400
chr3A	23855371	23857117	TraesCS3A01G044100
chr3A	24206329	24208927	TraesCS3A01G045200
chr3A	32874702	32876695	TraesCS3A01G057000
chr3A	38258762	38266574	TraesCS3A01G064400
chr3A	40913403	40915343	TraesCS3A01G068100
chr3A	51381593	51383638	TraesCS3A01G079300
chr3A	53569520	53573377	TraesCS3A01G083500
chr3A	57774637	57777518	TraesCS3A01G091000
chr3A	57812878	57813177	TraesCS3A01G091200
chr3A	61445412	61448881	TraesCS3A01G096500
chr3A	64305408	64308156	TraesCS3A01G099800
chr3A	148617687	148622868	TraesCS3A01G155600
chr3A	154383740	154384039	TraesCS3A01G157400
chr3A	191837340	191837522	TraesCS3A01G173500
chr3A	433427500	433427969	TraesCS3A01G232000
chr3A	485001867	485002754	TraesCS3A01G262300
chr3A	504803992	504805299	TraesCS3A01G275200
chr3A	541225968	541226219	TraesCS3A01G305200
chr3A	574461613	574465794	TraesCS3A01G329400
chr3A	574511451	574512831	TraesCS3A01G329600
chr3A	583926709	583927788	TraesCS3A01G336900
chr3A	585021521	585024457	TraesCS3A01G338400
chr3A	588824037	588827326	TraesCS3A01G341400
chr3A	597166288	597168195	TraesCS3A01G348300
chr3A	600321687	600323239	TraesCS3A01G352300
chr3A	646276714	646276917	TraesCS3A01G399300
chr3A	648859859	648862280	TraesCS3A01G403700
chr3A	671019832	671022369	TraesCS3A01G427600
chr3A	671764549	671765876	TraesCS3A01G428700
chr3A	683212036	683214679	TraesCS3A01G440300
chr3A	688420148	688421070	TraesCS3A01G448300
chr3A	692617674	692623537	TraesCS3A01G454400
chr3A	695531966	695533225	TraesCS3A01G458400
chr3A	697250150	697252803	TraesCS3A01G461100
chr3A	700214551	700215904	TraesCS3A01G466200
chr3A	703421946	703425494	TraesCS3A01G472400
chr3A	706923129	706924087	TraesCS3A01G475400
chr3A	711296439	711297528	TraesCS3A01G480400
chr3A	714574465	714575040	TraesCS3A01G485400
chr3A	716946049	716948414	TraesCS3A01G489400
chr3A	730937540	730940502	TraesCS3A01G511400
chr3A	732769700	732779828	TraesCS3A01G513700
chr3A	738676776	738679259	TraesCS3A01G522800
chr3A	739513831	739516969	TraesCS3A01G525000
chr3A	740113130	740113987	TraesCS3A01G526600
chr3A	741624913	741625248	TraesCS3A01G527200
chr3A	742469353	742471744	TraesCS3A01G528700
chr3A	742612010	742617089	TraesCS3A01G528800
chr3A	747003300	747008756	TraesCS3A01G535700
chr3B	5670943	5675051	TraesCS3B01G012500
chr3B	6250580	6253266	TraesCS3B01G014900
chr3B	8490624	8495753	TraesCS3B01G019600
chr3B	10953636	10956618	TraesCS3B01G025200
chr3B	12108323	12109513	TraesCS3B01G028000
chr3B	18773408	18775940	TraesCS3B01G038900
chr3B	19231020	19232858	TraesCS3B01G039500
chr3B	22841453	22845177	TraesCS3B01G045400
chr3B	23596388	23600489	TraesCS3B01G046100
chr3B	25135645	25136412	TraesCS3B01G050000
chr3B	42125218	42127205	TraesCS3B01G070200
chr3B	50343221	50344842	TraesCS3B01G079400
chr3B	51225120	51226897	TraesCS3B01G081200
chr3B	63387485	63389998	TraesCS3B01G094500
chr3B	65560706	65564885	TraesCS3B01G098400
chr3B	71803991	71804968	TraesCS3B01G106000
chr3B	71877526	71881031	TraesCS3B01G106200
chr3B	78545947	78550834	TraesCS3B01G112300
chr3B	82845866	82849218	TraesCS3B01G116400
chr3B	190912339	190922986	TraesCS3B01G182100
chr3B	199226195	199226494	TraesCS3B01G184100
chr3B	238496162	238496344	TraesCS3B01G204300
chr3B	419281272	419281736	TraesCS3B01G261300
chr3B	474018999	474019934	TraesCS3B01G295600
chr3B	497094760	497096074	TraesCS3B01G308900
chr3B	536429053	536429361	TraesCS3B01G331300
chr3B	571762662	571766849	TraesCS3B01G359600
chr3B	571794082	571796312	TraesCS3B01G359700
chr3B	580205750	580206814	TraesCS3B01G368000
chr3B	581964223	581965765	TraesCS3B01G370000
chr3B	586509462	586514038	TraesCS3B01G373500
chr3B	597783335	597784995	TraesCS3B01G380200
chr3B	605019426	605020365	TraesCS3B01G384900
chr3B	671334668	671334874	TraesCS3B01G432300
chr3B	676211905	676214178	TraesCS3B01G437200
chr3B	707415731	707418135	TraesCS3B01G464700
chr3B	708910480	708911775	TraesCS3B01G466300
chr3B	730782543	730783465	TraesCS3B01G484300
chr3B	738693658	738699680	TraesCS3B01G493000
chr3B	742100610	742101864	TraesCS3B01G498500
chr3B	747801010	747803830	TraesCS3B01G503800
chr3B	754227920	754229359	TraesCS3B01G510100
chr3B	761933260	761938048	TraesCS3B01G518900
chr3B	768341298	768342451	TraesCS3B01G526000
chr3B	773729140	773729718	TraesCS3B01G533100
chr3B	784869840	784870603	TraesCS3B01G549700
chr3B	804115436	804117077	TraesCS3B01G573200
chr3B	809119226	809122737	TraesCS3B01G579700
chr3B	810528879	810537266	TraesCS3B01G582400
chr3B	816170822	816173519	TraesCS3B01G591700
chr3B	816514942	816518878	TraesCS3B01G592300
chr3B	817577365	817578228	TraesCS3B01G594300
chr3B	818926046	818926870	TraesCS3B01G596000
chr3B	819854349	819861990	TraesCS3B01G597700
chr3B	819896710	819901740	TraesCS3B01G597800
chr3B	826645944	826651532	TraesCS3B01G608200
chr4A	12392763	12395030	TraesCS4A01G019000
chr4A	12681076	12685003	TraesCS4A01G019600
chr4A	17024115	17024683	TraesCS4A01G024200
chr4A	21025065	21025567	TraesCS4A01G028600
chr4A	36389783	36393478	TraesCS4A01G043800
chr4A	67259967	67260908	TraesCS4A01G068900
chr4A	75427254	75429140	TraesCS4A01G076300
chr4A	89441488	89444407	TraesCS4A01G084600
chr4A	104391082	104391686	TraesCS4A01G096300
chr4A	165411221	165413517	TraesCS4A01G128500
chr4A	450337075	450343086	TraesCS4A01G178100
chr4A	450793887	450794733	TraesCS4A01G178500
chr4A	545114629	545117369	TraesCS4A01G236400
chr4A	548779766	548784167	TraesCS4A01G239700
chr4A	555746061	555750257	TraesCS4A01G245500
chr4A	556250003	556258435	TraesCS4A01G245800
chr4A	560994640	560996318	TraesCS4A01G250000
chr4A	570268678	570269961	TraesCS4A01G257500
chr4A	576930523	576931965	TraesCS4A01G264600
chr4A	578539799	578540488	TraesCS4A01G266500
chr4A	579519072	579523895	TraesCS4A01G267100
chr4A	580485261	580490042	TraesCS4A01G268100
chr4A	581150955	581151197	TraesCS4A01G269000
chr4A	581270007	581270784	TraesCS4A01G269400
chr4A	581274002	581275039	TraesCS4A01G269500
chr4A	581278184	581279746	TraesCS4A01G269600
chr4A	589878969	589879889	TraesCS4A01G282400
chr4A	597754246	597754554	TraesCS4A01G299100
chr4A	602260036	602261169	TraesCS4A01G308700
chr4A	603726600	603729539	TraesCS4A01G313100
chr4A	607427642	607428537	TraesCS4A01G318800
chr4A	613417884	613419340	TraesCS4A01G326200
chr4A	614244840	614247194	TraesCS4A01G329000
chr4A	627352107	627352921	TraesCS4A01G351500
chr4A	627969476	627970732	TraesCS4A01G352700
chr4A	631921291	631924636	TraesCS4A01G358700
chr4A	638791957	638796803	TraesCS4A01G365200
chr4A	641000229	641000627	TraesCS4A01G368100
chr4A	641480727	641481556	TraesCS4A01G369300
chr4B	3854275	3856157	TraesCS4B01G005800
chr4B	10436726	10437419	TraesCS4B01G014300
chr4B	22990575	22992179	TraesCS4B01G030900
chr4B	32250781	32252552	TraesCS4B01G044500
chr4B	32255784	32256269	TraesCS4B01G044600
chr4B	32259940	32260977	TraesCS4B01G044700
chr4B	32486897	32487139	TraesCS4B01G045200
chr4B	33349351	33354747	TraesCS4B01G046300
chr4B	34571641	34581411	TraesCS4B01G047200
chr4B	35515359	35515939	TraesCS4B01G047800
chr4B	39014854	39016296	TraesCS4B01G050400
chr4B	46938990	46941903	TraesCS4B01G057100
chr4B	57749345	57749839	TraesCS4B01G064700
chr4B	63749760	63759072	TraesCS4B01G069700
chr4B	63994499	63998289	TraesCS4B01G069900
chr4B	71341058	71344810	TraesCS4B01G075300
chr4B	75736641	75740333	TraesCS4B01G078600
chr4B	182240958	182242672	TraesCS4B01G138200
chr4B	182674486	182675187	TraesCS4B01G138700
chr4B	386491571	386491918	TraesCS4B01G176300
chr4B	445240604	445240903	TraesCS4B01G208100
chr4B	462216260	462219452	TraesCS4B01G219600
chr4B	472423710	472429012	TraesCS4B01G226000
chr4B	483763854	483765413	TraesCS4B01G232200
chr4B	504943225	504943563	TraesCS4B01G243600
chr4B	535085289	535088916	TraesCS4B01G264500
chr4B	558753643	558753852	TraesCS4B01G277200
chr4B	562436091	562436312	TraesCS4B01G279300
chr4B	568333659	568337583	TraesCS4B01G284400
chr4B	568552486	568554871	TraesCS4B01G284900
chr4B	587429069	587429552	TraesCS4B01G301000
chr4B	611550683	611558160	TraesCS4B01G320300
chr4B	612250551	612253985	TraesCS4B01G321100
chr4B	630014080	630015904	TraesCS4B01G337700
chr4B	633759938	633760726	TraesCS4B01G340500
chr4B	644679645	644681774	TraesCS4B01G352700
chr4B	657822290	657825784	TraesCS4B01G373200
chr4B	664338811	664342796	TraesCS4B01G385400
chr4B	673248760	673252352	TraesCS4B01G399200
chr5A	2409293	2412483	TraesCS5A01G003200
chr5A	3518795	3522136	TraesCS5A01G006100
chr5A	14921945	14923291	TraesCS5A01G019300
chr5A	17221683	17224224	TraesCS5A01G020900
chr5A	17824573	17827737	TraesCS5A01G022000
chr5A	18678844	18681611	TraesCS5A01G023100
chr5A	19223415	19227300	TraesCS5A01G024500
chr5A	36362991	36363854	TraesCS5A01G040300
chr5A	46275689	46275937	TraesCS5A01G050900
chr5A	71459509	71462707	TraesCS5A01G065700
chr5A	106146070	106148736	TraesCS5A01G082000
chr5A	109940484	109942823	TraesCS5A01G084000
chr5A	141883578	141889354	TraesCS5A01G099300
chr5A	217146669	217147313	TraesCS5A01G112100
chr5A	325931830	325933275	TraesCS5A01G148000
chr5A	325952199	325952862	TraesCS5A01G148100
chr5A	382328662	382329000	TraesCS5A01G182700
chr5A	397249747	397251733	TraesCS5A01G193900
chr5A	404555508	404555747	TraesCS5A01G199800
chr5A	439556024	439556245	TraesCS5A01G224100
chr5A	447631002	447631762	TraesCS5A01G232600
chr5A	463597883	463604174	TraesCS5A01G249100
chr5A	467380897	467384492	TraesCS5A01G251600
chr5A	482907787	482921297	TraesCS5A01G274200
chr5A	485205059	485207261	TraesCS5A01G275900
chr5A	485381040	485384366	TraesCS5A01G276100
chr5A	489843357	489844562	TraesCS5A01G280700
chr5A	491093756	491094119	TraesCS5A01G281700
chr5A	493190956	493194136	TraesCS5A01G285000
chr5A	495867664	495869122	TraesCS5A01G288300
chr5A	495902608	495903000	TraesCS5A01G288800
chr5A	503233404	503234033	TraesCS5A01G293700
chr5A	503398943	503399491	TraesCS5A01G294100
chr5A	503493019	503493570	TraesCS5A01G294500
chr5A	509978285	509978500	TraesCS5A01G300600
chr5A	528272323	528276611	TraesCS5A01G317300
chr5A	535136998	535140943	TraesCS5A01G322700
chr5A	559069967	559072598	TraesCS5A01G357000
chr5A	565682533	565684319	TraesCS5A01G365800
chr5A	570778187	570779638	TraesCS5A01G372400
chr5A	579409500	579410227	TraesCS5A01G381600
chr5A	584716273	584720045	TraesCS5A01G387900
chr5A	612707199	612718327	TraesCS5A01G427700
chr5A	622458908	622460771	TraesCS5A01G441700
chr5A	626083937	626089179	TraesCS5A01G446200
chr5A	626285929	626288078	TraesCS5A01G446900
chr5A	640178379	640179074	TraesCS5A01G459500
chr5A	640938861	640943355	TraesCS5A01G460600
chr5A	655224587	655226329	TraesCS5A01G484100
chr5A	659888802	659892502	TraesCS5A01G491000
chr5A	660799217	660801937	TraesCS5A01G491700
chr5A	671976951	671978784	TraesCS5A01G507700
chr5A	673772921	673773706	TraesCS5A01G510000
chr5A	683630973	683633056	TraesCS5A01G522600
chr5A	697998921	698002389	TraesCS5A01G540900
chr5A	703181067	703183206	TraesCS5A01G549400
chr5B	5053509	5055907	TraesCS5B01G003400
chr5B	6645289	6648747	TraesCS5B01G005000
chr5B	15337213	15338142	TraesCS5B01G016800
chr5B	17545038	17547613	TraesCS5B01G017900
chr5B	17965602	17968481	TraesCS5B01G018500
chr5B	20829916	20833224	TraesCS5B01G022300
chr5B	45534948	45535712	TraesCS5B01G041300
chr5B	62978216	62979047	TraesCS5B01G056500
chr5B	106956953	106959339	TraesCS5B01G084400
chr5B	115375893	115390723	TraesCS5B01G089600
chr5B	139353167	139357330	TraesCS5B01G104600
chr5B	210733659	210735856	TraesCS5B01G119200
chr5B	275033519	275034966	TraesCS5B01G146500
chr5B	275057443	275058100	TraesCS5B01G146600
chr5B	341062699	341068539	TraesCS5B01G189200
chr5B	357132279	357132856	TraesCS5B01G198100
chr5B	397837916	397838137	TraesCS5B01G222900
chr5B	406171483	406175136	TraesCS5B01G229300
chr5B	407622386	407622664	TraesCS5B01G231000
chr5B	428575201	428581353	TraesCS5B01G246800
chr5B	432175148	432177921	TraesCS5B01G249700
chr5B	458903573	458906186	TraesCS5B01G273700
chr5B	461139223	461141524	TraesCS5B01G275200
chr5B	461296066	461299630	TraesCS5B01G275500
chr5B	465254874	465256073	TraesCS5B01G279700
chr5B	466525606	466525812	TraesCS5B01G280900
chr5B	470030525	470033699	TraesCS5B01G284400
chr5B	473641050	473642524	TraesCS5B01G287700
chr5B	473765583	473765975	TraesCS5B01G288200
chr5B	478322632	478323273	TraesCS5B01G292900
chr5B	478336154	478336618	TraesCS5B01G293200
chr5B	478431097	478431648	TraesCS5B01G293800
chr5B	485570109	485570324	TraesCS5B01G300500
chr5B	502024564	502028123	TraesCS5B01G317900
chr5B	507872626	507876558	TraesCS5B01G323300
chr5B	539292231	539294869	TraesCS5B01G359500
chr5B	546704076	546705877	TraesCS5B01G368300
chr5B	549547993	549550503	TraesCS5B01G370400
chr5B	551679366	551679947	TraesCS5B01G374500
chr5B	565096564	565097336	TraesCS5B01G385400
chr5B	571480021	571481529	TraesCS5B01G393000
chr5B	605162322	605169415	TraesCS5B01G429700
chr5B	617600181	617602009	TraesCS5B01G445700
chr5B	622510497	622514988	TraesCS5B01G450600
chr5B	622627647	622631421	TraesCS5B01G451200
chr5B	642878851	642879551	TraesCS5B01G469300
chr5B	643666207	643670390	TraesCS5B01G470400
chr5B	664502872	664504503	TraesCS5B01G497600
chr5B	670019115	670020322	TraesCS5B01G503400
chr5B	670694287	670694685	TraesCS5B01G504600
chr5B	673125640	673130508	TraesCS5B01G508200
chr5B	678336123	678339236	TraesCS5B01G513100
chr5B	682224576	682226090	TraesCS5B01G519700
chr5B	684009761	684010856	TraesCS5B01G522000
chr5B	694172736	694174190	TraesCS5B01G539100
chr5B	696425039	696427496	TraesCS5B01G543400
chr5B	707173624	707174531	TraesCS5B01G560600
chr6A	286367	287605	TraesCS6A01G000300
chr6A	617125	620979	TraesCS6A01G000700
chr6A	795714	801487	TraesCS6A01G001600
chr6A	942509	947206	TraesCS6A01G002400
chr6A	955213	959936	TraesCS6A01G002500
chr6A	2233924	2234419	TraesCS6A01G005800
chr6A	5603131	5605597	TraesCS6A01G012100
chr6A	7200841	7203355	TraesCS6A01G015100
chr6A	8211379	8212536	TraesCS6A01G016800
chr6A	11784132	11788121	TraesCS6A01G023600
chr6A	12836534	12838190	TraesCS6A01G025700
chr6A	14603264	14603950	TraesCS6A01G028700
chr6A	17943214	17943438	TraesCS6A01G036600
chr6A	20163396	20164421	TraesCS6A01G039100
chr6A	21517678	21522539	TraesCS6A01G041000
chr6A	22442891	22446356	TraesCS6A01G042600
chr6A	22555335	22555814	TraesCS6A01G043000
chr6A	22695202	22697206	TraesCS6A01G043400
chr6A	23751824	23755320	TraesCS6A01G046400
chr6A	23895529	23896784	TraesCS6A01G047200
chr6A	24030259	24031443	TraesCS6A01G047500
chr6A	32913079	32913627	TraesCS6A01G061300
chr6A	32919445	32920074	TraesCS6A01G061400
chr6A	34029138	34031478	TraesCS6A01G063700
chr6A	85017929	85020723	TraesCS6A01G115100
chr6A	85022437	85023024	TraesCS6A01G115200
chr6A	107684508	107686564	TraesCS6A01G136500
chr6A	129340881	129341534	TraesCS6A01G148200
chr6A	143451708	143453050	TraesCS6A01G154700
chr6A	158072809	158075455	TraesCS6A01G162900
chr6A	180599407	180600573	TraesCS6A01G170200
chr6A	404349072	404355235	TraesCS6A01G218300
chr6A	404360520	404361555	TraesCS6A01G218400
chr6A	440535291	440540656	TraesCS6A01G233100
chr6A	454646220	454650194	TraesCS6A01G242800
chr6A	454711792	454712610	TraesCS6A01G243300
chr6A	473361959	473365700	TraesCS6A01G255400
chr6A	484909141	484909780	TraesCS6A01G261800
chr6A	514020625	514028876	TraesCS6A01G282700
chr6A	514701824	514709189	TraesCS6A01G283600
chr6A	514890335	514894271	TraesCS6A01G283700
chr6A	515028038	515031124	TraesCS6A01G283800
chr6A	529047973	529048479	TraesCS6A01G295500
chr6A	554824227	554826095	TraesCS6A01G319300
chr6A	574481194	574488612	TraesCS6A01G341800
chr6A	576911102	576914716	TraesCS6A01G343100
chr6A	596169234	596171759	TraesCS6A01G372400
chr6A	602725335	602727028	TraesCS6A01G384000
chr6A	609137469	609142772	TraesCS6A01G398600
chr6A	609972318	609973926	TraesCS6A01G401500
chr6A	611512996	611514734	TraesCS6A01G405600
chr6A	613357473	613360541	TraesCS6A01G409600
chr6A	615432922	615433685	TraesCS6A01G416000
chr6A	616409338	616412527	TraesCS6A01G418600
chr6A	616737841	616743756	TraesCS6A01G418800
chr6A	617097222	617098003	TraesCS6A01G420200
chr6A	617686259	617687386	TraesCS6A01G421100
chr6A	617690160	617694102	TraesCS6A01G421200
chr6B	3383010	3384214	TraesCS6B01G004300
chr6B	4124091	4127957	TraesCS6B01G005400
chr6B	4489992	4495782	TraesCS6B01G006400
chr6B	4859642	4863628	TraesCS6B01G007300
chr6B	4873125	4877529	TraesCS6B01G007400
chr6B	6789483	6789975	TraesCS6B01G011400
chr6B	11537907	11540117	TraesCS6B01G018500
chr6B	13810204	13812988	TraesCS6B01G021700
chr6B	13817751	13818914	TraesCS6B01G021800
chr6B	14628570	14629619	TraesCS6B01G024400
chr6B	18855615	18857888	TraesCS6B01G032300
chr6B	21284241	21285863	TraesCS6B01G036400
chr6B	25550987	25551673	TraesCS6B01G041100
chr6B	30324040	30324261	TraesCS6B01G051100
chr6B	34093442	34094390	TraesCS6B01G054000
chr6B	36205041	36210128	TraesCS6B01G056100
chr6B	38763526	38767358	TraesCS6B01G058300
chr6B	38971209	38972077	TraesCS6B01G059000
chr6B	39197817	39199866	TraesCS6B01G059400
chr6B	41759903	41763420	TraesCS6B01G062500
chr6B	42004557	42005735	TraesCS6B01G063400
chr6B	42317588	42318870	TraesCS6B01G063800
chr6B	54876662	54876973	TraesCS6B01G078400
chr6B	58076893	58077387	TraesCS6B01G081700
chr6B	62125635	62127852	TraesCS6B01G085300
chr6B	134807090	134810171	TraesCS6B01G137000
chr6B	142499256	142502145	TraesCS6B01G142700
chr6B	142502405	142503352	TraesCS6B01G142800
chr6B	171703178	171710152	TraesCS6B01G164400
chr6B	192926204	192926851	TraesCS6B01G176500
chr6B	204476209	204477557	TraesCS6B01G182700
chr6B	216690315	216692854	TraesCS6B01G188300
chr6B	237360252	237360644	TraesCS6B01G198400
chr6B	444682587	444687522	TraesCS6B01G247900
chr6B	444740237	444741334	TraesCS6B01G248000
chr6B	470786052	470795318	TraesCS6B01G260100
chr6B	486513965	486518794	TraesCS6B01G270200
chr6B	507404338	507406207	TraesCS6B01G281000
chr6B	507586113	507594755	TraesCS6B01G281400
chr6B	520103948	520104934	TraesCS6B01G289100
chr6B	557416100	557423696	TraesCS6B01G311000
chr6B	558926773	558929908	TraesCS6B01G311900
chr6B	559038673	559042692	TraesCS6B01G312000
chr6B	559340524	559348729	TraesCS6B01G312100
chr6B	574735817	574736323	TraesCS6B01G325600
chr6B	614582102	614583595	TraesCS6B01G349800
chr6B	646672556	646677250	TraesCS6B01G373700
chr6B	648695106	648696922	TraesCS6B01G375200
chr6B	684410733	684418477	TraesCS6B01G410200
chr6B	693322380	693324563	TraesCS6B01G423500
chr6B	704788471	704796246	TraesCS6B01G438800
chr6B	706625635	706628736	TraesCS6B01G443700
chr6B	708988737	708990296	TraesCS6B01G450000
chr6B	712270144	712273585	TraesCS6B01G455600
chr6B	716971464	716973332	TraesCS6B01G466900
chr6B	716975612	716976736	TraesCS6B01G467000
chr6B	717596454	717597068	TraesCS6B01G467800
chr6B	718770273	718775238	TraesCS6B01G470700
chr6B	718920359	718923614	TraesCS6B01G470800
chr6B	720559758	720560614	TraesCS6B01G473400
chr7A	7290860	7301566	TraesCS7A01G016700
chr7A	65052512	65053987	TraesCS7A01G107500
chr7A	66222070	66226719	TraesCS7A01G108800
chr7A	94401427	94404313	TraesCS7A01G143200
chr7A	98732255	98736084	TraesCS7A01G146700
chr7A	107847262	107852085	TraesCS7A01G154800
chr7A	118452782	118453165	TraesCS7A01G162300
chr7A	144606378	144607441	TraesCS7A01G188400
chr7A	184933522	184936944	TraesCS7A01G218100
chr7A	197152371	197152748	TraesCS7A01G226900
chr7A	203969757	203972153	TraesCS7A01G232700
chr7A	206936031	206937345	TraesCS7A01G235100
chr7A	211211974	211218368	TraesCS7A01G237100
chr7A	271723601	271724071	TraesCS7A01G268200
chr7A	296588320	296590767	TraesCS7A01G279100
chr7A	396442920	396444840	TraesCS7A01G296800
chr7A	429047172	429050566	TraesCS7A01G304900
chr7A	484524671	484525606	TraesCS7A01G331300
chr7A	490864496	490866388	TraesCS7A01G335400
chr7A	556920828	556921313	TraesCS7A01G382700
chr7A	561598697	561600489	TraesCS7A01G385200
chr7A	622372049	622373487	TraesCS7A01G428800
chr7A	641349145	641353131	TraesCS7A01G446400
chr7A	643420422	643422930	TraesCS7A01G449600
chr7A	645103660	645105797	TraesCS7A01G452600
chr7A	646477511	646483615	TraesCS7A01G452900
chr7A	657023667	657024818	TraesCS7A01G460800
chr7A	663993432	663995018	TraesCS7A01G467800
chr7A	664603102	664603644	TraesCS7A01G468500
chr7A	665427729	665428016	TraesCS7A01G469200
chr7A	670821700	670825149	TraesCS7A01G476700
chr7A	678148488	678151573	TraesCS7A01G487800
chr7A	678953278	678955689	TraesCS7A01G488500
chr7A	679750948	679756984	TraesCS7A01G489500
chr7A	692796805	692809843	TraesCS7A01G504700
chr7A	705442424	705446837	TraesCS7A01G521900
chr7A	725912092	725915662	TraesCS7A01G553000
chr7A	727721711	727722730	TraesCS7A01G556200
chr7A	727800887	727801372	TraesCS7A01G556600
chr7A	729261904	729265706	TraesCS7A01G557100
chr7A	730721963	730723179	TraesCS7A01G558400
chr7A	731263784	731273232	TraesCS7A01G559300
chr7A	732052976	732055345	TraesCS7A01G560200
chr7A	732587275	732588567	TraesCS7A01G561400
chr7A	733665100	733666371	TraesCS7A01G563900
chr7A	736431739	736433528	TraesCS7A01G568800
chr7A	736434040	736438207	TraesCS7A01G568900
chr7B	3362870	3364542	TraesCS7B01G006200
chr7B	3789769	3794690	TraesCS7B01G006700
chr7B	44294422	44298517	TraesCS7B01G045100
chr7B	49185405	49189255	TraesCS7B01G049200
chr7B	61557591	61564476	TraesCS7B01G058900
chr7B	73007755	73008138	TraesCS7B01G067600
chr7B	106945174	106949546	TraesCS7B01G093300
chr7B	118821379	118822179	TraesCS7B01G103300
chr7B	146140478	146143781	TraesCS7B01G125100
chr7B	158174771	158183521	TraesCS7B01G131200
chr7B	162113428	162114803	TraesCS7B01G133300
chr7B	226441315	226441782	TraesCS7B01G164100
chr7B	272718675	272720528	TraesCS7B01G181100
chr7B	325986596	325988973	TraesCS7B01G189800
chr7B	330956585	330956967	TraesCS7B01G192700
chr7B	375441421	375444055	TraesCS7B01G205200
chr7B	451289320	451290241	TraesCS7B01G243000
chr7B	457383012	457384094	TraesCS7B01G247000
chr7B	519523328	519524576	TraesCS7B01G285400
chr7B	524059373	524059659	TraesCS7B01G288200
chr7B	584034732	584037009	TraesCS7B01G329000
chr7B	602087939	602091924	TraesCS7B01G346100
chr7B	605954808	605957482	TraesCS7B01G349100
chr7B	608913792	608915931	TraesCS7B01G352500
chr7B	610478500	610483154	TraesCS7B01G353100
chr7B	633251923	633253335	TraesCS7B01G369200
chr7B	636432682	636433233	TraesCS7B01G370600
chr7B	636983945	636984232	TraesCS7B01G371000
chr7B	642281778	642285055	TraesCS7B01G377900
chr7B	657864482	657867686	TraesCS7B01G391100
chr7B	658173620	658175287	TraesCS7B01G391700
chr7B	659244209	659250402	TraesCS7B01G392600
chr7B	680095529	680097472	TraesCS7B01G411800
chr7B	704668036	704672677	TraesCS7B01G439100
chr7B	732644150	732646852	TraesCS7B01G476700
chr7B	734379438	734380061	TraesCS7B01G480700
chr7B	734426490	734427101	TraesCS7B01G481000
chr7B	739382658	739386654	TraesCS7B01G481800
chr7B	741226446	741228044	TraesCS7B01G482900
chr7B	741572636	741581953	TraesCS7B01G484300
chr7B	741999637	742000927	TraesCS7B01G485300
chr7B	742463663	742465738	TraesCS7B01G486500
chr7B	743616728	743620219	TraesCS7B01G489700
chr7B	743621046	743622769	TraesCS7B01G489800
chr7B	749458853	749460100	TraesCS7B01G498700

## Sheet: Group IV gene_ID
chr	start	end	gene_ID
chr1A	5491119	5494781	TraesCS1A01G009000
chr1A	8320695	8322403	TraesCS1A01G015800
chr1A	9359231	9363721	TraesCS1A01G018000
chr1A	10046412	10050382	TraesCS1A01G020300
chr1A	12918542	12920058	TraesCS1A01G027300
chr1A	13861501	13862700	TraesCS1A01G029800
chr1A	14160615	14162941	TraesCS1A01G030700
chr1A	14504728	14507496	TraesCS1A01G031200
chr1A	19062244	19063368	TraesCS1A01G035600
chr1A	21281859	21285282	TraesCS1A01G039100
chr1A	22271358	22271960	TraesCS1A01G040200
chr1A	22287727	22291553	TraesCS1A01G040400
chr1A	22656729	22656965	TraesCS1A01G041400
chr1A	22755506	22756956	TraesCS1A01G041700
chr1A	24331148	24331501	TraesCS1A01G043800
chr1A	36278871	36280282	TraesCS1A01G055200
chr1A	52056094	52060035	TraesCS1A01G069400
chr1A	57680709	57681707	TraesCS1A01G074100
chr1A	57763765	57769433	TraesCS1A01G074400
chr1A	58122259	58125915	TraesCS1A01G074800
chr1A	59613363	59616290	TraesCS1A01G076900
chr1A	86636708	86637773	TraesCS1A01G093700
chr1A	100289735	100291127	TraesCS1A01G104600
chr1A	113877900	113881819	TraesCS1A01G112200
chr1A	128634284	128634541	TraesCS1A01G119000
chr1A	130909526	130912944	TraesCS1A01G119500
chr1A	252502438	252518131	TraesCS1A01G146200
chr1A	259994735	259997663	TraesCS1A01G151400
chr1A	276569481	276572247	TraesCS1A01G156000
chr1A	276802517	276805534	TraesCS1A01G156100
chr1A	281887755	281894730	TraesCS1A01G158400
chr1A	313738708	313751749	TraesCS1A01G175700
chr1A	328714093	328716713	TraesCS1A01G182100
chr1A	362060390	362063135	TraesCS1A01G201000
chr1A	367011027	367011551	TraesCS1A01G205000
chr1A	372467128	372467999	TraesCS1A01G210000
chr1A	377023513	377028019	TraesCS1A01G213900
chr1A	405791963	405799437	TraesCS1A01G232300
chr1A	430236804	430240321	TraesCS1A01G242200
chr1A	440801166	440801965	TraesCS1A01G248700
chr1A	445527773	445528129	TraesCS1A01G253700
chr1A	459514437	459523742	TraesCS1A01G264100
chr1A	460639089	460641864	TraesCS1A01G264900
chr1A	482767916	482768560	TraesCS1A01G285300
chr1A	498047045	498047740	TraesCS1A01G305400
chr1A	499616444	499617673	TraesCS1A01G308200
chr1A	513660524	513662547	TraesCS1A01G323000
chr1A	522239297	522243023	TraesCS1A01G335100
chr1A	528063699	528064706	TraesCS1A01G338500
chr1A	530732592	530736249	TraesCS1A01G340700
chr1A	534940876	534943193	TraesCS1A01G350000
chr1A	536613632	536615150	TraesCS1A01G352200
chr1A	536660988	536664512	TraesCS1A01G352700
chr1A	536665336	536667030	TraesCS1A01G352800
chr1A	541146360	541147983	TraesCS1A01G359700
chr1A	549285977	549288085	TraesCS1A01G372800
chr1A	549418329	549420889	TraesCS1A01G373200
chr1A	551278525	551281152	TraesCS1A01G378600
chr1A	551982375	551984188	TraesCS1A01G381200
chr1A	554041771	554042121	TraesCS1A01G383400
chr1A	557872080	557873472	TraesCS1A01G389900
chr1A	557989219	557989881	TraesCS1A01G390500
chr1A	558591093	558591609	TraesCS1A01G392000
chr1A	564276705	564279160	TraesCS1A01G400200
chr1A	566491899	566492877	TraesCS1A01G403100
chr1A	570449131	570453211	TraesCS1A01G408900
chr1A	571743791	571744492	TraesCS1A01G410600
chr1A	572020172	572023124	TraesCS1A01G411500
chr1A	574665797	574669337	TraesCS1A01G416200
chr1A	576778128	576784054	TraesCS1A01G420300
chr1A	577537700	577539109	TraesCS1A01G421200
chr1A	582858137	582859679	TraesCS1A01G430100
chr1A	585983416	585989837	TraesCS1A01G435600
chr1A	586937591	586938559	TraesCS1A01G437300
chr1A	591947308	591948274	TraesCS1A01G443500
chr1A	592313342	592316549	TraesCS1A01G444300
chr1B	6473912	6477377	TraesCS1B01G013900
chr1B	9269741	9271143	TraesCS1B01G019800
chr1B	10072884	10075808	TraesCS1B01G022400
chr1B	11692215	11692915	TraesCS1B01G024300
chr1B	16216483	16217635	TraesCS1B01G033200
chr1B	16426854	16428302	TraesCS1B01G033700
chr1B	16465496	16465732	TraesCS1B01G034000
chr1B	17623097	17624296	TraesCS1B01G036900
chr1B	17890029	17892262	TraesCS1B01G038100
chr1B	18419743	18422713	TraesCS1B01G038800
chr1B	25112853	25113974	TraesCS1B01G045300
chr1B	31857185	31860618	TraesCS1B01G051600
chr1B	33856815	33857387	TraesCS1B01G053000
chr1B	33976585	33981021	TraesCS1B01G053400
chr1B	39615841	39616194	TraesCS1B01G057000
chr1B	56890943	56894269	TraesCS1B01G072000
chr1B	57615167	57617666	TraesCS1B01G073800
chr1B	94435026	94436521	TraesCS1B01G092700
chr1B	94827174	94832377	TraesCS1B01G093300
chr1B	94956340	94958124	TraesCS1B01G093400
chr1B	98167883	98169292	TraesCS1B01G095000
chr1B	136645072	136646464	TraesCS1B01G116000
chr1B	145359531	145360784	TraesCS1B01G121800
chr1B	166657228	166659177	TraesCS1B01G132500
chr1B	179507171	179507428	TraesCS1B01G138500
chr1B	180683827	180687356	TraesCS1B01G138900
chr1B	286709263	286713975	TraesCS1B01G164300
chr1B	299974654	299977971	TraesCS1B01G168900
chr1B	308903014	308905900	TraesCS1B01G173100
chr1B	309165996	309169010	TraesCS1B01G173200
chr1B	313080958	313101223	TraesCS1B01G174400
chr1B	357010612	357016560	TraesCS1B01G198900
chr1B	368550855	368556318	TraesCS1B01G204600
chr1B	390879320	390882421	TraesCS1B01G215400
chr1B	395967498	395968718	TraesCS1B01G218600
chr1B	402050747	402051206	TraesCS1B01G224000
chr1B	409272514	409276918	TraesCS1B01G227700
chr1B	434659735	434662023	TraesCS1B01G245600
chr1B	447323424	447327070	TraesCS1B01G253700
chr1B	456839537	456840289	TraesCS1B01G259400
chr1B	465365114	465365464	TraesCS1B01G264500
chr1B	482178570	482189394	TraesCS1B01G274800
chr1B	483289005	483293220	TraesCS1B01G275600
chr1B	512630655	512631101	TraesCS1B01G294500
chr1B	540718683	540721047	TraesCS1B01G316100
chr1B	543428313	543429542	TraesCS1B01G318900
chr1B	562488701	562490305	TraesCS1B01G335800
chr1B	577652767	577654440	TraesCS1B01G348000
chr1B	581412194	581412992	TraesCS1B01G351000
chr1B	583689649	583693054	TraesCS1B01G353500
chr1B	593889417	593891058	TraesCS1B01G364300
chr1B	599332782	599334528	TraesCS1B01G369000
chr1B	599336615	599339999	TraesCS1B01G369100
chr1B	600022744	600025255	TraesCS1B01G370500
chr1B	606848517	606849931	TraesCS1B01G376000
chr1B	626067198	626069234	TraesCS1B01G392800
chr1B	626224637	626227616	TraesCS1B01G393400
chr1B	630700729	630703219	TraesCS1B01G399600
chr1B	633137516	633139234	TraesCS1B01G403700
chr1B	636800989	636801926	TraesCS1B01G409600
chr1B	642121894	642122979	TraesCS1B01G418000
chr1B	642495779	642496447	TraesCS1B01G418800
chr1B	643246102	643246627	TraesCS1B01G420100
chr1B	653872698	653875321	TraesCS1B01G428800
chr1B	657183725	657183934	TraesCS1B01G432500
chr1B	660107780	660110945	TraesCS1B01G437600
chr1B	662016397	662017113	TraesCS1B01G440600
chr1B	662556116	662558837	TraesCS1B01G441700
chr1B	666535871	666539275	TraesCS1B01G446500
chr1B	668756926	668763146	TraesCS1B01G450700
chr1B	669219295	669220671	TraesCS1B01G452400
chr1B	676070346	676072028	TraesCS1B01G464900
chr1B	679299054	679304048	TraesCS1B01G471200
chr1B	679722858	679723826	TraesCS1B01G471800
chr1B	686747018	686748042	TraesCS1B01G478000
chr1B	686933093	686936932	TraesCS1B01G478800
chr2A	259156	262109	TraesCS2A01G000200
chr2A	3106394	3110967	TraesCS2A01G007200
chr2A	3954639	3955945	TraesCS2A01G010000
chr2A	5676113	5678020	TraesCS2A01G014200
chr2A	11023897	11025605	TraesCS2A01G022800
chr2A	11902101	11904199	TraesCS2A01G024600
chr2A	12287728	12288951	TraesCS2A01G026600
chr2A	12315178	12316520	TraesCS2A01G026800
chr2A	12990399	12992020	TraesCS2A01G028400
chr2A	13010050	13011750	TraesCS2A01G028600
chr2A	13015871	13028444	TraesCS2A01G028800
chr2A	14808977	14812745	TraesCS2A01G032500
chr2A	14813998	14819501	TraesCS2A01G032600
chr2A	14955059	14958494	TraesCS2A01G033300
chr2A	14976881	14977723	TraesCS2A01G033500
chr2A	15269988	15270368	TraesCS2A01G035100
chr2A	15589945	15590583	TraesCS2A01G036100
chr2A	15602459	15603991	TraesCS2A01G036200
chr2A	15607548	15612726	TraesCS2A01G036300
chr2A	15615998	15618705	TraesCS2A01G036400
chr2A	15622326	15626019	TraesCS2A01G036500
chr2A	15756439	15757533	TraesCS2A01G036900
chr2A	15874900	15876274	TraesCS2A01G037200
chr2A	15882520	15883476	TraesCS2A01G037400
chr2A	15959789	15960874	TraesCS2A01G037900
chr2A	15962776	15964060	TraesCS2A01G038000
chr2A	16024858	16025739	TraesCS2A01G038200
chr2A	16271959	16274939	TraesCS2A01G038800
chr2A	16418431	16421303	TraesCS2A01G039300
chr2A	16487302	16490549	TraesCS2A01G039700
chr2A	16550300	16552609	TraesCS2A01G040100
chr2A	16554223	16557101	TraesCS2A01G040200
chr2A	16661538	16663719	TraesCS2A01G040900
chr2A	16860366	16865643	TraesCS2A01G041900
chr2A	16881213	16888128	TraesCS2A01G042100
chr2A	17679674	17681625	TraesCS2A01G044900
chr2A	17731303	17736416	TraesCS2A01G045000
chr2A	17738199	17741815	TraesCS2A01G045100
chr2A	17837184	17838278	TraesCS2A01G045200
chr2A	18833595	18835087	TraesCS2A01G048600
chr2A	19100533	19106050	TraesCS2A01G049700
chr2A	19163160	19164152	TraesCS2A01G049900
chr2A	19646183	19652126	TraesCS2A01G050600
chr2A	20040076	20041261	TraesCS2A01G051300
chr2A	20273553	20275101	TraesCS2A01G051600
chr2A	24529691	24530066	TraesCS2A01G058600
chr2A	27967243	27970497	TraesCS2A01G063500
chr2A	29285286	29290439	TraesCS2A01G065000
chr2A	33696041	33701785	TraesCS2A01G075800
chr2A	38593301	38602825	TraesCS2A01G084200
chr2A	38908637	38909362	TraesCS2A01G084700
chr2A	43179782	43180608	TraesCS2A01G090200
chr2A	43290927	43292453	TraesCS2A01G090500
chr2A	50964857	50965072	TraesCS2A01G097000
chr2A	51578472	51580430	TraesCS2A01G098000
chr2A	58001557	58005555	TraesCS2A01G105500
chr2A	58362534	58372877	TraesCS2A01G105900
chr2A	70233890	70235012	TraesCS2A01G120000
chr2A	72691495	72695584	TraesCS2A01G122600
chr2A	72696518	72697360	TraesCS2A01G122700
chr2A	72910304	72911383	TraesCS2A01G123300
chr2A	72931227	72932972	TraesCS2A01G123400
chr2A	73376559	73384640	TraesCS2A01G124500
chr2A	83819202	83824250	TraesCS2A01G138100
chr2A	85287834	85289174	TraesCS2A01G140100
chr2A	87876702	87882095	TraesCS2A01G142400
chr2A	87890743	87892630	TraesCS2A01G142700
chr2A	100538266	100540344	TraesCS2A01G152200
chr2A	117751536	117757169	TraesCS2A01G165200
chr2A	133469197	133469631	TraesCS2A01G174600
chr2A	144841331	144849021	TraesCS2A01G184400
chr2A	197924464	197924876	TraesCS2A01G213300
chr2A	431653881	431658659	TraesCS2A01G268600
chr2A	445753164	445769379	TraesCS2A01G272400
chr2A	455481106	455481540	TraesCS2A01G275900
chr2A	475812223	475812441	TraesCS2A01G283700
chr2A	535738913	535739353	TraesCS2A01G312000
chr2A	561551828	561552407	TraesCS2A01G329300
chr2A	561852040	561854195	TraesCS2A01G329500
chr2A	565368405	565368918	TraesCS2A01G332800
chr2A	601338313	601342899	TraesCS2A01G356600
chr2A	665695730	665699208	TraesCS2A01G407900
chr2A	666319327	666319641	TraesCS2A01G409000
chr2A	668217980	668221027	TraesCS2A01G410500
chr2A	673370165	673371029	TraesCS2A01G417500
chr2A	677525824	677530036	TraesCS2A01G422600
chr2A	686856045	686863524	TraesCS2A01G434600
chr2A	703448159	703448892	TraesCS2A01G454700
chr2A	707749456	707750913	TraesCS2A01G462100
chr2A	708042395	708043429	TraesCS2A01G462400
chr2A	710267565	710269677	TraesCS2A01G465400
chr2A	710363494	710365038	TraesCS2A01G465700
chr2A	711968244	711971470	TraesCS2A01G467700
chr2A	711974041	711976193	TraesCS2A01G467800
chr2A	712344578	712346518	TraesCS2A01G468500
chr2A	715249206	715251053	TraesCS2A01G473600
chr2A	715331768	715336379	TraesCS2A01G473900
chr2A	715816374	715817987	TraesCS2A01G474900
chr2A	724368637	724372053	TraesCS2A01G491300
chr2A	727948909	727950819	TraesCS2A01G496800
chr2A	729500023	729501714	TraesCS2A01G500700
chr2A	739378332	739379114	TraesCS2A01G514900
chr2A	745001798	745004299	TraesCS2A01G523200
chr2A	745667134	745671062	TraesCS2A01G525500
chr2A	746935323	746938076	TraesCS2A01G527200
chr2A	748528076	748528422	TraesCS2A01G531300
chr2A	748906121	748910525	TraesCS2A01G532600
chr2A	748960949	748961413	TraesCS2A01G532700
chr2A	748964189	748967651	TraesCS2A01G532800
chr2A	749950865	749955461	TraesCS2A01G534400
chr2A	751096046	751097074	TraesCS2A01G537500
chr2A	751381099	751383827	TraesCS2A01G538500
chr2A	752281495	752285168	TraesCS2A01G540200
chr2A	752917196	752917783	TraesCS2A01G541700
chr2A	753115631	753116212	TraesCS2A01G542700
chr2A	755679196	755680255	TraesCS2A01G547300
chr2A	761487306	761487774	TraesCS2A01G558000
chr2A	761541240	761542684	TraesCS2A01G558200
chr2A	763867768	763871114	TraesCS2A01G562800
chr2A	764078414	764078953	TraesCS2A01G563300
chr2A	764099966	764108452	TraesCS2A01G563500
chr2A	765373519	765375363	TraesCS2A01G566000
chr2A	766158200	766159089	TraesCS2A01G567400
chr2A	767129280	767132515	TraesCS2A01G569400
chr2A	768429343	768430368	TraesCS2A01G571700
chr2A	769494669	769497430	TraesCS2A01G574600
chr2A	777503585	777506093	TraesCS2A01G587800
chr2A	779216202	779217290	TraesCS2A01G591600
chr2B	1831881	1833776	TraesCS2B01G003600
chr2B	6253187	6253913	TraesCS2B01G012400
chr2B	6711016	6715597	TraesCS2B01G013500
chr2B	11076085	11079004	TraesCS2B01G023800
chr2B	14950688	14952485	TraesCS2B01G031900
chr2B	16891749	16893837	TraesCS2B01G034800
chr2B	18177342	18178571	TraesCS2B01G040000
chr2B	18196572	18197887	TraesCS2B01G040100
chr2B	18938085	18947686	TraesCS2B01G041600
chr2B	18948764	18952080	TraesCS2B01G041700
chr2B	18953072	18955494	TraesCS2B01G041800
chr2B	23114005	23117626	TraesCS2B01G046500
chr2B	23118869	23123946	TraesCS2B01G046600
chr2B	23542051	23545116	TraesCS2B01G047000
chr2B	23549342	23550688	TraesCS2B01G047100
chr2B	23878105	23878485	TraesCS2B01G048200
chr2B	24134837	24135478	TraesCS2B01G049000
chr2B	24217034	24218557	TraesCS2B01G049100
chr2B	24238205	24243758	TraesCS2B01G049200
chr2B	24673971	24677519	TraesCS2B01G049600
chr2B	24684701	24687308	TraesCS2B01G049700
chr2B	24912678	24913649	TraesCS2B01G050400
chr2B	24921342	24923029	TraesCS2B01G050600
chr2B	24987456	24988692	TraesCS2B01G050900
chr2B	25069046	25070257	TraesCS2B01G051100
chr2B	25072123	25073382	TraesCS2B01G051300
chr2B	25185874	25186522	TraesCS2B01G051400
chr2B	25257102	25259849	TraesCS2B01G051700
chr2B	25442449	25445771	TraesCS2B01G052200
chr2B	25736237	25739549	TraesCS2B01G052600
chr2B	26098936	26101724	TraesCS2B01G053000
chr2B	26103742	26106283	TraesCS2B01G053100
chr2B	26175426	26177487	TraesCS2B01G053300
chr2B	26563715	26567897	TraesCS2B01G054400
chr2B	26581276	26586741	TraesCS2B01G054700
chr2B	27735912	27737654	TraesCS2B01G057100
chr2B	27888422	27894223	TraesCS2B01G057200
chr2B	27896023	27899511	TraesCS2B01G057300
chr2B	27953468	27954562	TraesCS2B01G057400
chr2B	29119026	29120018	TraesCS2B01G060800
chr2B	29151926	29157361	TraesCS2B01G060900
chr2B	29760069	29761260	TraesCS2B01G062500
chr2B	30494613	30499333	TraesCS2B01G063900
chr2B	30538351	30539511	TraesCS2B01G064000
chr2B	33351260	33352692	TraesCS2B01G066100
chr2B	37432270	37432633	TraesCS2B01G070800
chr2B	41144682	41148118	TraesCS2B01G076200
chr2B	42277162	42282133	TraesCS2B01G077200
chr2B	51887676	51893109	TraesCS2B01G090600
chr2B	58667347	58677684	TraesCS2B01G098800
chr2B	58826207	58826931	TraesCS2B01G099400
chr2B	66717879	66718481	TraesCS2B01G105900
chr2B	66780276	66781846	TraesCS2B01G106000
chr2B	75685924	75686520	TraesCS2B01G112300
chr2B	77164866	77166773	TraesCS2B01G113700
chr2B	89554344	89558240	TraesCS2B01G122400
chr2B	90397354	90402129	TraesCS2B01G122900
chr2B	107576939	107578045	TraesCS2B01G141100
chr2B	110852364	110856021	TraesCS2B01G144900
chr2B	111034847	111035825	TraesCS2B01G145000
chr2B	111171265	111172584	TraesCS2B01G145400
chr2B	111359546	111361294	TraesCS2B01G145500
chr2B	113162913	113171317	TraesCS2B01G147000
chr2B	134998561	135003538	TraesCS2B01G162000
chr2B	136429596	136430945	TraesCS2B01G164200
chr2B	140763452	140773200	TraesCS2B01G167600
chr2B	140785911	140788521	TraesCS2B01G167800
chr2B	152472323	152474152	TraesCS2B01G177300
chr2B	166468675	166471537	TraesCS2B01G191100
chr2B	166749395	166755925	TraesCS2B01G191500
chr2B	180436705	180437221	TraesCS2B01G201000
chr2B	212774059	212781335	TraesCS2B01G223000
chr2B	239465575	239465984	TraesCS2B01G238100
chr2B	396566014	396571421	TraesCS2B01G287400
chr2B	403100736	403116908	TraesCS2B01G290500
chr2B	409400505	409400939	TraesCS2B01G293600
chr2B	423345202	423345414	TraesCS2B01G300700
chr2B	451117959	451118369	TraesCS2B01G315500
chr2B	471435417	471437215	TraesCS2B01G328800
chr2B	495901118	495901634	TraesCS2B01G349000
chr2B	503758436	503759841	TraesCS2B01G352800
chr2B	503774389	503775422	TraesCS2B01G353000
chr2B	538955461	538956113	TraesCS2B01G375900
chr2B	612673558	612677388	TraesCS2B01G426100
chr2B	614827793	614828362	TraesCS2B01G427500
chr2B	616926791	616928997	TraesCS2B01G429300
chr2B	627151357	627151839	TraesCS2B01G436400
chr2B	632916578	632920753	TraesCS2B01G441100
chr2B	650279143	650287025	TraesCS2B01G455700
chr2B	673628362	673629373	TraesCS2B01G476600
chr2B	680768244	680769698	TraesCS2B01G483600
chr2B	681349095	681350135	TraesCS2B01G484000
chr2B	683174150	683176245	TraesCS2B01G486900
chr2B	683758673	683760201	TraesCS2B01G487800
chr2B	688430739	688433903	TraesCS2B01G490700
chr2B	688456751	688459118	TraesCS2B01G490800
chr2B	689764554	689766587	TraesCS2B01G491400
chr2B	693314248	693316195	TraesCS2B01G496600
chr2B	694048788	694053612	TraesCS2B01G497400
chr2B	694997169	695000060	TraesCS2B01G498500
chr2B	714492188	714496045	TraesCS2B01G519500
chr2B	719463444	719464802	TraesCS2B01G525100
chr2B	723042732	723044375	TraesCS2B01G528600
chr2B	741006593	741007384	TraesCS2B01G543200
chr2B	748708711	748711518	TraesCS2B01G553000
chr2B	750013760	750018433	TraesCS2B01G555400
chr2B	752405429	752408185	TraesCS2B01G557800
chr2B	754001296	754001568	TraesCS2B01G561300
chr2B	754650259	754654686	TraesCS2B01G562100
chr2B	754661011	754661458	TraesCS2B01G562200
chr2B	754663445	754666860	TraesCS2B01G562300
chr2B	756602966	756606175	TraesCS2B01G565000
chr2B	759175528	759176565	TraesCS2B01G568300
chr2B	759448129	759450537	TraesCS2B01G568700
chr2B	760990911	760994313	TraesCS2B01G570600
chr2B	762028134	762028721	TraesCS2B01G571900
chr2B	762213712	762214287	TraesCS2B01G572500
chr2B	766178894	766179835	TraesCS2B01G578000
chr2B	777329899	777330987	TraesCS2B01G592100
chr2B	779353815	779356347	TraesCS2B01G595400
chr2B	791478637	791481387	TraesCS2B01G612300
chr2B	793446052	793447077	TraesCS2B01G615600
chr2B	796341269	796342261	TraesCS2B01G622200
chr2B	796431710	796439123	TraesCS2B01G622400
chr2B	796800188	796808905	TraesCS2B01G622700
chr2B	797110411	797110950	TraesCS2B01G623300
chr2B	797230139	797233767	TraesCS2B01G623700
chr2B	799029231	799030371	TraesCS2B01G627100
chr2B	799359152	799362310	TraesCS2B01G627600
chr2B	800254378	800255306	TraesCS2B01G629200
chr3A	9280512	9281129	TraesCS3A01G011500
chr3A	9285801	9286109	TraesCS3A01G011600
chr3A	12028992	12030638	TraesCS3A01G020600
chr3A	12853106	12855641	TraesCS3A01G022800
chr3A	13090506	13091607	TraesCS3A01G024300
chr3A	13535280	13536902	TraesCS3A01G025900
chr3A	14043784	14049336	TraesCS3A01G026800
chr3A	21374632	21377388	TraesCS3A01G041000
chr3A	25906151	25908895	TraesCS3A01G048500
chr3A	37832051	37833202	TraesCS3A01G063300
chr3A	40822815	40825086	TraesCS3A01G067700
chr3A	40826588	40831583	TraesCS3A01G067800
chr3A	45083623	45086112	TraesCS3A01G072900
chr3A	80686364	80686906	TraesCS3A01G113500
chr3A	99587987	99588641	TraesCS3A01G123500
chr3A	102616089	102621945	TraesCS3A01G127200
chr3A	109869498	109871540	TraesCS3A01G132800
chr3A	137600787	137608634	TraesCS3A01G150500
chr3A	164928890	164934084	TraesCS3A01G162800
chr3A	368522090	368527099	TraesCS3A01G208400
chr3A	429542604	429546226	TraesCS3A01G229700
chr3A	456701461	456718952	TraesCS3A01G243100
chr3A	466039716	466043514	TraesCS3A01G247900
chr3A	466567550	466577395	TraesCS3A01G248600
chr3A	480438567	480442616	TraesCS3A01G258700
chr3A	509998123	510005003	TraesCS3A01G281200
chr3A	510828475	510830070	TraesCS3A01G282300
chr3A	544379474	544385229	TraesCS3A01G306600
chr3A	561034707	561036751	TraesCS3A01G318800
chr3A	561120044	561121249	TraesCS3A01G319200
chr3A	568380947	568383461	TraesCS3A01G323800
chr3A	598988605	598989150	TraesCS3A01G350500
chr3A	602920590	602921216	TraesCS3A01G355300
chr3A	603472979	603473242	TraesCS3A01G355600
chr3A	627270673	627274140	TraesCS3A01G377500
chr3A	642955107	642959020	TraesCS3A01G395800
chr3A	650422238	650427345	TraesCS3A01G406100
chr3A	683362370	683364488	TraesCS3A01G441100
chr3A	687058130	687059104	TraesCS3A01G447000
chr3A	692959458	692961845	TraesCS3A01G454900
chr3A	692963909	692964316	TraesCS3A01G455100
chr3A	693571909	693582130	TraesCS3A01G456500
chr3A	695744627	695745649	TraesCS3A01G459200
chr3A	697615714	697619028	TraesCS3A01G462700
chr3A	697632549	697632863	TraesCS3A01G463000
chr3A	697782709	697785467	TraesCS3A01G463600
chr3A	700809320	700813976	TraesCS3A01G467600
chr3A	701891436	701893441	TraesCS3A01G469400
chr3A	708819297	708824028	TraesCS3A01G476900
chr3A	709061479	709065007	TraesCS3A01G477100
chr3A	719108575	719109936	TraesCS3A01G491900
chr3A	721221930	721223477	TraesCS3A01G494900
chr3A	723565528	723566310	TraesCS3A01G497500
chr3A	724828460	724831020	TraesCS3A01G500400
chr3A	730115965	730117041	TraesCS3A01G509600
chr3A	732665245	732668611	TraesCS3A01G513500
chr3A	740349944	740356496	TraesCS3A01G526800
chr3A	749202876	749204489	TraesCS3A01G537300
chr3B	6178085	6178705	TraesCS3B01G014500
chr3B	6181350	6181663	TraesCS3B01G014600
chr3B	7187729	7191390	TraesCS3B01G017500
chr3B	8073338	8074954	TraesCS3B01G019100
chr3B	8781311	8782342	TraesCS3B01G020500
chr3B	9439373	9441890	TraesCS3B01G022300
chr3B	10921743	10923457	TraesCS3B01G025100
chr3B	22053815	22056795	TraesCS3B01G042600
chr3B	25273940	25276165	TraesCS3B01G050500
chr3B	46787309	46788448	TraesCS3B01G075900
chr3B	50790520	50792611	TraesCS3B01G080200
chr3B	50793918	50798948	TraesCS3B01G080300
chr3B	55126492	55128978	TraesCS3B01G086900
chr3B	115395207	115395743	TraesCS3B01G132900
chr3B	130257390	130258023	TraesCS3B01G142600
chr3B	136441603	136447209	TraesCS3B01G146400
chr3B	166709428	166714168	TraesCS3B01G166800
chr3B	181305062	181318727	TraesCS3B01G177500
chr3B	213723427	213724983	TraesCS3B01G193700
chr3B	368115717	368116106	TraesCS3B01G235400
chr3B	416690816	416694953	TraesCS3B01G259000
chr3B	436728878	436732184	TraesCS3B01G271200
chr3B	446690381	446693671	TraesCS3B01G276600
chr3B	447229183	447232333	TraesCS3B01G277200
chr3B	469634826	469645799	TraesCS3B01G291600
chr3B	506624234	506631637	TraesCS3B01G314900
chr3B	507491355	507497801	TraesCS3B01G316000
chr3B	533021794	533029503	TraesCS3B01G329900
chr3B	556486328	556487523	TraesCS3B01G346900
chr3B	556645788	556647920	TraesCS3B01G347200
chr3B	562728182	562731102	TraesCS3B01G353000
chr3B	603374483	603375028	TraesCS3B01G383200
chr3B	610752269	610752880	TraesCS3B01G388200
chr3B	611427140	611427663	TraesCS3B01G388500
chr3B	647170843	647176931	TraesCS3B01G410300
chr3B	666506526	666510877	TraesCS3B01G427600
chr3B	679197614	679201680	TraesCS3B01G439800
chr3B	723664722	723667193	TraesCS3B01G475100
chr3B	729704793	729706072	TraesCS3B01G482600
chr3B	739024486	739027068	TraesCS3B01G493700
chr3B	739029961	739030913	TraesCS3B01G493900
chr3B	740051413	740054381	TraesCS3B01G496700
chr3B	742255433	742256455	TraesCS3B01G498900
chr3B	749725776	749726999	TraesCS3B01G505900
chr3B	749864112	749864426	TraesCS3B01G506200
chr3B	750354624	750358038	TraesCS3B01G506800
chr3B	755449622	755454604	TraesCS3B01G511900
chr3B	756118779	756120809	TraesCS3B01G512500
chr3B	763233226	763235143	TraesCS3B01G519900
chr3B	763340578	763344777	TraesCS3B01G520300
chr3B	787566587	787567945	TraesCS3B01G552900
chr3B	790541160	790542734	TraesCS3B01G556600
chr3B	794395901	794396665	TraesCS3B01G560300
chr3B	797460617	797463178	TraesCS3B01G564300
chr3B	807975919	807976992	TraesCS3B01G578600
chr3B	810325719	810329076	TraesCS3B01G581900
chr3B	817821545	817828164	TraesCS3B01G594500
chr3B	822819355	822820338	TraesCS3B01G603000
chr4A	189613	192502	TraesCS4A01G000200
chr4A	207680	211852	TraesCS4A01G000500
chr4A	731795	737508	TraesCS4A01G000800
chr4A	4817931	4821251	TraesCS4A01G007600
chr4A	11716514	11718496	TraesCS4A01G017700
chr4A	13746167	13748495	TraesCS4A01G020100
chr4A	40445859	40452764	TraesCS4A01G049800
chr4A	143442440	143446396	TraesCS4A01G117600
chr4A	164631128	164636271	TraesCS4A01G127700
chr4A	198183864	198184527	TraesCS4A01G137800
chr4A	215249326	215254602	TraesCS4A01G140300
chr4A	216145121	216147476	TraesCS4A01G140600
chr4A	258636491	258637170	TraesCS4A01G146700
chr4A	430180081	430181073	TraesCS4A01G170600
chr4A	440180379	440183128	TraesCS4A01G173100
chr4A	444156983	444157667	TraesCS4A01G174100
chr4A	491712891	491713484	TraesCS4A01G202000
chr4A	515461630	515466775	TraesCS4A01G216500
chr4A	516583296	516583874	TraesCS4A01G217300
chr4A	520125235	520127884	TraesCS4A01G218400
chr4A	556822844	556825902	TraesCS4A01G246200
chr4A	556826154	556829503	TraesCS4A01G246300
chr4A	558676008	558676367	TraesCS4A01G247900
chr4A	559048582	559049823	TraesCS4A01G248300
chr4A	572307556	572308866	TraesCS4A01G259400
chr4A	577227821	577230321	TraesCS4A01G265100
chr4A	584783153	584785124	TraesCS4A01G276100
chr4A	589842588	589846517	TraesCS4A01G282300
chr4A	590942611	590945363	TraesCS4A01G284400
chr4A	594392621	594393043	TraesCS4A01G291100
chr4A	594427650	594428144	TraesCS4A01G291200
chr4A	594441999	594443029	TraesCS4A01G291300
chr4A	601276423	601279582	TraesCS4A01G307300
chr4A	601283765	601284744	TraesCS4A01G307400
chr4A	601309805	601313807	TraesCS4A01G307500
chr4A	613765165	613767888	TraesCS4A01G327300
chr4A	614031503	614033643	TraesCS4A01G328400
chr4A	614101649	614103184	TraesCS4A01G328500
chr4A	614609275	614612070	TraesCS4A01G329500
chr4A	617856078	617859609	TraesCS4A01G334800
chr4A	621792794	621793602	TraesCS4A01G341200
chr4A	631475912	631477601	TraesCS4A01G357900
chr4A	637737464	637740945	TraesCS4A01G364200
chr4A	684084323	684086196	TraesCS4A01G412100
chr4A	684514715	684518009	TraesCS4A01G413100
chr4A	733430875	733433950	TraesCS4A01G473400
chr4B	230240	233149	TraesCS4B01G000200
chr4B	1316122	1320285	TraesCS4B01G002600
chr4B	1321555	1324998	TraesCS4B01G002700
chr4B	4951076	4955090	TraesCS4B01G007400
chr4B	6008020	6011642	TraesCS4B01G009200
chr4B	6029635	6030355	TraesCS4B01G009300
chr4B	16812987	16814301	TraesCS4B01G022900
chr4B	16871210	16871895	TraesCS4B01G023000
chr4B	16877477	16877902	TraesCS4B01G023100
chr4B	21215665	21219098	TraesCS4B01G028700
chr4B	23354400	23358114	TraesCS4B01G031100
chr4B	27240435	27242391	TraesCS4B01G037600
chr4B	38280792	38284453	TraesCS4B01G049800
chr4B	43786659	43788020	TraesCS4B01G055300
chr4B	59589335	59591064	TraesCS4B01G066600
chr4B	59866358	59866678	TraesCS4B01G067000
chr4B	61307105	61310033	TraesCS4B01G068500
chr4B	61310311	61313335	TraesCS4B01G068600
chr4B	97070497	97075571	TraesCS4B01G094700
chr4B	99594118	99594681	TraesCS4B01G096000
chr4B	101774767	101778506	TraesCS4B01G097200
chr4B	115555384	115555743	TraesCS4B01G106200
chr4B	165297232	165298815	TraesCS4B01G126800
chr4B	190170601	190171089	TraesCS4B01G143400
chr4B	192057100	192060186	TraesCS4B01G143900
chr4B	281732548	281736182	TraesCS4B01G155800
chr4B	316517929	316522083	TraesCS4B01G161100
chr4B	362140033	362145982	TraesCS4B01G166700
chr4B	364487881	364488360	TraesCS4B01G167400
chr4B	387500389	387505714	TraesCS4B01G177000
chr4B	406803680	406811230	TraesCS4B01G186800
chr4B	520219526	520222243	TraesCS4B01G254900
chr4B	567004317	567006606	TraesCS4B01G283600
chr4B	570084740	570086809	TraesCS4B01G286400
chr4B	582825686	582827335	TraesCS4B01G297300
chr4B	601934004	601935703	TraesCS4B01G312300
chr4B	603185945	603189584	TraesCS4B01G313700
chr4B	620056385	620060938	TraesCS4B01G329500
chr4B	623226791	623227457	TraesCS4B01G332800
chr4B	642455628	642455888	TraesCS4B01G349200
chr4B	648193894	648195501	TraesCS4B01G357600
chr4B	651976125	651976367	TraesCS4B01G362900
chr4B	652398131	652399850	TraesCS4B01G364000
chr5A	13922	18332	TraesCS5A01G000100
chr5A	855689	858514	TraesCS5A01G001100
chr5A	8505116	8505565	TraesCS5A01G012700
chr5A	10197644	10201028	TraesCS5A01G014800
chr5A	17628643	17629426	TraesCS5A01G021700
chr5A	21430794	21434465	TraesCS5A01G026300
chr5A	25838327	25840443	TraesCS5A01G029700
chr5A	30659908	30660129	TraesCS5A01G033900
chr5A	35627715	35632660	TraesCS5A01G038300
chr5A	64762097	64763139	TraesCS5A01G061200
chr5A	68616961	68622808	TraesCS5A01G063200
chr5A	86166402	86167299	TraesCS5A01G073700
chr5A	119572065	119574931	TraesCS5A01G089400
chr5A	129596848	129599254	TraesCS5A01G093100
chr5A	129599657	129604415	TraesCS5A01G093200
chr5A	136403911	136407009	TraesCS5A01G096800
chr5A	144384622	144387864	TraesCS5A01G100300
chr5A	175831863	175836702	TraesCS5A01G106400
chr5A	183435352	183436919	TraesCS5A01G107400
chr5A	261910824	261911861	TraesCS5A01G121200
chr5A	277332260	277337237	TraesCS5A01G125900
chr5A	323370658	323371804	TraesCS5A01G146700
chr5A	352398838	352408499	TraesCS5A01G164000
chr5A	361446634	361448738	TraesCS5A01G169200
chr5A	364198602	364199828	TraesCS5A01G170800
chr5A	364670610	364671239	TraesCS5A01G171200
chr5A	401951630	401955503	TraesCS5A01G197900
chr5A	426547141	426552527	TraesCS5A01G211100
chr5A	426747166	426747588	TraesCS5A01G211400
chr5A	436077606	436081430	TraesCS5A01G217800
chr5A	437031271	437034264	TraesCS5A01G220400
chr5A	444087400	444089466	TraesCS5A01G227600
chr5A	444900761	444901727	TraesCS5A01G229100
chr5A	446636799	446637746	TraesCS5A01G231200
chr5A	451741156	451742698	TraesCS5A01G236200
chr5A	459542680	459543159	TraesCS5A01G246200
chr5A	461479294	461484602	TraesCS5A01G247100
chr5A	461487242	461492370	TraesCS5A01G247200
chr5A	461517068	461520579	TraesCS5A01G247400
chr5A	461847995	461850791	TraesCS5A01G247800
chr5A	473299323	473302310	TraesCS5A01G258700
chr5A	473407458	473408015	TraesCS5A01G258900
chr5A	475632764	475633379	TraesCS5A01G262400
chr5A	476356308	476357035	TraesCS5A01G263300
chr5A	480507905	480508712	TraesCS5A01G270100
chr5A	484431365	484434093	TraesCS5A01G274800
chr5A	489796345	489798160	TraesCS5A01G280500
chr5A	490310318	490317550	TraesCS5A01G281100
chr5A	490318502	490318832	TraesCS5A01G281200
chr5A	495395885	495397423	TraesCS5A01G287700
chr5A	504955243	504955976	TraesCS5A01G297100
chr5A	509111445	509113391	TraesCS5A01G299800
chr5A	509217290	509218987	TraesCS5A01G300100
chr5A	525705082	525713021	TraesCS5A01G315100
chr5A	535674325	535674921	TraesCS5A01G324500
chr5A	552522546	552526933	TraesCS5A01G349500
chr5A	552549880	552550248	TraesCS5A01G349800
chr5A	556889154	556892446	TraesCS5A01G354300
chr5A	557319962	557323587	TraesCS5A01G355300
chr5A	565752963	565758474	TraesCS5A01G366100
chr5A	568157117	568159557	TraesCS5A01G367800
chr5A	583627218	583627760	TraesCS5A01G386000
chr5A	592474249	592474653	TraesCS5A01G398600
chr5A	595894274	595896730	TraesCS5A01G403400
chr5A	601430704	601433540	TraesCS5A01G412900
chr5A	606157479	606160546	TraesCS5A01G418000
chr5A	608608254	608612524	TraesCS5A01G422400
chr5A	613374045	613374831	TraesCS5A01G428300
chr5A	649441274	649450521	TraesCS5A01G472800
chr5A	653715166	653717414	TraesCS5A01G481200
chr5A	655992498	655996750	TraesCS5A01G484700
chr5A	656044681	656045198	TraesCS5A01G484800
chr5A	657378660	657381734	TraesCS5A01G486600
chr5A	657382244	657383882	TraesCS5A01G486700
chr5A	657394567	657396000	TraesCS5A01G486800
chr5A	666740738	666743447	TraesCS5A01G501100
chr5A	669584536	669585165	TraesCS5A01G503900
chr5A	680502091	680502447	TraesCS5A01G517800
chr5A	687655112	687656427	TraesCS5A01G526900
chr5A	689512233	689512703	TraesCS5A01G531100
chr5A	689955376	689957454	TraesCS5A01G532400
chr5B	762936	764892	TraesCS5B01G001000
chr5B	1742583	1747002	TraesCS5B01G001400
chr5B	11042981	11043433	TraesCS5B01G011000
chr5B	13082261	13085764	TraesCS5B01G013000
chr5B	17952347	17953393	TraesCS5B01G018400
chr5B	24113262	24116458	TraesCS5B01G025300
chr5B	27459925	27461827	TraesCS5B01G028300
chr5B	36891281	36891701	TraesCS5B01G034100
chr5B	44776574	44782790	TraesCS5B01G039800
chr5B	78962123	78966660	TraesCS5B01G069200
chr5B	82212499	82213539	TraesCS5B01G070900
chr5B	98025032	98025562	TraesCS5B01G080000
chr5B	125271380	125277974	TraesCS5B01G095400
chr5B	132279640	132285672	TraesCS5B01G099200
chr5B	132285741	132290307	TraesCS5B01G099300
chr5B	136431092	136434164	TraesCS5B01G102700
chr5B	141451885	141454711	TraesCS5B01G105400
chr5B	155280033	155281610	TraesCS5B01G109600
chr5B	162771935	162775692	TraesCS5B01G110800
chr5B	201286442	201287765	TraesCS5B01G116600
chr5B	227639193	227643801	TraesCS5B01G125100
chr5B	272677300	272678505	TraesCS5B01G145500
chr5B	297971611	297975005	TraesCS5B01G161500
chr5B	307880819	307882400	TraesCS5B01G165900
chr5B	310034899	310036107	TraesCS5B01G167700
chr5B	313114814	313115443	TraesCS5B01G168700
chr5B	337188613	337192710	TraesCS5B01G185700
chr5B	383030918	383031274	TraesCS5B01G212400
chr5B	386329179	386337636	TraesCS5B01G213300
chr5B	391046463	391051548	TraesCS5B01G216800
chr5B	393827384	393830147	TraesCS5B01G219500
chr5B	403533378	403535447	TraesCS5B01G226400
chr5B	406527506	406528453	TraesCS5B01G229500
chr5B	412461649	412463215	TraesCS5B01G234500
chr5B	423796185	423796664	TraesCS5B01G243500
chr5B	425870638	425875855	TraesCS5B01G244200
chr5B	425878428	425883683	TraesCS5B01G244300
chr5B	426063579	426067401	TraesCS5B01G244500
chr5B	426512226	426520274	TraesCS5B01G245100
chr5B	439969240	439970941	TraesCS5B01G257600
chr5B	440178867	440179413	TraesCS5B01G257700
chr5B	445193981	445194394	TraesCS5B01G260800
chr5B	446447900	446448659	TraesCS5B01G261900
chr5B	455829821	455830486	TraesCS5B01G270600
chr5B	460474510	460477237	TraesCS5B01G274500
chr5B	465236548	465238492	TraesCS5B01G279500
chr5B	465994704	466000893	TraesCS5B01G280100
chr5B	466001981	466002190	TraesCS5B01G280200
chr5B	473518615	473520171	TraesCS5B01G287300
chr5B	479715026	479715770	TraesCS5B01G296400
chr5B	486040255	486042099	TraesCS5B01G301300
chr5B	486069498	486074757	TraesCS5B01G301400
chr5B	498265584	498273282	TraesCS5B01G316100
chr5B	509191202	509191810	TraesCS5B01G325300
chr5B	525815268	525817661	TraesCS5B01G340900
chr5B	531537886	531542381	TraesCS5B01G350900
chr5B	531552890	531553258	TraesCS5B01G351100
chr5B	536322818	536324938	TraesCS5B01G356700
chr5B	536680306	536683194	TraesCS5B01G357500
chr5B	546826487	546832029	TraesCS5B01G368500
chr5B	548725409	548728159	TraesCS5B01G370000
chr5B	570174946	570175476	TraesCS5B01G391000
chr5B	580115344	580115739	TraesCS5B01G403500
chr5B	583911437	583913888	TraesCS5B01G408200
chr5B	591106509	591109343	TraesCS5B01G416400
chr5B	595657508	595659517	TraesCS5B01G420100
chr5B	600492160	600497313	TraesCS5B01G424400
chr5B	605513322	605513777	TraesCS5B01G430200
chr5B	656925498	656927176	TraesCS5B01G485700
chr5B	662035097	662037159	TraesCS5B01G494400
chr5B	664949927	664954139	TraesCS5B01G498000
chr5B	664980000	664980532	TraesCS5B01G498100
chr5B	667672242	667676189	TraesCS5B01G500500
chr5B	667676880	667679483	TraesCS5B01G500600
chr5B	667838443	667839881	TraesCS5B01G500700
chr5B	674491144	674495987	TraesCS5B01G509300
chr5B	679558238	679559833	TraesCS5B01G514700
chr5B	690170360	690170731	TraesCS5B01G533300
chr5B	695703436	695706740	TraesCS5B01G540500
chr5B	696180347	696182263	TraesCS5B01G542400
chr5B	696184226	696185464	TraesCS5B01G542500
chr5B	696711030	696713689	TraesCS5B01G544000
chr5B	701546018	701549003	TraesCS5B01G550300
chr6A	786778	788094	TraesCS6A01G001500
chr6A	914925	915899	TraesCS6A01G002000
chr6A	1730644	1731902	TraesCS6A01G004000
chr6A	1886029	1889298	TraesCS6A01G004600
chr6A	1985153	1987638	TraesCS6A01G005300
chr6A	2221709	2222203	TraesCS6A01G005700
chr6A	2749268	2749864	TraesCS6A01G006900
chr6A	2750961	2751572	TraesCS6A01G007000
chr6A	6721525	6725188	TraesCS6A01G013600
chr6A	13063092	13067056	TraesCS6A01G026300
chr6A	17638598	17640852	TraesCS6A01G035800
chr6A	17762604	17766584	TraesCS6A01G036100
chr6A	18520226	18522461	TraesCS6A01G037400
chr6A	19828961	19830739	TraesCS6A01G038800
chr6A	22168390	22170174	TraesCS6A01G041900
chr6A	22191788	22193553	TraesCS6A01G042100
chr6A	23602255	23603992	TraesCS6A01G045800
chr6A	23627437	23631229	TraesCS6A01G045900
chr6A	23756121	23756637	TraesCS6A01G046500
chr6A	32795043	32796994	TraesCS6A01G061000
chr6A	36684239	36687107	TraesCS6A01G068300
chr6A	36916644	36923188	TraesCS6A01G068400
chr6A	39876971	39877363	TraesCS6A01G073000
chr6A	51760690	51761577	TraesCS6A01G082900
chr6A	52036253	52039059	TraesCS6A01G083500
chr6A	65133550	65134074	TraesCS6A01G098100
chr6A	71451366	71454100	TraesCS6A01G102400
chr6A	71698954	71706624	TraesCS6A01G102700
chr6A	73298531	73303555	TraesCS6A01G104000
chr6A	73994206	73998394	TraesCS6A01G105800
chr6A	77511528	77514473	TraesCS6A01G108600
chr6A	84916127	84919229	TraesCS6A01G114800
chr6A	93764102	93767333	TraesCS6A01G121300
chr6A	98047930	98048574	TraesCS6A01G124200
chr6A	116336395	116336757	TraesCS6A01G141200
chr6A	119619319	119621182	TraesCS6A01G143200
chr6A	121639764	121642441	TraesCS6A01G144000
chr6A	180314023	180314229	TraesCS6A01G170000
chr6A	181593669	181594136	TraesCS6A01G171100
chr6A	187762344	187773442	TraesCS6A01G174200
chr6A	191220588	191223233	TraesCS6A01G175700
chr6A	191230550	191246340	TraesCS6A01G175800
chr6A	255179726	255181903	TraesCS6A01G190700
chr6A	289025746	289029967	TraesCS6A01G196600
chr6A	307968999	307980979	TraesCS6A01G198800
chr6A	366032045	366037218	TraesCS6A01G207100
chr6A	378166774	378170726	TraesCS6A01G209100
chr6A	381025658	381028549	TraesCS6A01G210000
chr6A	428067653	428073588	TraesCS6A01G227300
chr6A	431921437	431923007	TraesCS6A01G229000
chr6A	446520670	446522338	TraesCS6A01G236900
chr6A	449180746	449182297	TraesCS6A01G239200
chr6A	484065069	484067625	TraesCS6A01G260600
chr6A	486011205	486011798	TraesCS6A01G263000
chr6A	492701935	492706682	TraesCS6A01G266900
chr6A	492706211	492706405	TraesCS6A01G267000
chr6A	499206773	499209276	TraesCS6A01G272600
chr6A	501791776	501793420	TraesCS6A01G274900
chr6A	516414430	516416400	TraesCS6A01G285100
chr6A	530215901	530221599	TraesCS6A01G296800
chr6A	531701022	531707041	TraesCS6A01G298500
chr6A	546599156	546600237	TraesCS6A01G310400
chr6A	551655308	551656170	TraesCS6A01G315100
chr6A	554715972	554717171	TraesCS6A01G318900
chr6A	555323200	555324357	TraesCS6A01G320200
chr6A	571928211	571930879	TraesCS6A01G338600
chr6A	585429698	585432549	TraesCS6A01G353800
chr6A	585438713	585442074	TraesCS6A01G353900
chr6A	586877669	586877935	TraesCS6A01G355800
chr6A	591013631	591018405	TraesCS6A01G359500
chr6A	593777193	593777687	TraesCS6A01G365700
chr6A	593785725	593786231	TraesCS6A01G365800
chr6A	601031899	601033113	TraesCS6A01G381100
chr6A	603249197	603250189	TraesCS6A01G386200
chr6A	603272001	603272741	TraesCS6A01G386400
chr6A	603351156	603358313	TraesCS6A01G386800
chr6A	607400751	607401341	TraesCS6A01G393400
chr6A	610897917	610899577	TraesCS6A01G403600
chr6A	611805747	611808371	TraesCS6A01G406500
chr6A	613615858	613622703	TraesCS6A01G410200
chr6A	616814496	616819035	TraesCS6A01G419100
chr6A	616821401	616824347	TraesCS6A01G419200
chr6B	608754	609999	TraesCS6B01G000900
chr6B	4451589	4452911	TraesCS6B01G006200
chr6B	4825428	4826778	TraesCS6B01G007000
chr6B	6016318	6019159	TraesCS6B01G009600
chr6B	6166412	6168904	TraesCS6B01G010000
chr6B	6786048	6786542	TraesCS6B01G011300
chr6B	8410503	8411114	TraesCS6B01G013500
chr6B	8411736	8412335	TraesCS6B01G013600
chr6B	12659391	12663086	TraesCS6B01G020800
chr6B	21430628	21435385	TraesCS6B01G037000
chr6B	29849260	29851504	TraesCS6B01G050200
chr6B	30147267	30151105	TraesCS6B01G050700
chr6B	30965570	30968218	TraesCS6B01G051800
chr6B	37312015	37313811	TraesCS6B01G056900
chr6B	38540176	38541441	TraesCS6B01G057800
chr6B	41435196	41437033	TraesCS6B01G061900
chr6B	41439446	41443270	TraesCS6B01G062000
chr6B	41764639	41781048	TraesCS6B01G062600
chr6B	57724961	57726698	TraesCS6B01G081400
chr6B	67938249	67941111	TraesCS6B01G092200
chr6B	68240573	68247083	TraesCS6B01G092300
chr6B	95819131	95822252	TraesCS6B01G113400
chr6B	96654385	96655272	TraesCS6B01G114400
chr6B	121529231	121529737	TraesCS6B01G126200
chr6B	127326253	127328935	TraesCS6B01G130800
chr6B	127745400	127753885	TraesCS6B01G131100
chr6B	130074423	130078412	TraesCS6B01G133100
chr6B	132314168	132318422	TraesCS6B01G135100
chr6B	134817433	134820386	TraesCS6B01G137100
chr6B	142224429	142227840	TraesCS6B01G142400
chr6B	150771749	150774957	TraesCS6B01G149600
chr6B	156275125	156278429	TraesCS6B01G152200
chr6B	169101614	169103406	TraesCS6B01G162500
chr6B	181471929	181473134	TraesCS6B01G169500
chr6B	183753733	183762420	TraesCS6B01G171400
chr6B	185009500	185014909	TraesCS6B01G172400
chr6B	237108534	237109014	TraesCS6B01G198200
chr6B	238299589	238300215	TraesCS6B01G199300
chr6B	248359733	248362840	TraesCS6B01G202800
chr6B	276509986	276515180	TraesCS6B01G209600
chr6B	276520637	276529536	TraesCS6B01G209700
chr6B	316459176	316460612	TraesCS6B01G221000
chr6B	320732983	320734242	TraesCS6B01G222200
chr6B	372571754	372574486	TraesCS6B01G230400
chr6B	379813117	379817570	TraesCS6B01G231300
chr6B	414333866	414336069	TraesCS6B01G238100
chr6B	415863683	415864383	TraesCS6B01G238800
chr6B	452616405	452618406	TraesCS6B01G252500
chr6B	457419736	457425082	TraesCS6B01G254400
chr6B	477689165	477692748	TraesCS6B01G265400
chr6B	514478038	514479577	TraesCS6B01G285300
chr6B	518601609	518604075	TraesCS6B01G287900
chr6B	521519820	521520317	TraesCS6B01G290000
chr6B	528617393	528622126	TraesCS6B01G294300
chr6B	528621655	528621849	TraesCS6B01G294400
chr6B	538065656	538068673	TraesCS6B01G300100
chr6B	542223567	542225213	TraesCS6B01G302400
chr6B	561700932	561702905	TraesCS6B01G313900
chr6B	576206300	576207736	TraesCS6B01G326600
chr6B	577418053	577424337	TraesCS6B01G328000
chr6B	599693475	599693714	TraesCS6B01G340400
chr6B	609076179	609076493	TraesCS6B01G345500
chr6B	613610173	613611325	TraesCS6B01G349100
chr6B	616429597	616430124	TraesCS6B01G351100
chr6B	643164482	643167948	TraesCS6B01G369300
chr6B	661340400	661343630	TraesCS6B01G386500
chr6B	661463787	661467379	TraesCS6B01G386600
chr6B	663800421	663800687	TraesCS6B01G388500
chr6B	667771781	667776703	TraesCS6B01G392400
chr6B	675626055	675626809	TraesCS6B01G400200
chr6B	676123583	676124071	TraesCS6B01G400700
chr6B	691632058	691633453	TraesCS6B01G420000
chr6B	694258872	694260042	TraesCS6B01G425200
chr6B	694345930	694346807	TraesCS6B01G425400
chr6B	694517126	694524338	TraesCS6B01G425900
chr6B	702305620	702306467	TraesCS6B01G433600
chr6B	708019273	708020879	TraesCS6B01G447500
chr6B	709218375	709220659	TraesCS6B01G450500
chr6B	712497599	712503809	TraesCS6B01G456300
chr6B	718376331	718379328	TraesCS6B01G469900
chr6B	718383212	718387357	TraesCS6B01G470000
chr7A	63427175	63427585	TraesCS7A01G103900
chr7A	67616871	67619966	TraesCS7A01G110400
chr7A	67673826	67677871	TraesCS7A01G110600
chr7A	83719568	83723010	TraesCS7A01G130000
chr7A	85608761	85611195	TraesCS7A01G133400
chr7A	101219252	101224551	TraesCS7A01G148000
chr7A	106678644	106680034	TraesCS7A01G153300
chr7A	147051674	147052522	TraesCS7A01G189800
chr7A	169397998	169401087	TraesCS7A01G207100
chr7A	182561465	182562874	TraesCS7A01G216000
chr7A	191693729	191694901	TraesCS7A01G222300
chr7A	244603127	244605045	TraesCS7A01G256200
chr7A	247256136	247273988	TraesCS7A01G257700
chr7A	250604171	250605382	TraesCS7A01G258900
chr7A	259572865	259574582	TraesCS7A01G262900
chr7A	287214834	287215268	TraesCS7A01G273400
chr7A	383170292	383184928	TraesCS7A01G295000
chr7A	444982881	444986082	TraesCS7A01G313100
chr7A	473909869	473913950	TraesCS7A01G325800
chr7A	477234157	477236762	TraesCS7A01G328400
chr7A	498593990	498594400	TraesCS7A01G340100
chr7A	510148160	510148639	TraesCS7A01G347200
chr7A	519099197	519100370	TraesCS7A01G354600
chr7A	538359770	538361256	TraesCS7A01G363800
chr7A	538822188	538823523	TraesCS7A01G364900
chr7A	540748290	540748667	TraesCS7A01G366900
chr7A	545540833	545542900	TraesCS7A01G371700
chr7A	547640590	547641720	TraesCS7A01G374800
chr7A	547767608	547769683	TraesCS7A01G375100
chr7A	553364921	553368698	TraesCS7A01G377900
chr7A	612989978	612990611	TraesCS7A01G422400
chr7A	641010691	641012251	TraesCS7A01G446000
chr7A	652507381	652508631	TraesCS7A01G456600
chr7A	664471874	664474574	TraesCS7A01G468400
chr7A	664999802	665000095	TraesCS7A01G469000
chr7A	671466997	671476176	TraesCS7A01G478600
chr7A	679818288	679821036	TraesCS7A01G489900
chr7A	690532257	690534192	TraesCS7A01G500700
chr7A	690869202	690871700	TraesCS7A01G500900
chr7A	693853057	693855600	TraesCS7A01G506300
chr7A	702401343	702404641	TraesCS7A01G518500
chr7A	706169101	706171626	TraesCS7A01G523700
chr7A	709142035	709142457	TraesCS7A01G529200
chr7A	712360906	712361169	TraesCS7A01G534300
chr7A	721893623	721894937	TraesCS7A01G546300
chr7A	721913401	721916451	TraesCS7A01G546400
chr7A	723259779	723265225	TraesCS7A01G549100
chr7A	727532525	727533172	TraesCS7A01G555800
chr7A	731882428	731882883	TraesCS7A01G560000
chr7A	731962425	731965508	TraesCS7A01G560100
chr7A	732081413	732082774	TraesCS7A01G560300
chr7A	732087519	732089709	TraesCS7A01G560400
chr7A	733530284	733530904	TraesCS7A01G563500
chr7B	4908570	4911804	TraesCS7B01G008200
chr7B	5054758	5058659	TraesCS7B01G008300
chr7B	28625894	28626912	TraesCS7B01G030000
chr7B	33902344	33902667	TraesCS7B01G034500
chr7B	54310918	54313413	TraesCS7B01G051800
chr7B	59742476	59743808	TraesCS7B01G057300
chr7B	108557627	108558667	TraesCS7B01G094700
chr7B	132168599	132171614	TraesCS7B01G114300
chr7B	144517578	144518987	TraesCS7B01G123100
chr7B	154160866	154161959	TraesCS7B01G128700
chr7B	203027646	203029886	TraesCS7B01G152800
chr7B	206338635	206344129	TraesCS7B01G154700
chr7B	211595625	211596836	TraesCS7B01G156400
chr7B	219494864	219496478	TraesCS7B01G160700
chr7B	244269439	244269873	TraesCS7B01G171300
chr7B	342992328	342996598	TraesCS7B01G197400
chr7B	389107650	389110990	TraesCS7B01G213300
chr7B	426881348	426884383	TraesCS7B01G226400
chr7B	429189445	429195105	TraesCS7B01G229000
chr7B	440010805	440011284	TraesCS7B01G236000
chr7B	464548112	464548815	TraesCS7B01G251800
chr7B	465158013	465163378	TraesCS7B01G252300
chr7B	465586468	465587756	TraesCS7B01G252600
chr7B	474408771	474413372	TraesCS7B01G255900
chr7B	478474584	478476046	TraesCS7B01G257600
chr7B	481660653	481661181	TraesCS7B01G261100
chr7B	483328732	483329233	TraesCS7B01G262300
chr7B	484592736	484594598	TraesCS7B01G264100
chr7B	501306932	501307467	TraesCS7B01G273100
chr7B	512695147	512698874	TraesCS7B01G279600
chr7B	573259541	573261019	TraesCS7B01G322800
chr7B	601228584	601229927	TraesCS7B01G345500
chr7B	617827937	617828980	TraesCS7B01G357300
chr7B	634834098	634836693	TraesCS7B01G370000
chr7B	636940381	636940671	TraesCS7B01G370900
chr7B	646063963	646074268	TraesCS7B01G381300
chr7B	659653452	659654515	TraesCS7B01G393000
chr7B	677113564	677115605	TraesCS7B01G407800
chr7B	677450092	677453010	TraesCS7B01G408200
chr7B	681849932	681851954	TraesCS7B01G413800
chr7B	701637339	701641406	TraesCS7B01G434500
chr7B	705895220	705897337	TraesCS7B01G440300
chr7B	709395760	709396182	TraesCS7B01G445800
chr7B	713216691	713216954	TraesCS7B01G451400
chr7B	725812186	725813334	TraesCS7B01G468700
chr7B	726136352	726139145	TraesCS7B01G469400
chr7B	728689640	728694839	TraesCS7B01G472500
chr7B	734360373	734361140	TraesCS7B01G480500
chr7B	741668438	741668887	TraesCS7B01G484900
chr7B	741718360	741719265	TraesCS7B01G485000
chr7B	742575796	742577154	TraesCS7B01G486700
chr7B	742589095	742591695	TraesCS7B01G486800
chr7B	749548178	749548801	TraesCS7B01G499200
