# Supplementary material for: Conservation and trans-regulation of histone modification in the A and B subgenomes of polyploid wheat during domestication and ploidy transition
Source: BMC Biol. 2021 Mar 9;19:42. doi: 10.1186/s12915-021-00985-7 (PMC7944620; doi:10.1186/s12915-021-00985-7)
Supplement: Supplementary file 7 — Additional file 7: Table S6. Gene Ontology (GO) enrichment terms and genes used for GO analysis of H3K27me3 modification in WTW → DTW → ETW process. [file 12915_2021_985_MOESM7_ESM.xlsx]

## Sheet: GO enrichment
H3K27me3	GO_ID	Description	Gene Ratio	pvalue	FDR
Group II	GO:0005216	ion channel activity	14/1099	1.30901e-08	2.36999e-06
Group II	GO:0006811	ion transport	10/1099	4.07055e-06	0.000368492
Group II	GO:0006952	defense response	18/1099	8.57627e-06	0.000517585
Group II	GO:0012511	monolayer-surrounded lipid storage body	4/1099	3.13983e-05	0.00142118
Group II	GO:0009538	photosystem I reaction center	4/1099	0.000109586	0.00396815
Group II	GO:0016757	transferase activity, transferring glycosyl groups	14/1099	0.00025876	0.0078082
Group II	GO:0004857	enzyme inhibitor activity	16/1099	0.000308074	0.00796822
Group II	GO:0007064	mitotic sister chromatid cohesion	2/1099	0.000788865	0.0158696
Group II	GO:0031390	Ctf18 RFC-like complex	2/1099	0.000788865	0.0158696
Group II	GO:0004867	serine-type endopeptidase inhibitor activity	14/1099	0.00101283	0.0183376
Group II	GO:0008061	chitin binding	6/1099	0.00124963	0.0188541
Group II	GO:0009522	photosystem I	6/1099	0.00124963	0.0188541
Group II	GO:0031965	nuclear membrane	2/1099	0.00156063	0.0217351
Group II	GO:0005247	voltage-gated chloride channel activity	4/1099	0.00221223	0.026702
Group II	GO:0006821	chloride transport	4/1099	0.00221223	0.026702
Group II	GO:0008146	sulfotransferase activity	8/1099	0.00240788	0.027247
Group II	GO:0004150	dihydroneopterin aldolase activity	2/1099	0.00381761	0.0314177
Group II	GO:0004609	phosphatidylserine decarboxylase activity	2/1099	0.00381761	0.0314177
Group II	GO:0004815	aspartate-tRNA ligase activity	2/1099	0.00381761	0.0314177
Group II	GO:0005674	transcription factor TFIIF complex	2/1099	0.00381761	0.0314177
Group II	GO:0006422	aspartyl-tRNA aminoacylation	2/1099	0.00381761	0.0314177
Group II	GO:0006760	folic acid-containing compound metabolic process	2/1099	0.00381761	0.0314177
Group II	GO:0005507	copper ion binding	10/1099	0.00428731	0.0337491
Group III	GO:0009733	response to auxin	26/1212	1.20261e-10	2.16469e-08
Group III	GO:0006308	DNA catabolic process	6/1212	5.66283e-06	0.000509655
Group III	GO:0016758	transferase activity, transferring hexosyl groups	34/1212	2.0426e-05	0.000982383
Group III	GO:0004519	endonuclease activity	8/1212	2.18307e-05	0.000982383
Group III	GO:0009793	embryo development ending in seed dormancy	6/1212	3.47748e-05	0.00105576
Group III	GO:0008083	growth factor activity	4/1212	4.59663e-05	0.00105576
Group III	GO:0008283	cell proliferation	4/1212	4.59663e-05	0.00105576
Group III	GO:0016788	hydrolase activity, acting on ester bonds	26/1212	4.69226e-05	0.00105576
Group III	GO:0007275	multicellular organism development	11/1212	0.000228859	0.00360974
Group III	GO:0032957	inositol trisphosphate metabolic process	4/1212	0.000260703	0.00360974
Group III	GO:0047325	inositol tetrakisphosphate 1-kinase activity	4/1212	0.000260703	0.00360974
Group III	GO:0052725	inositol-1,3,4-trisphosphate 6-kinase activity	4/1212	0.000260703	0.00360974
Group III	GO:0052726	inositol-1,3,4-trisphosphate 5-kinase activity	4/1212	0.000260703	0.00360974
Group III	GO:0005484	SNAP receptor activity	6/1212	0.000336425	0.00432547
Group III	GO:0016787	hydrolase activity	32/1212	0.00046068	0.00534559
Group III	GO:0005794	Golgi apparatus	4/1212	0.000488469	0.00534559
Group III	GO:0071949	FAD binding	6/1212	0.000504861	0.00534559
Group III	GO:0004648	O-phospho-L-serine:2-oxoglutarate aminotransferase	2/1212	0.000958426	0.00862583
Group III	GO:0016538	cyclin-dependent protein serine/threonine kinase r	2/1212	0.000958426	0.00862583
Group III	GO:0071816	tail-anchored membrane protein insertion into ER m	2/1212	0.000958426	0.00862583
Group III	GO:0006950	response to stress	14/1212	0.00161305	0.0136034
Group III	GO:0043565	sequence-specific DNA binding	30/1212	0.00166264	0.0136034
Group III	GO:0005576	extracellular region	18/1212	0.0018016	0.0140995
Group III	GO:0046873	metal ion transmembrane transporter activity	6/1212	0.00251094	0.0188321
Group III	GO:0009226	nucleotide-sugar biosynthetic process	2/1212	0.00311888	0.0202313
Group III	GO:0019915	lipid storage	2/1212	0.00311888	0.0202313
Group III	GO:0003955	NAD(P)H dehydrogenase (quinone) activity	4/1212	0.00314526	0.0202313
Group III	GO:0050662	coenzyme binding	11/1212	0.00314709	0.0202313
Group III	GO:0006351	transcription, DNA-templated	12/1212	0.00348021	0.0216013
Group III	GO:0004413	homoserine kinase activity	2/1212	0.00462255	0.0236524
Group III	GO:0004748	ribonucleoside-diphosphate reductase activity, thi	2/1212	0.00462255	0.0236524
Group III	GO:0006566	threonine metabolic process	2/1212	0.00462255	0.0236524
Group III	GO:0008824	cyanate hydratase activity	2/1212	0.00462255	0.0236524
Group III	GO:0009439	cyanate metabolic process	2/1212	0.00462255	0.0236524
Group III	GO:0005385	zinc ion transmembrane transporter activity	4/1212	0.00473048	0.0236524
Group III	GO:0071577	zinc II ion transmembrane transport	4/1212	0.00473048	0.0236524
Group IV	GO:0009055	electron carrier activity	20/697	3.73887e-05	0.00428986
Group IV	GO:0009269	response to desiccation	4/697	0.000102349	0.00587159
Group IV	GO:0004379	glycylpeptide N-tetradecanoyltransferase activity	2/697	0.000318411	0.00587538
Group IV	GO:0005746	mitochondrial respiratory chain	2/697	0.000318411	0.00587538
Group IV	GO:0006499	N-terminal protein myristoylation	2/697	0.000318411	0.00587538
Group IV	GO:0045300	acyl-[acyl-carrier-protein] desaturase activity	4/697	0.000366114	0.00587538
Group IV	GO:0004869	cysteine-type endopeptidase inhibitor activity	6/697	0.00045195	0.00587538
Group IV	GO:0030410	nicotianamine synthase activity	4/697	0.000460867	0.00587538
Group IV	GO:0030418	nicotianamine biosynthetic process	4/697	0.000460867	0.00587538
Group IV	GO:0030001	metal ion transport	11/697	0.000577499	0.00604707
Group IV	GO:0000160	phosphorelay signal transduction system	10/697	0.000607126	0.00604707
Group IV	GO:0004797	thymidine kinase activity	2/697	0.000632446	0.00604707
Group IV	GO:0015035	protein disulfide oxidoreductase activity	8/697	0.00147827	0.0111832
Group IV	GO:0003987	acetate-CoA ligase activity	2/697	0.00155949	0.0111832
Group IV	GO:0016208	AMP binding	2/697	0.00155949	0.0111832
Group IV	GO:0019427	acetyl-CoA biosynthetic process from acetate	2/697	0.00155949	0.0111832
Group IV	GO:0009607	response to biotic stimulus	4/697	0.00166368	0.0112285
Group IV	GO:0006633	fatty acid biosynthetic process	8/697	0.00277391	0.0156878
Group IV	GO:0005758	mitochondrial intermembrane space	2/697	0.0028713	0.0156878
Group IV	GO:0006825	copper ion transport	2/697	0.0028713	0.0156878
Group IV	GO:0016531	copper chaperone activity	2/697	0.0028713	0.0156878
Group IV	GO:0006378	mRNA polyadenylation	2/697	0.00366641	0.0174082
Group IV	GO:0007031	peroxisome organization	2/697	0.00366641	0.0174082
Group IV	GO:0008883	glutamyl-tRNA reductase activity	2/697	0.00366641	0.0174082
Group IV	GO:0006887	exocytosis	6/697	0.00401555	0.0174082
Group IV	GO:0006631	fatty acid metabolic process	4/697	0.004175	0.0174082
Group IV	GO:0006979	response to oxidative stress	16/697	0.00439732	0.0174082
Group IV	GO:0004559	alpha-mannosidase activity	2/697	0.00455168	0.0174082
Group IV	GO:0010285	L,L-diaminopimelate aminotransferase activity	2/697	0.00455168	0.0174082
Group IV	GO:0045893	positive regulation of transcription, DNA-template	2/697	0.00455168	0.0174082
Group IV	GO:0005618	cell wall	8/697	0.00505319	0.0181126
Group IV	GO:0004601	peroxidase activity	16/697	0.00518474	0.0181126
Group IV	GO:0000145	exocyst	6/697	0.0052149	0.0181126
Group IV	GO:0006013	mannose metabolic process	2/697	0.00552517	0.0181126
Group IV	GO:0015923	mannosidase activity	2/697	0.00552517	0.0181126
Group IV	GO:0005849	mRNA cleavage factor complex	2/697	0.00658496	0.0209872
Group IV	GO:0015171	amino acid transmembrane transporter activity	4/697	0.00773241	0.0239782
Group IV	GO:0045454	cell redox homeostasis	10/697	0.00861686	0.0260177
Group IV	GO:0008198	ferrous iron binding	2/697	0.00895593	0.0263481

## Sheet: Group II gene_ID
chr	start	end	gene_ID
chr1A	2982629	2986029	TraesCS1A01G005200
chr1A	3776618	3777238	TraesCS1A01G007200
chr1A	7525852	7526447	TraesCS1A01G013400
chr1A	12142532	12144491	TraesCS1A01G025100
chr1A	13762850	13768161	TraesCS1A01G029300
chr1A	14467963	14469260	TraesCS1A01G031100
chr1A	14589565	14594115	TraesCS1A01G031800
chr1A	20893775	20898493	TraesCS1A01G037400
chr1A	20918067	20919533	TraesCS1A01G037600
chr1A	29607704	29611922	TraesCS1A01G047500
chr1A	31252424	31254526	TraesCS1A01G049600
chr1A	31894878	31896098	TraesCS1A01G049800
chr1A	36840018	36840676	TraesCS1A01G056900
chr1A	38366944	38368580	TraesCS1A01G057900
chr1A	40147958	40151798	TraesCS1A01G059300
chr1A	42278951	42280282	TraesCS1A01G061800
chr1A	53674437	53677276	TraesCS1A01G070900
chr1A	54074952	54079105	TraesCS1A01G071800
chr1A	65616014	65616747	TraesCS1A01G082300
chr1A	85823147	85823737	TraesCS1A01G093000
chr1A	98228600	98236724	TraesCS1A01G102200
chr1A	99138993	99139957	TraesCS1A01G102900
chr1A	100099881	100104491	TraesCS1A01G104300
chr1A	100289735	100291127	TraesCS1A01G104600
chr1A	104437625	104438334	TraesCS1A01G106800
chr1A	107466630	107481728	TraesCS1A01G108300
chr1A	132795865	132797430	TraesCS1A01G120300
chr1A	133126480	133126890	TraesCS1A01G120500
chr1A	145988761	145989572	TraesCS1A01G124100
chr1A	148744815	148745881	TraesCS1A01G125200
chr1A	149510430	149514777	TraesCS1A01G125500
chr1A	151351543	151352593	TraesCS1A01G126200
chr1A	185117192	185118673	TraesCS1A01G133000
chr1A	212017043	212018086	TraesCS1A01G135800
chr1A	241983247	241984668	TraesCS1A01G142000
chr1A	242779692	242804571	TraesCS1A01G142300
chr1A	251376343	251377731	TraesCS1A01G145300
chr1A	254183195	254188522	TraesCS1A01G147200
chr1A	258871019	258881397	TraesCS1A01G150900
chr1A	299719197	299719790	TraesCS1A01G167000
chr1A	307043547	307044212	TraesCS1A01G171800
chr1A	308786782	308787045	TraesCS1A01G172800
chr1A	314511696	314513045	TraesCS1A01G176200
chr1A	319320087	319321212	TraesCS1A01G177000
chr1A	323204777	323205142	TraesCS1A01G178700
chr1A	324490259	324490897	TraesCS1A01G179400
chr1A	324856932	324862306	TraesCS1A01G179900
chr1A	343419126	343424719	TraesCS1A01G189800
chr1A	351856640	351857125	TraesCS1A01G194500
chr1A	355718355	355718861	TraesCS1A01G197900
chr1A	362060390	362063135	TraesCS1A01G201000
chr1A	365618107	365618970	TraesCS1A01G203900
chr1A	372227939	372231049	TraesCS1A01G209500
chr1A	386869967	386870902	TraesCS1A01G218300
chr1A	399243176	399245922	TraesCS1A01G228100
chr1A	399825796	399826359	TraesCS1A01G228500
chr1A	405791963	405799437	TraesCS1A01G232300
chr1A	425681198	425681767	TraesCS1A01G238800
chr1A	440784091	440796646	TraesCS1A01G248600
chr1A	441032364	441033785	TraesCS1A01G249000
chr1A	442154963	442155692	TraesCS1A01G250500
chr1A	442156262	442157677	TraesCS1A01G250600
chr1A	442606588	442613080	TraesCS1A01G251100
chr1A	449623222	449625844	TraesCS1A01G257400
chr1A	449805942	449807186	TraesCS1A01G257700
chr1A	461337663	461338044	TraesCS1A01G265600
chr1A	463246831	463248232	TraesCS1A01G268400
chr1A	465283487	465283810	TraesCS1A01G271800
chr1A	472164533	472168990	TraesCS1A01G277100
chr1A	477023085	477023321	TraesCS1A01G279900
chr1A	483647802	483648860	TraesCS1A01G286700
chr1A	483658786	483659886	TraesCS1A01G286800
chr1A	486596501	486598530	TraesCS1A01G289200
chr1A	486667029	486668224	TraesCS1A01G289400
chr1A	489273739	489276077	TraesCS1A01G294200
chr1A	489599735	489601347	TraesCS1A01G294700
chr1A	490510109	490524938	TraesCS1A01G295600
chr1A	496058039	496061915	TraesCS1A01G301900
chr1A	498174489	498175684	TraesCS1A01G306000
chr1A	499735909	499736991	TraesCS1A01G308500
chr1A	506480518	506493666	TraesCS1A01G314900
chr1A	510373312	510373620	TraesCS1A01G319500
chr1A	513158439	513159623	TraesCS1A01G322600
chr1A	514135811	514138662	TraesCS1A01G323600
chr1A	516040780	516041316	TraesCS1A01G325100
chr1A	517398066	517398797	TraesCS1A01G328100
chr1A	519872325	519873323	TraesCS1A01G330900
chr1A	521738723	521739647	TraesCS1A01G334100
chr1A	531047365	531049482	TraesCS1A01G341400
chr1A	531645592	531645996	TraesCS1A01G342800
chr1A	532815538	532821638	TraesCS1A01G346200
chr1A	533323409	533324818	TraesCS1A01G347400
chr1A	535435142	535436455	TraesCS1A01G350800
chr1A	536613632	536615150	TraesCS1A01G352200
chr1A	538783094	538783721	TraesCS1A01G355700
chr1A	539759948	539763413	TraesCS1A01G356900
chr1A	543948820	543951681	TraesCS1A01G363200
chr1A	544194514	544198907	TraesCS1A01G364100
chr1A	544389416	544391887	TraesCS1A01G364800
chr1A	547254537	547257956	TraesCS1A01G369400
chr1A	547384879	547385551	TraesCS1A01G370000
chr1A	549666495	549666785	TraesCS1A01G374300
chr1A	549708416	549713315	TraesCS1A01G374700
chr1A	550338523	550338915	TraesCS1A01G375700
chr1A	554887814	554889705	TraesCS1A01G385600
chr1A	558704531	558705211	TraesCS1A01G392200
chr1A	559841717	559841983	TraesCS1A01G393200
chr1A	563765100	563766665	TraesCS1A01G398900
chr1A	567634063	567634480	TraesCS1A01G404200
chr1A	568400479	568401327	TraesCS1A01G405500
chr1A	568543689	568547469	TraesCS1A01G405800
chr1A	570265221	570265841	TraesCS1A01G408300
chr1A	571724747	571725508	TraesCS1A01G410500
chr1A	572575955	572578542	TraesCS1A01G412200
chr1A	575807774	575808514	TraesCS1A01G418600
chr1A	576077584	576078333	TraesCS1A01G419100
chr1A	578544744	578546075	TraesCS1A01G423200
chr1A	580925443	580926236	TraesCS1A01G426100
chr1A	581506492	581507406	TraesCS1A01G426800
chr1A	582509400	582509765	TraesCS1A01G428800
chr1A	583604369	583605397	TraesCS1A01G431400
chr1A	583923883	583926955	TraesCS1A01G431800
chr1A	583989195	583991323	TraesCS1A01G431900
chr1A	584510149	584514617	TraesCS1A01G433100
chr1A	586717961	586720510	TraesCS1A01G436500
chr1A	588118228	588120093	TraesCS1A01G438500
chr1A	589038812	589039466	TraesCS1A01G439600
chr1B	5003725	5004923	TraesCS1B01G010600
chr1B	8395312	8396186	TraesCS1B01G017400
chr1B	15439413	15441851	TraesCS1B01G031500
chr1B	17380545	17386280	TraesCS1B01G036500
chr1B	18570469	18571791	TraesCS1B01G038900
chr1B	19038924	19043567	TraesCS1B01G039500
chr1B	28037096	28041472	TraesCS1B01G047900
chr1B	28164787	28166253	TraesCS1B01G048000
chr1B	47160222	47164661	TraesCS1B01G062000
chr1B	49217564	49219406	TraesCS1B01G064800
chr1B	50203806	50206105	TraesCS1B01G066000
chr1B	57022598	57024451	TraesCS1B01G072500
chr1B	57712473	57713527	TraesCS1B01G074300
chr1B	58544730	58546373	TraesCS1B01G075600
chr1B	62527934	62528470	TraesCS1B01G080200
chr1B	90311805	90314588	TraesCS1B01G089600
chr1B	90992563	91001436	TraesCS1B01G090400
chr1B	107370326	107370904	TraesCS1B01G099900
chr1B	130534285	130541263	TraesCS1B01G112600
chr1B	133106121	133107059	TraesCS1B01G113800
chr1B	135244874	135246756	TraesCS1B01G115100
chr1B	136312347	136313547	TraesCS1B01G115900
chr1B	136645072	136646464	TraesCS1B01G116000
chr1B	143058578	143059168	TraesCS1B01G121200
chr1B	150801140	150801667	TraesCS1B01G124300
chr1B	161984957	161996355	TraesCS1B01G130500
chr1B	162344555	162348218	TraesCS1B01G130700
chr1B	184194319	184195884	TraesCS1B01G139700
chr1B	184741953	184742363	TraesCS1B01G139900
chr1B	193003865	193004443	TraesCS1B01G143000
chr1B	196061316	196062312	TraesCS1B01G144200
chr1B	196462079	196465019	TraesCS1B01G144500
chr1B	198759282	198759992	TraesCS1B01G145400
chr1B	236953231	236954741	TraesCS1B01G151200
chr1B	256212070	256212354	TraesCS1B01G154300
chr1B	263979348	263981245	TraesCS1B01G156400
chr1B	271099549	271109868	TraesCS1B01G159500
chr1B	271905318	271906736	TraesCS1B01G159700
chr1B	280181925	280183354	TraesCS1B01G162500
chr1B	288644296	288649243	TraesCS1B01G165300
chr1B	298161667	298166965	TraesCS1B01G168500
chr1B	330231576	330232169	TraesCS1B01G183400
chr1B	332078160	332079009	TraesCS1B01G184900
chr1B	342331119	342331382	TraesCS1B01G191500
chr1B	354983169	354989241	TraesCS1B01G197400
chr1B	359909849	359910157	TraesCS1B01G201100
chr1B	361461822	361462145	TraesCS1B01G201800
chr1B	364918482	364919637	TraesCS1B01G203200
chr1B	367887227	367888576	TraesCS1B01G203900
chr1B	380432025	380433963	TraesCS1B01G209400
chr1B	386162434	386162940	TraesCS1B01G212600
chr1B	390879320	390882421	TraesCS1B01G215400
chr1B	394892746	394893624	TraesCS1B01G217700
chr1B	401606596	401616981	TraesCS1B01G223500
chr1B	416775929	416777105	TraesCS1B01G231800
chr1B	429899328	429901930	TraesCS1B01G242300
chr1B	430617112	430618336	TraesCS1B01G242700
chr1B	434659735	434662023	TraesCS1B01G245600
chr1B	442970395	442970964	TraesCS1B01G250900
chr1B	456728610	456745945	TraesCS1B01G259300
chr1B	457024736	457026418	TraesCS1B01G259700
chr1B	458726597	458727292	TraesCS1B01G261100
chr1B	458727818	458729227	TraesCS1B01G261200
chr1B	460143279	460146771	TraesCS1B01G261700
chr1B	470910900	470913521	TraesCS1B01G267900
chr1B	470964834	470966072	TraesCS1B01G268100
chr1B	484297239	484297649	TraesCS1B01G276500
chr1B	487425838	487426964	TraesCS1B01G279100
chr1B	489994578	489994910	TraesCS1B01G281700
chr1B	497799346	497821993	TraesCS1B01G286200
chr1B	503623649	503623885	TraesCS1B01G288900
chr1B	514604502	514605584	TraesCS1B01G296100
chr1B	514737012	514738100	TraesCS1B01G296200
chr1B	520276764	520277198	TraesCS1B01G298800
chr1B	520358076	520358270	TraesCS1B01G298900
chr1B	526190689	526193058	TraesCS1B01G303900
chr1B	526347985	526348892	TraesCS1B01G304100
chr1B	541011245	541012356	TraesCS1B01G316700
chr1B	543479715	543480821	TraesCS1B01G319200
chr1B	553135505	553136178	TraesCS1B01G326900
chr1B	557921854	557922168	TraesCS1B01G331800
chr1B	561752983	561754260	TraesCS1B01G334900
chr1B	563673418	563675947	TraesCS1B01G336700
chr1B	566183680	566184228	TraesCS1B01G338100
chr1B	570023285	570023992	TraesCS1B01G341900
chr1B	573079901	573080914	TraesCS1B01G344900
chr1B	575866695	575868923	TraesCS1B01G346800
chr1B	576521456	576522540	TraesCS1B01G347400
chr1B	583735403	583736892	TraesCS1B01G353600
chr1B	584102820	584104697	TraesCS1B01G354100
chr1B	585203411	585204190	TraesCS1B01G355900
chr1B	588628006	588639096	TraesCS1B01G359800
chr1B	589976502	589977986	TraesCS1B01G361600
chr1B	595637588	595638901	TraesCS1B01G365000
chr1B	597068574	597069306	TraesCS1B01G365800
chr1B	600022744	600025255	TraesCS1B01G370500
chr1B	603298821	603302190	TraesCS1B01G373100
chr1B	613244555	613249716	TraesCS1B01G380400
chr1B	614278210	614278832	TraesCS1B01G381400
chr1B	614499927	614502185	TraesCS1B01G382200
chr1B	622184249	622187499	TraesCS1B01G388100
chr1B	622700571	622701647	TraesCS1B01G389100
chr1B	626601013	626601303	TraesCS1B01G394500
chr1B	626684440	626688688	TraesCS1B01G394900
chr1B	627943550	627943942	TraesCS1B01G396100
chr1B	638013708	638015712	TraesCS1B01G412100
chr1B	643278646	643279326	TraesCS1B01G420300
chr1B	645307915	645308829	TraesCS1B01G421700
chr1B	652485098	652487671	TraesCS1B01G426700
chr1B	658447078	658447502	TraesCS1B01G433700
chr1B	659328227	659329075	TraesCS1B01G435600
chr1B	659554940	659558491	TraesCS1B01G435900
chr1B	659988751	659989607	TraesCS1B01G437100
chr1B	661929605	661931009	TraesCS1B01G440300
chr1B	663079193	663082098	TraesCS1B01G442600
chr1B	667749720	667750478	TraesCS1B01G448600
chr1B	667965704	667966088	TraesCS1B01G449200
chr1B	670395914	670402241	TraesCS1B01G455300
chr1B	673893216	673894013	TraesCS1B01G460300
chr1B	674573579	674574492	TraesCS1B01G461700
chr1B	675655243	675655609	TraesCS1B01G463600
chr1B	676745883	676747222	TraesCS1B01G466200
chr1B	677254102	677257279	TraesCS1B01G467400
chr1B	677304726	677306317	TraesCS1B01G467600
chr1B	678065765	678069940	TraesCS1B01G468900
chr1B	680976187	680978333	TraesCS1B01G472600
chr1B	683471423	683472800	TraesCS1B01G474900
chr1B	687785486	687788898	TraesCS1B01G480300
chr2A	2331523	2337129	TraesCS2A01G003700
chr2A	2352314	2352982	TraesCS2A01G003800
chr2A	2366335	2367372	TraesCS2A01G004100
chr2A	2655812	2657356	TraesCS2A01G005100
chr2A	3905386	3930750	TraesCS2A01G009900
chr2A	4920367	4938841	TraesCS2A01G012400
chr2A	7328301	7329539	TraesCS2A01G016000
chr2A	10465069	10466373	TraesCS2A01G021700
chr2A	11332076	11334112	TraesCS2A01G023200
chr2A	12175394	12190631	TraesCS2A01G026200
chr2A	12208810	12209810	TraesCS2A01G026300
chr2A	15874900	15876274	TraesCS2A01G037200
chr2A	18422624	18424973	TraesCS2A01G047600
chr2A	20236896	20237921	TraesCS2A01G051500
chr2A	24409749	24412566	TraesCS2A01G058300
chr2A	24530248	24532648	TraesCS2A01G058700
chr2A	31163978	31168804	TraesCS2A01G070600
chr2A	32540088	32545390	TraesCS2A01G074100
chr2A	34096546	34097262	TraesCS2A01G076200
chr2A	36700056	36701553	TraesCS2A01G081100
chr2A	42494664	42495524	TraesCS2A01G089400
chr2A	43681287	43687905	TraesCS2A01G091400
chr2A	45085317	45085622	TraesCS2A01G092200
chr2A	48456275	48456707	TraesCS2A01G095000
chr2A	51578472	51580430	TraesCS2A01G098000
chr2A	51644374	51650309	TraesCS2A01G098400
chr2A	52132755	52133335	TraesCS2A01G099300
chr2A	53927270	53928505	TraesCS2A01G100900
chr2A	54706001	54707519	TraesCS2A01G101700
chr2A	58362534	58372877	TraesCS2A01G105900
chr2A	61290402	61290893	TraesCS2A01G109000
chr2A	65402738	65403552	TraesCS2A01G114400
chr2A	66318037	66319863	TraesCS2A01G116100
chr2A	70102092	70104376	TraesCS2A01G119600
chr2A	70974650	70977223	TraesCS2A01G121100
chr2A	73182682	73183392	TraesCS2A01G124200
chr2A	81043905	81044469	TraesCS2A01G134700
chr2A	81088357	81090090	TraesCS2A01G134800
chr2A	82210741	82213443	TraesCS2A01G136500
chr2A	82342913	82344526	TraesCS2A01G136600
chr2A	88295052	88297259	TraesCS2A01G143400
chr2A	88299453	88300529	TraesCS2A01G143500
chr2A	89585614	89585856	TraesCS2A01G144600
chr2A	94203825	94205174	TraesCS2A01G147900
chr2A	101887231	101889887	TraesCS2A01G154300
chr2A	103111770	103113139	TraesCS2A01G156300
chr2A	103239555	103240680	TraesCS2A01G156700
chr2A	103364197	103364780	TraesCS2A01G156900
chr2A	113928376	113929907	TraesCS2A01G161600
chr2A	117751536	117757169	TraesCS2A01G165200
chr2A	118464966	118466065	TraesCS2A01G166000
chr2A	120775883	120776434	TraesCS2A01G167800
chr2A	124658220	124660067	TraesCS2A01G169700
chr2A	126472284	126472721	TraesCS2A01G170800
chr2A	130714153	130714869	TraesCS2A01G173000
chr2A	133469197	133469631	TraesCS2A01G174600
chr2A	133473094	133473777	TraesCS2A01G174700
chr2A	134866177	134867373	TraesCS2A01G175800
chr2A	136086238	136087487	TraesCS2A01G176600
chr2A	137564014	137565927	TraesCS2A01G178800
chr2A	144658042	144658416	TraesCS2A01G184300
chr2A	148023942	148024823	TraesCS2A01G186300
chr2A	148592855	148599991	TraesCS2A01G186600
chr2A	158176405	158177090	TraesCS2A01G191300
chr2A	165339498	165340370	TraesCS2A01G195600
chr2A	186406525	186407034	TraesCS2A01G206800
chr2A	196498882	196505360	TraesCS2A01G211900
chr2A	204190736	204195781	TraesCS2A01G217300
chr2A	205218513	205219121	TraesCS2A01G218400
chr2A	214424051	214425180	TraesCS2A01G222700
chr2A	227829716	227835458	TraesCS2A01G225100
chr2A	239381505	239386837	TraesCS2A01G227300
chr2A	257853862	257854560	TraesCS2A01G229200
chr2A	262580395	262581154	TraesCS2A01G230200
chr2A	338545757	338547301	TraesCS2A01G243000
chr2A	374720811	374721914	TraesCS2A01G249400
chr2A	379157612	379159258	TraesCS2A01G251100
chr2A	412371086	412371705	TraesCS2A01G261400
chr2A	418983420	418984413	TraesCS2A01G264000
chr2A	422783894	422785011	TraesCS2A01G266000
chr2A	425869497	425870026	TraesCS2A01G267200
chr2A	432591407	432592916	TraesCS2A01G268800
chr2A	436720347	436721431	TraesCS2A01G269700
chr2A	438299520	438300670	TraesCS2A01G270200
chr2A	448153094	448154695	TraesCS2A01G273700
chr2A	455481106	455481540	TraesCS2A01G275900
chr2A	459926809	459930441	TraesCS2A01G277700
chr2A	465552009	465553405	TraesCS2A01G279600
chr2A	475582378	475582587	TraesCS2A01G283600
chr2A	478762584	478762775	TraesCS2A01G284800
chr2A	507084071	507084550	TraesCS2A01G294600
chr2A	510301681	510302402	TraesCS2A01G296400
chr2A	510855566	510856645	TraesCS2A01G296700
chr2A	511076290	511076817	TraesCS2A01G297000
chr2A	511095229	511095672	TraesCS2A01G297100
chr2A	514774054	514774650	TraesCS2A01G299000
chr2A	516238962	516240627	TraesCS2A01G300800
chr2A	516531874	516532791	TraesCS2A01G301500
chr2A	535738913	535739353	TraesCS2A01G312000
chr2A	537682707	537683957	TraesCS2A01G313300
chr2A	549287768	549289328	TraesCS2A01G320000
chr2A	550202289	550203017	TraesCS2A01G320600
chr2A	553480894	553482188	TraesCS2A01G323300
chr2A	560771998	560772528	TraesCS2A01G328700
chr2A	563202480	563203016	TraesCS2A01G330600
chr2A	570267749	570268624	TraesCS2A01G336800
chr2A	570606919	570609017	TraesCS2A01G337000
chr2A	571149720	571150423	TraesCS2A01G337700
chr2A	590636771	590639747	TraesCS2A01G350300
chr2A	607601226	607602449	TraesCS2A01G363400
chr2A	608250210	608251911	TraesCS2A01G364400
chr2A	610660600	610661462	TraesCS2A01G365800
chr2A	622740515	622740769	TraesCS2A01G379700
chr2A	627926415	627926663	TraesCS2A01G383200
chr2A	628638216	628638854	TraesCS2A01G383700
chr2A	632506862	632507616	TraesCS2A01G386400
chr2A	634599247	634603481	TraesCS2A01G388000
chr2A	650259180	650260319	TraesCS2A01G396600
chr2A	669430260	669431915	TraesCS2A01G411200
chr2A	677416835	677418638	TraesCS2A01G422300
chr2A	678994563	678996306	TraesCS2A01G425200
chr2A	679982235	679982444	TraesCS2A01G426600
chr2A	686867259	686868520	TraesCS2A01G434700
chr2A	689709559	689710548	TraesCS2A01G438300
chr2A	691116103	691116420	TraesCS2A01G440300
chr2A	692724925	692726977	TraesCS2A01G442600
chr2A	699569915	699570247	TraesCS2A01G449700
chr2A	699867533	699869031	TraesCS2A01G450300
chr2A	702193575	702194102	TraesCS2A01G452800
chr2A	704004773	704005847	TraesCS2A01G455400
chr2A	711541846	711542370	TraesCS2A01G467100
chr2A	711855804	711857333	TraesCS2A01G467400
chr2A	712064872	712065441	TraesCS2A01G468000
chr2A	717554510	717557253	TraesCS2A01G479200
chr2A	722060737	722062188	TraesCS2A01G487300
chr2A	722060737	722062188	TraesCS2A01G487300
chr2A	722060737	722062188	TraesCS2A01G487400
chr2A	722060737	722062188	TraesCS2A01G487400
chr2A	724361172	724361510	TraesCS2A01G491200
chr2A	724424624	724425550	TraesCS2A01G491800
chr2A	726560763	726561719	TraesCS2A01G494900
chr2A	727956822	727958840	TraesCS2A01G497000
chr2A	729346747	729348503	TraesCS2A01G500600
chr2A	729500023	729501714	TraesCS2A01G500700
chr2A	732545301	732547386	TraesCS2A01G502900
chr2A	733087802	733090555	TraesCS2A01G503900
chr2A	733628800	733631434	TraesCS2A01G505200
chr2A	734629406	734633016	TraesCS2A01G507300
chr2A	734634074	734638987	TraesCS2A01G507400
chr2A	734643084	734645817	TraesCS2A01G507500
chr2A	738921785	738922516	TraesCS2A01G514300
chr2A	739435107	739438697	TraesCS2A01G515100
chr2A	742580174	742582549	TraesCS2A01G519300
chr2A	742696728	742698563	TraesCS2A01G519400
chr2A	746839821	746841869	TraesCS2A01G526800
chr2A	748204284	748209758	TraesCS2A01G530300
chr2A	748960949	748961413	TraesCS2A01G532700
chr2A	749092431	749094017	TraesCS2A01G533100
chr2A	749874211	749878922	TraesCS2A01G534100
chr2A	750561069	750565469	TraesCS2A01G536400
chr2A	760550208	760551758	TraesCS2A01G556100
chr2A	760597948	760601120	TraesCS2A01G556300
chr2A	760621850	760622161	TraesCS2A01G556500
chr2A	763867768	763871114	TraesCS2A01G562800
chr2A	764078414	764078953	TraesCS2A01G563300
chr2A	766325480	766328521	TraesCS2A01G567500
chr2A	768676637	768678261	TraesCS2A01G572800
chr2A	771328459	771329847	TraesCS2A01G577100
chr2A	772045248	772046749	TraesCS2A01G579200
chr2A	775165226	775166200	TraesCS2A01G583000
chr2A	778019850	778021071	TraesCS2A01G589200
chr2A	779845751	779847075	TraesCS2A01G593100
chr2B	1248784	1252232	TraesCS2B01G001600
chr2B	4482082	4483377	TraesCS2B01G007000
chr2B	4720640	4721573	TraesCS2B01G008000
chr2B	6210160	6226436	TraesCS2B01G012300
chr2B	16038134	16040185	TraesCS2B01G033300
chr2B	18010732	18018363	TraesCS2B01G039100
chr2B	18113873	18114991	TraesCS2B01G039500
chr2B	23047192	23053015	TraesCS2B01G046100
chr2B	24921342	24923029	TraesCS2B01G050600
chr2B	28882969	28885490	TraesCS2B01G059400
chr2B	32911868	32914119	TraesCS2B01G065700
chr2B	33535078	33536664	TraesCS2B01G066400
chr2B	37429625	37432049	TraesCS2B01G070700
chr2B	38416499	38419294	TraesCS2B01G072300
chr2B	47446404	47458942	TraesCS2B01G085000
chr2B	50346189	50352116	TraesCS2B01G089100
chr2B	52339577	52340293	TraesCS2B01G090900
chr2B	55898569	55899948	TraesCS2B01G095800
chr2B	65882775	65883687	TraesCS2B01G105300
chr2B	68206679	68206984	TraesCS2B01G107100
chr2B	71367117	71367580	TraesCS2B01G110100
chr2B	77164866	77166773	TraesCS2B01G113700
chr2B	77780221	77784990	TraesCS2B01G114500
chr2B	78830386	78830883	TraesCS2B01G115500
chr2B	82060181	82061417	TraesCS2B01G118100
chr2B	84969254	84970735	TraesCS2B01G118800
chr2B	90397354	90402129	TraesCS2B01G122900
chr2B	94936565	94937044	TraesCS2B01G126700
chr2B	99960196	99961050	TraesCS2B01G133500
chr2B	102125791	102127163	TraesCS2B01G135600
chr2B	106954487	106956522	TraesCS2B01G140300
chr2B	108795307	108797805	TraesCS2B01G142000
chr2B	111668695	111669403	TraesCS2B01G146000
chr2B	132041499	132041921	TraesCS2B01G158100
chr2B	132337887	132339440	TraesCS2B01G158400
chr2B	133847295	133850609	TraesCS2B01G160400
chr2B	134042214	134043878	TraesCS2B01G160500
chr2B	135358085	135359302	TraesCS2B01G162800
chr2B	141203336	141205467	TraesCS2B01G168400
chr2B	141282515	141283588	TraesCS2B01G168500
chr2B	142446090	142446332	TraesCS2B01G169500
chr2B	147284902	147286249	TraesCS2B01G173400
chr2B	154233392	154236862	TraesCS2B01G179500
chr2B	156606296	156606913	TraesCS2B01G181800
chr2B	157265505	157266651	TraesCS2B01G182200
chr2B	157314410	157314793	TraesCS2B01G182400
chr2B	161026470	161026880	TraesCS2B01G186000
chr2B	162928065	162929589	TraesCS2B01G187600
chr2B	166749395	166755925	TraesCS2B01G191500
chr2B	167475838	167476948	TraesCS2B01G192000
chr2B	170971250	170971801	TraesCS2B01G194000
chr2B	173755493	173757320	TraesCS2B01G196000
chr2B	175060227	175060664	TraesCS2B01G197200
chr2B	177545062	177545817	TraesCS2B01G199200
chr2B	180436705	180437221	TraesCS2B01G201000
chr2B	180539897	180540580	TraesCS2B01G201100
chr2B	182861726	182862642	TraesCS2B01G203000
chr2B	185793910	185794682	TraesCS2B01G206700
chr2B	194822962	194824014	TraesCS2B01G210900
chr2B	200690011	200690854	TraesCS2B01G215400
chr2B	210839840	210846768	TraesCS2B01G220600
chr2B	211009452	211009923	TraesCS2B01G220800
chr2B	212930600	212931529	TraesCS2B01G223100
chr2B	232779121	232788409	TraesCS2B01G234000
chr2B	237740314	237741750	TraesCS2B01G237000
chr2B	246362267	246367495	TraesCS2B01G242600
chr2B	247936325	247936921	TraesCS2B01G243800
chr2B	254644258	254645391	TraesCS2B01G248200
chr2B	260638800	260639433	TraesCS2B01G250600
chr2B	265222264	265223011	TraesCS2B01G251800
chr2B	290519626	290523473	TraesCS2B01G255200
chr2B	357308679	357308870	TraesCS2B01G264700
chr2B	357922574	357923848	TraesCS2B01G265800
chr2B	371562098	371563195	TraesCS2B01G271500
chr2B	379095305	379104481	TraesCS2B01G275000
chr2B	379880897	379881274	TraesCS2B01G275300
chr2B	381519005	381520508	TraesCS2B01G276100
chr2B	384109553	384110511	TraesCS2B01G278200
chr2B	387152529	387153148	TraesCS2B01G280800
chr2B	396956772	396957866	TraesCS2B01G287600
chr2B	398394748	398395077	TraesCS2B01G288300
chr2B	399707198	399708449	TraesCS2B01G289000
chr2B	405262324	405263891	TraesCS2B01G291500
chr2B	409400505	409400939	TraesCS2B01G293600
chr2B	415993729	415995032	TraesCS2B01G297300
chr2B	423097785	423098400	TraesCS2B01G300600
chr2B	425353232	425353423	TraesCS2B01G301900
chr2B	444844677	444845383	TraesCS2B01G311000
chr2B	448080147	448080868	TraesCS2B01G312600
chr2B	448323503	448324569	TraesCS2B01G312900
chr2B	448694960	448695481	TraesCS2B01G313200
chr2B	448778246	448778688	TraesCS2B01G313300
chr2B	450764928	450765557	TraesCS2B01G315400
chr2B	452595823	452597422	TraesCS2B01G317000
chr2B	453077970	453078937	TraesCS2B01G317600
chr2B	471435417	471437215	TraesCS2B01G328800
chr2B	475126694	475127944	TraesCS2B01G332100
chr2B	491022654	491023363	TraesCS2B01G344300
chr2B	491711614	491713715	TraesCS2B01G344900
chr2B	492088025	492088900	TraesCS2B01G345100
chr2B	500454683	500455219	TraesCS2B01G351500
chr2B	504473901	504474431	TraesCS2B01G353600
chr2B	512621807	512623216	TraesCS2B01G359300
chr2B	515012543	515012866	TraesCS2B01G362100
chr2B	517601262	517602513	TraesCS2B01G363300
chr2B	523525655	523526493	TraesCS2B01G367200
chr2B	526378375	526381215	TraesCS2B01G368700
chr2B	545230235	545231416	TraesCS2B01G381300
chr2B	546823063	546831455	TraesCS2B01G383000
chr2B	563036801	563037325	TraesCS2B01G396600
chr2B	568744875	568745126	TraesCS2B01G400400
chr2B	569062889	569063693	TraesCS2B01G400700
chr2B	572156217	572156961	TraesCS2B01G403800
chr2B	574709081	574712489	TraesCS2B01G405900
chr2B	593017043	593018167	TraesCS2B01G415000
chr2B	617930974	617934347	TraesCS2B01G430000
chr2B	632619295	632621136	TraesCS2B01G440800
chr2B	637797439	637799559	TraesCS2B01G445000
chr2B	640085712	640085921	TraesCS2B01G447100
chr2B	650353345	650354632	TraesCS2B01G455800
chr2B	653610681	653611670	TraesCS2B01G459000
chr2B	657300174	657302231	TraesCS2B01G463600
chr2B	668029716	668030048	TraesCS2B01G471500
chr2B	668377005	668378261	TraesCS2B01G471900
chr2B	671213084	671213700	TraesCS2B01G474300
chr2B	674722500	674723054	TraesCS2B01G477500
chr2B	687248049	687248926	TraesCS2B01G489900
chr2B	687634061	687635470	TraesCS2B01G490200
chr2B	708992967	708994418	TraesCS2B01G514400
chr2B	709998582	710000060	TraesCS2B01G515100
chr2B	714467126	714467916	TraesCS2B01G519400
chr2B	714522426	714523340	TraesCS2B01G519900
chr2B	717678577	717679478	TraesCS2B01G523100
chr2B	719472330	719474354	TraesCS2B01G525300
chr2B	722862712	722863020	TraesCS2B01G528500
chr2B	723042732	723044375	TraesCS2B01G528600
chr2B	726463232	726465604	TraesCS2B01G531000
chr2B	727686056	727688809	TraesCS2B01G532200
chr2B	729766349	729769124	TraesCS2B01G533400
chr2B	731343713	731348664	TraesCS2B01G535300
chr2B	731350609	731353652	TraesCS2B01G535400
chr2B	731460630	731462902	TraesCS2B01G535500
chr2B	739368882	739369619	TraesCS2B01G542300
chr2B	741151867	741154941	TraesCS2B01G543600
chr2B	744081816	744084336	TraesCS2B01G547300
chr2B	744120569	744122969	TraesCS2B01G547400
chr2B	751603000	751605079	TraesCS2B01G557100
chr2B	753928992	753931307	TraesCS2B01G560700
chr2B	754661011	754661458	TraesCS2B01G562200
chr2B	754866308	754867537	TraesCS2B01G562600
chr2B	756174310	756176573	TraesCS2B01G564400
chr2B	758115369	758118920	TraesCS2B01G567000
chr2B	773088682	773090201	TraesCS2B01G586400
chr2B	773168809	773170818	TraesCS2B01G586600
chr2B	773423974	773424636	TraesCS2B01G586800
chr2B	776805758	776806709	TraesCS2B01G591200
chr2B	779101030	779102747	TraesCS2B01G594500
chr2B	785608805	785609782	TraesCS2B01G603600
chr2B	786102567	786105550	TraesCS2B01G604500
chr2B	787814827	787816549	TraesCS2B01G606800
chr2B	789949968	789951203	TraesCS2B01G610300
chr2B	793314028	793321805	TraesCS2B01G614800
chr2B	797110411	797110950	TraesCS2B01G623300
chr2B	797230139	797233767	TraesCS2B01G623700
chr2B	800187507	800190520	TraesCS2B01G629100
chr3A	409853	416203	TraesCS3A01G000900
chr3A	430147	432865	TraesCS3A01G001100
chr3A	1711784	1712270	TraesCS3A01G003000
chr3A	7655706	7656266	TraesCS3A01G007600
chr3A	8907860	8910450	TraesCS3A01G010300
chr3A	9546620	9550260	TraesCS3A01G012300
chr3A	9852667	9855803	TraesCS3A01G013800
chr3A	11800137	11808366	TraesCS3A01G019400
chr3A	12510813	12513256	TraesCS3A01G022200
chr3A	13033679	13035166	TraesCS3A01G023700
chr3A	13076102	13079579	TraesCS3A01G024000
chr3A	13188518	13190762	TraesCS3A01G024500
chr3A	13405178	13407246	TraesCS3A01G025200
chr3A	13509577	13510176	TraesCS3A01G025600
chr3A	14764606	14766701	TraesCS3A01G027500
chr3A	14848772	14852646	TraesCS3A01G027700
chr3A	15569596	15571006	TraesCS3A01G029400
chr3A	17596076	17602181	TraesCS3A01G032000
chr3A	17605159	17606812	TraesCS3A01G032100
chr3A	17621512	17622776	TraesCS3A01G032200
chr3A	19371319	19374762	TraesCS3A01G034300
chr3A	19381540	19382409	TraesCS3A01G034400
chr3A	19477378	19478052	TraesCS3A01G034900
chr3A	21323876	21325051	TraesCS3A01G040800
chr3A	23376890	23378630	TraesCS3A01G043000
chr3A	24748255	24748700	TraesCS3A01G046300
chr3A	24889009	24891766	TraesCS3A01G046900
chr3A	25498863	25500937	TraesCS3A01G048000
chr3A	26578882	26579209	TraesCS3A01G050400
chr3A	32173333	32176681	TraesCS3A01G055800
chr3A	32251471	32253474	TraesCS3A01G056000
chr3A	32999736	33001071	TraesCS3A01G057100
chr3A	34582863	34583408	TraesCS3A01G058400
chr3A	36491612	36493178	TraesCS3A01G061200
chr3A	38238557	38240353	TraesCS3A01G064200
chr3A	45083623	45086112	TraesCS3A01G072900
chr3A	45124724	45125358	TraesCS3A01G073000
chr3A	49504804	49506871	TraesCS3A01G077500
chr3A	50720217	50720611	TraesCS3A01G078300
chr3A	50726519	50728028	TraesCS3A01G078400
chr3A	51768947	51773622	TraesCS3A01G079900
chr3A	54878577	54879340	TraesCS3A01G084900
chr3A	60200439	60200654	TraesCS3A01G093900
chr3A	60242539	60243239	TraesCS3A01G094100
chr3A	64015561	64017476	TraesCS3A01G099000
chr3A	66062365	66064383	TraesCS3A01G101800
chr3A	67359719	67360600	TraesCS3A01G104100
chr3A	72896923	72897928	TraesCS3A01G108000
chr3A	106834646	106835230	TraesCS3A01G129600
chr3A	111550486	111553996	TraesCS3A01G134200
chr3A	112961577	112961885	TraesCS3A01G135600
chr3A	168832753	168832989	TraesCS3A01G164100
chr3A	169290148	169291005	TraesCS3A01G164400
chr3A	195454154	195454498	TraesCS3A01G175500
chr3A	208455106	208456394	TraesCS3A01G180700
chr3A	216465866	216466699	TraesCS3A01G185000
chr3A	217713953	217722865	TraesCS3A01G185300
chr3A	234215443	234224185	TraesCS3A01G189700
chr3A	353622922	353642383	TraesCS3A01G203900
chr3A	374446026	374446912	TraesCS3A01G209800
chr3A	393103003	393106519	TraesCS3A01G215500
chr3A	401411452	401412277	TraesCS3A01G218600
chr3A	423671659	423672366	TraesCS3A01G226100
chr3A	424545362	424552238	TraesCS3A01G227100
chr3A	431071591	431074548	TraesCS3A01G230900
chr3A	447495288	447496782	TraesCS3A01G239000
chr3A	449656335	449656928	TraesCS3A01G239600
chr3A	453813169	453820725	TraesCS3A01G241500
chr3A	464319741	464320478	TraesCS3A01G246600
chr3A	491178975	491179394	TraesCS3A01G266400
chr3A	492054166	492055369	TraesCS3A01G267200
chr3A	495103568	495103759	TraesCS3A01G269000
chr3A	500977975	500979026	TraesCS3A01G271700
chr3A	501898095	501898841	TraesCS3A01G272700
chr3A	502278677	502279370	TraesCS3A01G273200
chr3A	502841393	502843050	TraesCS3A01G274100
chr3A	506421101	506422129	TraesCS3A01G276300
chr3A	507120309	507120903	TraesCS3A01G277000
chr3A	509798166	509798976	TraesCS3A01G280800
chr3A	512317553	512330863	TraesCS3A01G284000
chr3A	513539505	513540094	TraesCS3A01G284600
chr3A	534166309	534166973	TraesCS3A01G299800
chr3A	538011681	538011854	TraesCS3A01G303700
chr3A	541225968	541226219	TraesCS3A01G305200
chr3A	546699330	546703280	TraesCS3A01G308600
chr3A	552640698	552641681	TraesCS3A01G313100
chr3A	553560982	553561614	TraesCS3A01G313700
chr3A	557405559	557408136	TraesCS3A01G316700
chr3A	559526803	559527042	TraesCS3A01G318200
chr3A	559624984	559625289	TraesCS3A01G318500
chr3A	565459717	565461387	TraesCS3A01G321800
chr3A	568380947	568383461	TraesCS3A01G323800
chr3A	572118453	572118874	TraesCS3A01G327000
chr3A	574513890	574517975	TraesCS3A01G329700
chr3A	577076715	577078321	TraesCS3A01G332600
chr3A	581602956	581610005	TraesCS3A01G335400
chr3A	589188307	589199044	TraesCS3A01G341900
chr3A	597547092	597547730	TraesCS3A01G348900
chr3A	599384468	599386367	TraesCS3A01G350800
chr3A	602272164	602272862	TraesCS3A01G354600
chr3A	603233723	603234586	TraesCS3A01G355400
chr3A	603846573	603847322	TraesCS3A01G356200
chr3A	606666633	606673438	TraesCS3A01G358600
chr3A	610367373	610368814	TraesCS3A01G362200
chr3A	620603979	620604757	TraesCS3A01G369600
chr3A	624532923	624533694	TraesCS3A01G375100
chr3A	624715750	624716957	TraesCS3A01G375400
chr3A	624858895	624859278	TraesCS3A01G375700
chr3A	625405476	625406153	TraesCS3A01G376700
chr3A	625533100	625533637	TraesCS3A01G376800
chr3A	627701298	627704119	TraesCS3A01G377700
chr3A	636125719	636128855	TraesCS3A01G386700
chr3A	637290327	637290898	TraesCS3A01G388400
chr3A	639244047	639246660	TraesCS3A01G391400
chr3A	644622945	644623538	TraesCS3A01G396900
chr3A	653303462	653305881	TraesCS3A01G408200
chr3A	663577428	663577984	TraesCS3A01G422700
chr3A	678498028	678498570	TraesCS3A01G435300
chr3A	681396051	681396755	TraesCS3A01G437900
chr3A	683212036	683214679	TraesCS3A01G440300
chr3A	686724365	686727942	TraesCS3A01G445900
chr3A	687058130	687059104	TraesCS3A01G447000
chr3A	688578575	688580699	TraesCS3A01G448400
chr3A	688616017	688618792	TraesCS3A01G448800
chr3A	692963909	692964316	TraesCS3A01G455100
chr3A	695515312	695516463	TraesCS3A01G458300
chr3A	696598540	696601795	TraesCS3A01G460400
chr3A	697559016	697561465	TraesCS3A01G462400
chr3A	697615714	697619028	TraesCS3A01G462700
chr3A	698167609	698168859	TraesCS3A01G463900
chr3A	701891436	701893441	TraesCS3A01G469400
chr3A	710771007	710772345	TraesCS3A01G478500
chr3A	711259760	711261011	TraesCS3A01G480200
chr3A	712545178	712546402	TraesCS3A01G481500
chr3A	712552564	712553912	TraesCS3A01G481600
chr3A	714150980	714155759	TraesCS3A01G484300
chr3A	714577621	714578621	TraesCS3A01G485500
chr3A	716777618	716778031	TraesCS3A01G489100
chr3A	716878315	716879043	TraesCS3A01G489300
chr3A	718370830	718372096	TraesCS3A01G491000
chr3A	719938319	719942455	TraesCS3A01G493600
chr3A	720697149	720698388	TraesCS3A01G494600
chr3A	721085724	721087409	TraesCS3A01G494800
chr3A	721295526	721296058	TraesCS3A01G495200
chr3A	723660728	723661831	TraesCS3A01G497600
chr3A	725904573	725905189	TraesCS3A01G503000
chr3A	726515803	726516477	TraesCS3A01G504500
chr3A	727877138	727878685	TraesCS3A01G506000
chr3A	728991035	728994768	TraesCS3A01G507700
chr3A	729948054	729949927	TraesCS3A01G509000
chr3A	729955636	729957115	TraesCS3A01G509100
chr3A	730115965	730117041	TraesCS3A01G509600
chr3A	732476107	732485122	TraesCS3A01G513100
chr3A	733724304	733725637	TraesCS3A01G515700
chr3A	735846064	735847112	TraesCS3A01G518300
chr3A	735975365	735976459	TraesCS3A01G518700
chr3A	735980894	735981954	TraesCS3A01G518800
chr3A	736125719	736130190	TraesCS3A01G519000
chr3A	737435209	737438419	TraesCS3A01G520500
chr3A	744055995	744058614	TraesCS3A01G530900
chr3A	746087312	746090767	TraesCS3A01G533300
chr3A	746262554	746263699	TraesCS3A01G534200
chr3A	746297597	746297941	TraesCS3A01G534400
chr3A	746557949	746560035	TraesCS3A01G535000
chr3A	747727745	747728266	TraesCS3A01G536500
chr3A	749184190	749186025	TraesCS3A01G537100
chr3A	750617954	750618313	TraesCS3A01G539500
chr3B	265011	267774	TraesCS3B01G000300
chr3B	2279508	2287705	TraesCS3B01G003100
chr3B	3307271	3308513	TraesCS3B01G006300
chr3B	4555994	4556621	TraesCS3B01G009700
chr3B	5938510	5939991	TraesCS3B01G013100
chr3B	6250580	6253266	TraesCS3B01G014900
chr3B	6677121	6680947	TraesCS3B01G016500
chr3B	7371289	7373825	TraesCS3B01G017800
chr3B	8153575	8154168	TraesCS3B01G019400
chr3B	8490624	8495753	TraesCS3B01G019600
chr3B	8684971	8686910	TraesCS3B01G020300
chr3B	8812942	8814417	TraesCS3B01G021100
chr3B	10199315	10201933	TraesCS3B01G023700
chr3B	12108323	12109513	TraesCS3B01G028000
chr3B	16213115	16215231	TraesCS3B01G034100
chr3B	17613824	17616166	TraesCS3B01G035900
chr3B	18026155	18026603	TraesCS3B01G037100
chr3B	19876841	19878511	TraesCS3B01G040400
chr3B	22100490	22101538	TraesCS3B01G042700
chr3B	24938734	24944677	TraesCS3B01G049700
chr3B	25135645	25136412	TraesCS3B01G050000
chr3B	26524045	26528718	TraesCS3B01G052200
chr3B	26530785	26532399	TraesCS3B01G052300
chr3B	26587232	26588510	TraesCS3B01G052400
chr3B	27516725	27519946	TraesCS3B01G053800
chr3B	30908024	30908351	TraesCS3B01G059200
chr3B	40526270	40529789	TraesCS3B01G068300
chr3B	40865596	40867000	TraesCS3B01G068800
chr3B	41857022	41858323	TraesCS3B01G070100
chr3B	42707218	42707358	TraesCS3B01G070900
chr3B	44282974	44284540	TraesCS3B01G073700
chr3B	47262145	47263449	TraesCS3B01G076700
chr3B	52890220	52892986	TraesCS3B01G084000
chr3B	53573569	53579551	TraesCS3B01G085100
chr3B	55126492	55128978	TraesCS3B01G086900
chr3B	55366222	55366822	TraesCS3B01G087000
chr3B	61048079	61052327	TraesCS3B01G091900
chr3B	62292557	62292950	TraesCS3B01G093200
chr3B	62313358	62315365	TraesCS3B01G093300
chr3B	66797963	66798741	TraesCS3B01G100100
chr3B	75317185	75317694	TraesCS3B01G109200
chr3B	75710610	75711107	TraesCS3B01G109700
chr3B	82040232	82043558	TraesCS3B01G115300
chr3B	89352307	89354328	TraesCS3B01G119500
chr3B	92594125	92594992	TraesCS3B01G122500
chr3B	103721684	103722709	TraesCS3B01G126800
chr3B	140131204	140131779	TraesCS3B01G148700
chr3B	143167856	143169733	TraesCS3B01G151600
chr3B	152961924	152962556	TraesCS3B01G158200
chr3B	154195711	154196748	TraesCS3B01G158800
chr3B	168679564	168683185	TraesCS3B01G168000
chr3B	169632110	169632418	TraesCS3B01G169400
chr3B	235878719	235880281	TraesCS3B01G201600
chr3B	236151582	236151818	TraesCS3B01G202000
chr3B	239899817	239900161	TraesCS3B01G205200
chr3B	246503659	246504437	TraesCS3B01G210400
chr3B	255705583	255706416	TraesCS3B01G214800
chr3B	255984200	255991541	TraesCS3B01G214900
chr3B	262197843	262204182	TraesCS3B01G218800
chr3B	309409514	309410257	TraesCS3B01G225200
chr3B	364539050	364546518	TraesCS3B01G234000
chr3B	379172224	379173148	TraesCS3B01G240200
chr3B	389309401	389313042	TraesCS3B01G245500
chr3B	397557763	397559894	TraesCS3B01G249400
chr3B	414980086	414984983	TraesCS3B01G257200
chr3B	416135258	416135956	TraesCS3B01G258400
chr3B	417957393	417959316	TraesCS3B01G260200
chr3B	429970643	429971560	TraesCS3B01G267500
chr3B	431516670	431517263	TraesCS3B01G268100
chr3B	434393336	434405162	TraesCS3B01G269700
chr3B	439333087	439333824	TraesCS3B01G272700
chr3B	481616360	481616776	TraesCS3B01G299900
chr3B	482347555	482348811	TraesCS3B01G300700
chr3B	490599899	490600363	TraesCS3B01G305400
chr3B	492199812	492200849	TraesCS3B01G306300
chr3B	492758005	492758695	TraesCS3B01G306900
chr3B	494075905	494077552	TraesCS3B01G307800
chr3B	499084876	499085904	TraesCS3B01G310300
chr3B	499805533	499806128	TraesCS3B01G311200
chr3B	505835517	505836322	TraesCS3B01G314600
chr3B	511034602	511051546	TraesCS3B01G317300
chr3B	513531052	513531921	TraesCS3B01G318500
chr3B	523140676	523144810	TraesCS3B01G323300
chr3B	536429053	536429361	TraesCS3B01G331300
chr3B	542748289	542749084	TraesCS3B01G336800
chr3B	553097253	553098369	TraesCS3B01G344000
chr3B	556714317	556714614	TraesCS3B01G347400
chr3B	556879103	556879342	TraesCS3B01G347700
chr3B	559882583	559884802	TraesCS3B01G349500
chr3B	559893857	559896666	TraesCS3B01G349900
chr3B	562728182	562731102	TraesCS3B01G353000
chr3B	566640778	566641528	TraesCS3B01G356400
chr3B	571797145	571801173	TraesCS3B01G359800
chr3B	574379055	574380596	TraesCS3B01G362900
chr3B	578602866	578611777	TraesCS3B01G366100
chr3B	581335413	581341244	TraesCS3B01G369300
chr3B	586698587	586725754	TraesCS3B01G373900
chr3B	598467960	598468598	TraesCS3B01G381000
chr3B	600905409	600906792	TraesCS3B01G381800
chr3B	603451820	603453503	TraesCS3B01G383400
chr3B	610221075	610221368	TraesCS3B01G387600
chr3B	611150853	611151493	TraesCS3B01G388300
chr3B	612359543	612360316	TraesCS3B01G389100
chr3B	616889452	616896019	TraesCS3B01G391400
chr3B	621936424	621938138	TraesCS3B01G394600
chr3B	636242538	636242996	TraesCS3B01G401500
chr3B	642818951	642819765	TraesCS3B01G407300
chr3B	643043617	643044763	TraesCS3B01G407600
chr3B	643266207	643266590	TraesCS3B01G407900
chr3B	644839415	644840290	TraesCS3B01G409200
chr3B	644910390	644910924	TraesCS3B01G409300
chr3B	647244761	647252284	TraesCS3B01G410500
chr3B	657346640	657347219	TraesCS3B01G420400
chr3B	659076960	659078891	TraesCS3B01G422100
chr3B	660703095	660706773	TraesCS3B01G423300
chr3B	667680774	667681393	TraesCS3B01G428800
chr3B	681174981	681177506	TraesCS3B01G441800
chr3B	681568606	681570529	TraesCS3B01G442300
chr3B	700362405	700363146	TraesCS3B01G458000
chr3B	718287054	718287594	TraesCS3B01G470200
chr3B	720263074	720263778	TraesCS3B01G471900
chr3B	726621717	726622121	TraesCS3B01G478300
chr3B	728809657	728813023	TraesCS3B01G481000
chr3B	729704793	729706072	TraesCS3B01G482600
chr3B	730937833	730940068	TraesCS3B01G484500
chr3B	731262755	731265723	TraesCS3B01G485000
chr3B	739029961	739030913	TraesCS3B01G493900
chr3B	742109135	742110298	TraesCS3B01G498600
chr3B	745448077	745450619	TraesCS3B01G501400
chr3B	749523483	749525951	TraesCS3B01G505400
chr3B	749725776	749726999	TraesCS3B01G505900
chr3B	751013786	751015149	TraesCS3B01G507400
chr3B	756118779	756120809	TraesCS3B01G512500
chr3B	765059614	765060890	TraesCS3B01G522000
chr3B	766642228	766643472	TraesCS3B01G524700
chr3B	768740153	768741475	TraesCS3B01G526600
chr3B	768745769	768746931	TraesCS3B01G526700
chr3B	769055366	769056373	TraesCS3B01G526800
chr3B	772396633	772399678	TraesCS3B01G531400
chr3B	773740736	773741571	TraesCS3B01G533200
chr3B	777629905	777630361	TraesCS3B01G537600
chr3B	783872250	783873947	TraesCS3B01G548400
chr3B	784722313	784723272	TraesCS3B01G549500
chr3B	786775729	786776775	TraesCS3B01G552100
chr3B	789181560	789185541	TraesCS3B01G555600
chr3B	790370098	790371132	TraesCS3B01G556300
chr3B	790521165	790522841	TraesCS3B01G556500
chr3B	790783251	790783836	TraesCS3B01G557000
chr3B	794543346	794544515	TraesCS3B01G560400
chr3B	796835487	796839497	TraesCS3B01G563800
chr3B	798403744	798404473	TraesCS3B01G566300
chr3B	798686704	798687360	TraesCS3B01G567300
chr3B	800173857	800175798	TraesCS3B01G568600
chr3B	804560897	804562038	TraesCS3B01G574000
chr3B	806083128	806089252	TraesCS3B01G576100
chr3B	806115148	806146960	TraesCS3B01G576200
chr3B	807432969	807436509	TraesCS3B01G577800
chr3B	807439728	807440946	TraesCS3B01G577900
chr3B	807975919	807976992	TraesCS3B01G578600
chr3B	810274098	810284924	TraesCS3B01G581800
chr3B	811044619	811055158	TraesCS3B01G583400
chr3B	812681754	812682817	TraesCS3B01G586000
chr3B	812721126	812722438	TraesCS3B01G586200
chr3B	812725862	812727307	TraesCS3B01G586300
chr3B	812816839	812822996	TraesCS3B01G586500
chr3B	815198484	815201046	TraesCS3B01G589900
chr3B	821848566	821851568	TraesCS3B01G601200
chr3B	822808188	822809990	TraesCS3B01G602800
chr3B	823761895	823762254	TraesCS3B01G605300
chr3B	825970605	825971126	TraesCS3B01G607300
chr3B	828917506	828921019	TraesCS3B01G610100
chr3B	829114036	829115083	TraesCS3B01G610900
chr3B	829246632	829246961	TraesCS3B01G611400
chr3B	829508771	829510876	TraesCS3B01G612100
chr4A	1153520	1154845	TraesCS4A01G001500
chr4A	3370277	3371723	TraesCS4A01G005600
chr4A	3798951	3799772	TraesCS4A01G006100
chr4A	4817931	4821251	TraesCS4A01G007600
chr4A	6018585	6019659	TraesCS4A01G010700
chr4A	9550215	9550577	TraesCS4A01G015200
chr4A	11600147	11600765	TraesCS4A01G017000
chr4A	12166841	12169821	TraesCS4A01G018700
chr4A	14261744	14265031	TraesCS4A01G021000
chr4A	24826893	24828143	TraesCS4A01G032100
chr4A	26544549	26546448	TraesCS4A01G034500
chr4A	29172069	29177929	TraesCS4A01G036900
chr4A	29295842	29297166	TraesCS4A01G037000
chr4A	30399234	30400445	TraesCS4A01G038400
chr4A	37978516	37992152	TraesCS4A01G046500
chr4A	42261067	42261471	TraesCS4A01G051500
chr4A	45104518	45106103	TraesCS4A01G053000
chr4A	55572806	55575003	TraesCS4A01G059400
chr4A	59670551	59671625	TraesCS4A01G063000
chr4A	67259967	67260908	TraesCS4A01G068900
chr4A	67261565	67270075	TraesCS4A01G069000
chr4A	86990133	86991614	TraesCS4A01G083200
chr4A	88772514	88773418	TraesCS4A01G084300
chr4A	103068612	103069382	TraesCS4A01G094700
chr4A	103390248	103391298	TraesCS4A01G095100
chr4A	104391082	104391686	TraesCS4A01G096300
chr4A	111053700	111054617	TraesCS4A01G099000
chr4A	112767175	112767624	TraesCS4A01G099900
chr4A	115912212	115922165	TraesCS4A01G103100
chr4A	122735925	122736187	TraesCS4A01G107100
chr4A	123246859	123247633	TraesCS4A01G107300
chr4A	140755463	140755870	TraesCS4A01G115600
chr4A	140771987	140773690	TraesCS4A01G115700
chr4A	141328609	141329628	TraesCS4A01G116800
chr4A	143442440	143446396	TraesCS4A01G117600
chr4A	144643757	144644606	TraesCS4A01G118200
chr4A	157317749	157318039	TraesCS4A01G124100
chr4A	164312484	164313298	TraesCS4A01G127100
chr4A	177617383	177617958	TraesCS4A01G132300
chr4A	347400609	347401811	TraesCS4A01G160900
chr4A	441777567	441778142	TraesCS4A01G173600
chr4A	460459288	460460764	TraesCS4A01G183300
chr4A	462204109	462205056	TraesCS4A01G183900
chr4A	462210624	462211955	TraesCS4A01G184000
chr4A	464696741	464696962	TraesCS4A01G185200
chr4A	465535456	465536736	TraesCS4A01G186600
chr4A	465790367	465790657	TraesCS4A01G186800
chr4A	468147360	468160559	TraesCS4A01G189100
chr4A	472648853	472651264	TraesCS4A01G192200
chr4A	501468566	501469147	TraesCS4A01G208400
chr4A	503235890	503236489	TraesCS4A01G209600
chr4A	515558080	515558421	TraesCS4A01G216600
chr4A	529625774	529626034	TraesCS4A01G222300
chr4A	531325926	531326657	TraesCS4A01G223900
chr4A	540957727	540959091	TraesCS4A01G231400
chr4A	541987324	541988376	TraesCS4A01G232400
chr4A	543340553	543341184	TraesCS4A01G234200
chr4A	545114629	545117369	TraesCS4A01G236400
chr4A	545124466	545124741	TraesCS4A01G236500
chr4A	559945250	559946956	TraesCS4A01G248900
chr4A	560313977	560315500	TraesCS4A01G249100
chr4A	581749794	581750715	TraesCS4A01G270400
chr4A	584517620	584517790	TraesCS4A01G275000
chr4A	595046191	595056136	TraesCS4A01G292200
chr4A	596159177	596161899	TraesCS4A01G295300
chr4A	597724268	597725956	TraesCS4A01G299000
chr4A	597833941	597837160	TraesCS4A01G299300
chr4A	598791728	598805534	TraesCS4A01G302400
chr4A	599729672	599732995	TraesCS4A01G304300
chr4A	601039945	601041268	TraesCS4A01G306300
chr4A	603634761	603635540	TraesCS4A01G312500
chr4A	603674525	603681868	TraesCS4A01G312800
chr4A	603726600	603729539	TraesCS4A01G313100
chr4A	606608746	606609752	TraesCS4A01G317200
chr4A	608043668	608044864	TraesCS4A01G319100
chr4A	608554446	608556572	TraesCS4A01G319500
chr4A	608610038	608610918	TraesCS4A01G319900
chr4A	613268358	613271776	TraesCS4A01G325400
chr4A	613697285	613704538	TraesCS4A01G327000
chr4A	614014654	614016256	TraesCS4A01G328000
chr4A	614609275	614612070	TraesCS4A01G329500
chr4A	615104066	615106167	TraesCS4A01G330000
chr4A	615437069	615439255	TraesCS4A01G330800
chr4A	615445461	615447633	TraesCS4A01G330900
chr4A	617360412	617361293	TraesCS4A01G334300
chr4A	618463034	618464665	TraesCS4A01G336100
chr4A	621290357	621293334	TraesCS4A01G339900
chr4A	621784935	621792029	TraesCS4A01G341100
chr4A	622121104	622124981	TraesCS4A01G341800
chr4A	625264346	625265203	TraesCS4A01G346900
chr4A	625485292	625488601	TraesCS4A01G347600
chr4A	627969476	627970732	TraesCS4A01G352700
chr4A	628209897	628211052	TraesCS4A01G353000
chr4A	628848441	628851249	TraesCS4A01G354100
chr4A	630863780	630864288	TraesCS4A01G357400
chr4A	632733422	632735692	TraesCS4A01G359400
chr4A	641588615	641589175	TraesCS4A01G369900
chr4A	641602488	641602763	TraesCS4A01G370200
chr4A	675854865	675855512	TraesCS4A01G402000
chr4A	678132834	678133901	TraesCS4A01G404600
chr4A	681182392	681182727	TraesCS4A01G408500
chr4A	681934028	681934744	TraesCS4A01G409500
chr4A	683485130	683488380	TraesCS4A01G410200
chr4A	683769319	683769794	TraesCS4A01G410900
chr4A	684269457	684271353	TraesCS4A01G412500
chr4A	692079299	692079825	TraesCS4A01G421500
chr4A	701962800	701964190	TraesCS4A01G430800
chr4A	709038047	709044871	TraesCS4A01G440000
chr4A	715750645	715754353	TraesCS4A01G449900
chr4B	805213	806039	TraesCS4B01G001200
chr4B	1055642	1057009	TraesCS4B01G001700
chr4B	4516943	4520387	TraesCS4B01G006600
chr4B	5455819	5457147	TraesCS4B01G008200
chr4B	7398600	7405888	TraesCS4B01G011400
chr4B	9949871	9952991	TraesCS4B01G014100
chr4B	10517028	10518689	TraesCS4B01G014400
chr4B	13299816	13301974	TraesCS4B01G018400
chr4B	15760280	15769721	TraesCS4B01G021900
chr4B	27788404	27789382	TraesCS4B01G038500
chr4B	31849326	31850237	TraesCS4B01G043700
chr4B	58253188	58254702	TraesCS4B01G065600
chr4B	58597951	58599546	TraesCS4B01G065700
chr4B	75652211	75652486	TraesCS4B01G078500
chr4B	75736641	75740333	TraesCS4B01G078600
chr4B	78661828	78662571	TraesCS4B01G081100
chr4B	82164126	82164994	TraesCS4B01G083400
chr4B	82933888	82935297	TraesCS4B01G084600
chr4B	94823031	94823696	TraesCS4B01G091700
chr4B	95108114	95109486	TraesCS4B01G092200
chr4B	96642393	96642653	TraesCS4B01G094300
chr4B	97125372	97125713	TraesCS4B01G094800
chr4B	125481409	125482171	TraesCS4B01G112000
chr4B	127687274	127688083	TraesCS4B01G112900
chr4B	146556922	146559323	TraesCS4B01G123200
chr4B	168141117	168150410	TraesCS4B01G128500
chr4B	172320961	172321365	TraesCS4B01G131900
chr4B	172377955	172379874	TraesCS4B01G132000
chr4B	172386376	172387662	TraesCS4B01G132200
chr4B	173174315	173174536	TraesCS4B01G133400
chr4B	175544184	175545497	TraesCS4B01G134700
chr4B	175561154	175562104	TraesCS4B01G134800
chr4B	177223290	177224255	TraesCS4B01G135300
chr4B	312078615	312080185	TraesCS4B01G160100
chr4B	377374690	377375259	TraesCS4B01G172400
chr4B	388719227	388719775	TraesCS4B01G177800
chr4B	394621298	394625274	TraesCS4B01G180300
chr4B	406346253	406346849	TraesCS4B01G186200
chr4B	406803680	406811230	TraesCS4B01G186800
chr4B	408603970	408604962	TraesCS4B01G187600
chr4B	409339245	409339796	TraesCS4B01G188400
chr4B	424721523	424722297	TraesCS4B01G197100
chr4B	424862167	424862429	TraesCS4B01G197300
chr4B	436311854	436312303	TraesCS4B01G204400
chr4B	437404090	437404878	TraesCS4B01G205300
chr4B	445240604	445240903	TraesCS4B01G208100
chr4B	446853376	446854250	TraesCS4B01G209400
chr4B	447456869	447457639	TraesCS4B01G209800
chr4B	462535901	462536976	TraesCS4B01G219900
chr4B	464953674	464955149	TraesCS4B01G221000
chr4B	472423710	472429012	TraesCS4B01G226000
chr4B	472485950	472493505	TraesCS4B01G226100
chr4B	490667487	490669663	TraesCS4B01G235000
chr4B	497860108	497862369	TraesCS4B01G240000
chr4B	517622558	517623667	TraesCS4B01G251500
chr4B	518687558	518687956	TraesCS4B01G252900
chr4B	525171602	525178123	TraesCS4B01G258500
chr4B	540314486	540318553	TraesCS4B01G267300
chr4B	545030263	545036806	TraesCS4B01G269900
chr4B	545148725	545150285	TraesCS4B01G270100
chr4B	546818743	546821054	TraesCS4B01G270800
chr4B	551075295	551076554	TraesCS4B01G273500
chr4B	565861633	565864388	TraesCS4B01G282600
chr4B	568665201	568668187	TraesCS4B01G285200
chr4B	570347982	570348347	TraesCS4B01G287100
chr4B	573502737	573503102	TraesCS4B01G288700
chr4B	579405559	579406714	TraesCS4B01G293700
chr4B	582825686	582827335	TraesCS4B01G297300
chr4B	582956588	582956863	TraesCS4B01G297700
chr4B	585023645	585024502	TraesCS4B01G299000
chr4B	585821448	585823018	TraesCS4B01G299400
chr4B	592672972	592674039	TraesCS4B01G304400
chr4B	599399570	599399905	TraesCS4B01G308800
chr4B	599956967	599957692	TraesCS4B01G309400
chr4B	600654837	600658324	TraesCS4B01G310300
chr4B	601192009	601192490	TraesCS4B01G311000
chr4B	602448691	602450598	TraesCS4B01G312600
chr4B	612028016	612028900	TraesCS4B01G320700
chr4B	612324280	612325007	TraesCS4B01G321400
chr4B	612843085	612847067	TraesCS4B01G322000
chr4B	620945336	620946985	TraesCS4B01G329700
chr4B	621985450	621985659	TraesCS4B01G331700
chr4B	624871222	624871653	TraesCS4B01G333800
chr4B	626409364	626410686	TraesCS4B01G335400
chr4B	631837597	631841181	TraesCS4B01G338800
chr4B	632328393	632329551	TraesCS4B01G339200
chr4B	633630714	633635104	TraesCS4B01G340400
chr4B	641407714	641408995	TraesCS4B01G347600
chr4B	642455628	642455888	TraesCS4B01G349200
chr4B	643400811	643401122	TraesCS4B01G350800
chr4B	644679645	644681774	TraesCS4B01G352700
chr4B	646843491	646857585	TraesCS4B01G356000
chr4B	648499112	648502912	TraesCS4B01G358000
chr4B	650960772	650962812	TraesCS4B01G361900
chr4B	651976125	651976367	TraesCS4B01G362900
chr4B	652284107	652284520	TraesCS4B01G363600
chr4B	654440796	654441242	TraesCS4B01G367400
chr4B	656821310	656828238	TraesCS4B01G371000
chr4B	662001876	662008847	TraesCS4B01G382600
chr4B	665974541	665976025	TraesCS4B01G389600
chr4B	671739110	671743251	TraesCS4B01G397600
chr5A	2174677	2177646	TraesCS5A01G002800
chr5A	7105928	7107716	TraesCS5A01G010800
chr5A	7167768	7168166	TraesCS5A01G010900
chr5A	9323480	9326364	TraesCS5A01G013400
chr5A	18812811	18817203	TraesCS5A01G023700
chr5A	30659908	30660129	TraesCS5A01G033900
chr5A	41393401	41393889	TraesCS5A01G045900
chr5A	41497065	41498165	TraesCS5A01G046600
chr5A	65355050	65356327	TraesCS5A01G061700
chr5A	69999374	70000563	TraesCS5A01G064600
chr5A	70482048	70483103	TraesCS5A01G065200
chr5A	71459509	71462707	TraesCS5A01G065700
chr5A	98435667	98435870	TraesCS5A01G079200
chr5A	99102678	99104315	TraesCS5A01G079700
chr5A	103569104	103569337	TraesCS5A01G080800
chr5A	109940484	109942823	TraesCS5A01G084000
chr5A	115013622	115015244	TraesCS5A01G086200
chr5A	139893332	139893964	TraesCS5A01G098600
chr5A	168863739	168864908	TraesCS5A01G104600
chr5A	217146669	217147313	TraesCS5A01G112100
chr5A	219682314	219689548	TraesCS5A01G112500
chr5A	229921584	229923714	TraesCS5A01G114800
chr5A	271495261	271496589	TraesCS5A01G124200
chr5A	277718772	277719248	TraesCS5A01G126000
chr5A	283013044	283014475	TraesCS5A01G127200
chr5A	295586795	295589554	TraesCS5A01G131200
chr5A	299253086	299254597	TraesCS5A01G132700
chr5A	299504297	299504518	TraesCS5A01G132900
chr5A	310865744	310869762	TraesCS5A01G138200
chr5A	317238743	317240437	TraesCS5A01G143100
chr5A	328839824	328840657	TraesCS5A01G151500
chr5A	329240366	329241065	TraesCS5A01G152200
chr5A	332287690	332290270	TraesCS5A01G154900
chr5A	339742176	339749038	TraesCS5A01G159200
chr5A	341490120	341490445	TraesCS5A01G159900
chr5A	346131446	346132488	TraesCS5A01G162200
chr5A	361869257	361874961	TraesCS5A01G169400
chr5A	364978071	364978722	TraesCS5A01G171800
chr5A	365656136	365656813	TraesCS5A01G172400
chr5A	385955280	385956893	TraesCS5A01G185600
chr5A	386162199	386164441	TraesCS5A01G185700
chr5A	389153640	389153990	TraesCS5A01G187500
chr5A	389763387	389764775	TraesCS5A01G188300
chr5A	390730903	390734540	TraesCS5A01G188900
chr5A	394753631	394754875	TraesCS5A01G190300
chr5A	395847505	395848101	TraesCS5A01G191800
chr5A	407289768	407290316	TraesCS5A01G201200
chr5A	422019852	422023092	TraesCS5A01G208500
chr5A	426709187	426709872	TraesCS5A01G211200
chr5A	426729997	426730689	TraesCS5A01G211300
chr5A	429655609	429657229	TraesCS5A01G213900
chr5A	430956420	430958621	TraesCS5A01G215400
chr5A	431891137	431894926	TraesCS5A01G215600
chr5A	444900761	444901727	TraesCS5A01G229100
chr5A	447311324	447314581	TraesCS5A01G231700
chr5A	447631002	447631762	TraesCS5A01G232600
chr5A	448539826	448541429	TraesCS5A01G233100
chr5A	451247915	451249378	TraesCS5A01G235000
chr5A	456612473	456623562	TraesCS5A01G240400
chr5A	457086086	457087243	TraesCS5A01G241200
chr5A	457514791	457515735	TraesCS5A01G242000
chr5A	457566076	457567578	TraesCS5A01G242400
chr5A	463452047	463453063	TraesCS5A01G249000
chr5A	464176028	464177215	TraesCS5A01G249400
chr5A	467059058	467059667	TraesCS5A01G251300
chr5A	475265303	475269422	TraesCS5A01G261200
chr5A	477451623	477454229	TraesCS5A01G265800
chr5A	478991174	478993147	TraesCS5A01G268200
chr5A	479395464	479397644	TraesCS5A01G268700
chr5A	481929739	481933565	TraesCS5A01G272100
chr5A	486747970	486750576	TraesCS5A01G276900
chr5A	493810324	493813033	TraesCS5A01G285900
chr5A	503049113	503051708	TraesCS5A01G293200
chr5A	505610220	505613309	TraesCS5A01G298500
chr5A	521004335	521007140	TraesCS5A01G308400
chr5A	521299618	521301250	TraesCS5A01G309000
chr5A	522104268	522104906	TraesCS5A01G310200
chr5A	523015457	523016095	TraesCS5A01G311300
chr5A	524217501	524218400	TraesCS5A01G313000
chr5A	527916125	527916720	TraesCS5A01G316900
chr5A	529368805	529369134	TraesCS5A01G318900
chr5A	531019230	531020132	TraesCS5A01G319300
chr5A	535011819	535012951	TraesCS5A01G322500
chr5A	535653628	535654242	TraesCS5A01G324300
chr5A	535674325	535674921	TraesCS5A01G324500
chr5A	536970486	536971407	TraesCS5A01G327100
chr5A	537127361	537131931	TraesCS5A01G327800
chr5A	540822139	540822770	TraesCS5A01G332400
chr5A	544533831	544535389	TraesCS5A01G335300
chr5A	545129107	545130038	TraesCS5A01G336400
chr5A	547719277	547723097	TraesCS5A01G342900
chr5A	548220380	548221576	TraesCS5A01G343000
chr5A	548230327	548230749	TraesCS5A01G343200
chr5A	548236337	548236570	TraesCS5A01G343500
chr5A	549206613	549206900	TraesCS5A01G346100
chr5A	552069655	552072314	TraesCS5A01G348400
chr5A	556529112	556531526	TraesCS5A01G353500
chr5A	559038634	559040331	TraesCS5A01G356800
chr5A	562977004	562992197	TraesCS5A01G361800
chr5A	564595471	564600331	TraesCS5A01G364300
chr5A	569217518	569219778	TraesCS5A01G368700
chr5A	570175190	570175572	TraesCS5A01G371000
chr5A	575526200	575527762	TraesCS5A01G377800
chr5A	576084877	576088163	TraesCS5A01G378900
chr5A	576582737	576585018	TraesCS5A01G379300
chr5A	582107204	582107662	TraesCS5A01G384300
chr5A	584716273	584720045	TraesCS5A01G387900
chr5A	591635498	591637666	TraesCS5A01G397200
chr5A	594350900	594352361	TraesCS5A01G401600
chr5A	595408044	595408325	TraesCS5A01G402900
chr5A	596552839	596553306	TraesCS5A01G404900
chr5A	602356389	602357084	TraesCS5A01G414400
chr5A	607679458	607680029	TraesCS5A01G421500
chr5A	608360021	608361729	TraesCS5A01G422000
chr5A	609619180	609620397	TraesCS5A01G423900
chr5A	609812913	609813821	TraesCS5A01G424100
chr5A	611331255	611331753	TraesCS5A01G426000
chr5A	616919394	616919912	TraesCS5A01G432900
chr5A	617122202	617123677	TraesCS5A01G433300
chr5A	617205818	617207325	TraesCS5A01G434000
chr5A	618602741	618603808	TraesCS5A01G435300
chr5A	621177085	621177753	TraesCS5A01G439800
chr5A	622458908	622460771	TraesCS5A01G441700
chr5A	623492647	623493674	TraesCS5A01G443300
chr5A	626275934	626278883	TraesCS5A01G446800
chr5A	626285929	626288078	TraesCS5A01G446900
chr5A	633022077	633023775	TraesCS5A01G451300
chr5A	637618687	637622601	TraesCS5A01G457700
chr5A	641590265	641591725	TraesCS5A01G461100
chr5A	641733098	641733851	TraesCS5A01G461500
chr5A	643625947	643627332	TraesCS5A01G463700
chr5A	648611519	648612232	TraesCS5A01G471700
chr5A	650554068	650555114	TraesCS5A01G475300
chr5A	650648972	650651151	TraesCS5A01G475800
chr5A	655224587	655226329	TraesCS5A01G484100
chr5A	657039659	657061915	TraesCS5A01G485700
chr5A	658561265	658562716	TraesCS5A01G488500
chr5A	659712396	659716552	TraesCS5A01G490000
chr5A	659842199	659842826	TraesCS5A01G490700
chr5A	660395775	660396665	TraesCS5A01G491300
chr5A	666750479	666752128	TraesCS5A01G501200
chr5A	667942002	667942211	TraesCS5A01G503100
chr5A	670250208	670250630	TraesCS5A01G504500
chr5A	670500476	670502193	TraesCS5A01G505200
chr5A	673185037	673189890	TraesCS5A01G508700
chr5A	673300855	673301805	TraesCS5A01G509000
chr5A	673708851	673710694	TraesCS5A01G509800
chr5A	679722153	679723438	TraesCS5A01G516200
chr5A	680502091	680502447	TraesCS5A01G517800
chr5A	683630973	683633056	TraesCS5A01G522600
chr5A	685736810	685739973	TraesCS5A01G525200
chr5A	687691174	687694823	TraesCS5A01G527100
chr5A	688973615	688975661	TraesCS5A01G529900
chr5A	689512233	689512703	TraesCS5A01G531100
chr5A	689915391	689915786	TraesCS5A01G531900
chr5A	691976837	691977286	TraesCS5A01G535100
chr5A	692545190	692552924	TraesCS5A01G536100
chr5A	693632917	693642362	TraesCS5A01G537100
chr5A	693673421	693674644	TraesCS5A01G537300
chr5A	702982419	702984348	TraesCS5A01G549200
chr5A	705951256	705954849	TraesCS5A01G553500
chr5A	705999779	706001459	TraesCS5A01G553600
chr5B	4594729	4597302	TraesCS5B01G003000
chr5B	9222419	9225823	TraesCS5B01G008600
chr5B	11454966	11457761	TraesCS5B01G011400
chr5B	20645273	20650805	TraesCS5B01G021500
chr5B	21034784	21036846	TraesCS5B01G022500
chr5B	36891281	36891701	TraesCS5B01G034100
chr5B	55343656	55344123	TraesCS5B01G049900
chr5B	55549550	55550668	TraesCS5B01G051200
chr5B	77669663	77670850	TraesCS5B01G068100
chr5B	79422463	79423757	TraesCS5B01G069500
chr5B	83676692	83677744	TraesCS5B01G072000
chr5B	90988258	90989153	TraesCS5B01G076000
chr5B	108551154	108551384	TraesCS5B01G085600
chr5B	109679227	109680849	TraesCS5B01G086200
chr5B	110123353	110123550	TraesCS5B01G086800
chr5B	115375893	115390723	TraesCS5B01G089600
chr5B	121182244	121198222	TraesCS5B01G092200
chr5B	138556964	138557596	TraesCS5B01G103800
chr5B	149329805	149331191	TraesCS5B01G108900
chr5B	196239786	196253620	TraesCS5B01G115800
chr5B	208707652	208710068	TraesCS5B01G118300
chr5B	210733659	210735856	TraesCS5B01G119200
chr5B	223647172	223647993	TraesCS5B01G124000
chr5B	227831291	227831953	TraesCS5B01G125200
chr5B	230426540	230433371	TraesCS5B01G126300
chr5B	246180786	246181250	TraesCS5B01G132000
chr5B	246951433	246958402	TraesCS5B01G132200
chr5B	249712187	249714543	TraesCS5B01G133600
chr5B	259545879	259557717	TraesCS5B01G137700
chr5B	261185330	261195282	TraesCS5B01G137900
chr5B	267759354	267761171	TraesCS5B01G141900
chr5B	278029300	278030371	TraesCS5B01G150100
chr5B	278467641	278468339	TraesCS5B01G150800
chr5B	282273309	282275335	TraesCS5B01G153100
chr5B	289574236	289590092	TraesCS5B01G157000
chr5B	290723991	290724315	TraesCS5B01G157600
chr5B	294123417	294124426	TraesCS5B01G159700
chr5B	308225327	308231815	TraesCS5B01G166200
chr5B	313212446	313213081	TraesCS5B01G169100
chr5B	314293869	314294546	TraesCS5B01G169800
chr5B	334593512	334594945	TraesCS5B01G183700
chr5B	334682766	334684311	TraesCS5B01G183800
chr5B	344951025	344951633	TraesCS5B01G191300
chr5B	347988021	347989309	TraesCS5B01G192900
chr5B	351700860	351704283	TraesCS5B01G194800
chr5B	352577370	352578992	TraesCS5B01G195300
chr5B	353986870	353987668	TraesCS5B01G196300
chr5B	360934706	360935248	TraesCS5B01G200000
chr5B	375733621	375739765	TraesCS5B01G206600
chr5B	378068311	378070667	TraesCS5B01G208500
chr5B	379596880	379598253	TraesCS5B01G209800
chr5B	383035787	383036476	TraesCS5B01G212500
chr5B	383208596	383209266	TraesCS5B01G212600
chr5B	386838281	386841658	TraesCS5B01G214100
chr5B	407622386	407622664	TraesCS5B01G231000
chr5B	408368065	408369668	TraesCS5B01G231600
chr5B	411757414	411758802	TraesCS5B01G233400
chr5B	419478635	419497978	TraesCS5B01G238500
chr5B	419727264	419728406	TraesCS5B01G239300
chr5B	420184783	420193126	TraesCS5B01G240100
chr5B	420715259	420716212	TraesCS5B01G240500
chr5B	428461602	428462604	TraesCS5B01G246700
chr5B	429067037	429067744	TraesCS5B01G247300
chr5B	431878258	431878876	TraesCS5B01G249400
chr5B	441664962	441671756	TraesCS5B01G259500
chr5B	449844769	449848367	TraesCS5B01G265500
chr5B	454490498	454492199	TraesCS5B01G268200
chr5B	454895083	454897225	TraesCS5B01G268700
chr5B	454900503	454902924	TraesCS5B01G268800
chr5B	457960882	457965091	TraesCS5B01G272400
chr5B	462309286	462312025	TraesCS5B01G276700
chr5B	470622822	470625678	TraesCS5B01G285200
chr5B	477965033	477966575	TraesCS5B01G292300
chr5B	480292001	480294845	TraesCS5B01G297700
chr5B	491568111	491570573	TraesCS5B01G308800
chr5B	491852250	491853871	TraesCS5B01G309700
chr5B	492798639	492799411	TraesCS5B01G310900
chr5B	493630482	493631126	TraesCS5B01G312000
chr5B	496485120	496486022	TraesCS5B01G313900
chr5B	501476030	501476275	TraesCS5B01G317500
chr5B	503327212	503327772	TraesCS5B01G319400
chr5B	504775362	504776261	TraesCS5B01G319700
chr5B	507704959	507705851	TraesCS5B01G322900
chr5B	509172127	509172741	TraesCS5B01G325100
chr5B	509191202	509191810	TraesCS5B01G325300
chr5B	511292410	511293150	TraesCS5B01G327300
chr5B	511396108	511401176	TraesCS5B01G327700
chr5B	516543290	516543921	TraesCS5B01G332600
chr5B	517852428	517853982	TraesCS5B01G334500
chr5B	518570573	518571887	TraesCS5B01G335400
chr5B	526642601	526646027	TraesCS5B01G342100
chr5B	527034087	527034575	TraesCS5B01G342800
chr5B	527048980	527049817	TraesCS5B01G343000
chr5B	527055261	527055494	TraesCS5B01G343300
chr5B	528587462	528587881	TraesCS5B01G347500
chr5B	530965974	530968783	TraesCS5B01G349800
chr5B	535704187	535707093	TraesCS5B01G356100
chr5B	539247822	539249519	TraesCS5B01G359300
chr5B	542981315	542982850	TraesCS5B01G364300
chr5B	544906265	544909565	TraesCS5B01G366200
chr5B	549946902	549949292	TraesCS5B01G371100
chr5B	551141735	551142109	TraesCS5B01G373400
chr5B	559682836	559684398	TraesCS5B01G381400
chr5B	561061784	561064925	TraesCS5B01G382600
chr5B	562046476	562048970	TraesCS5B01G383100
chr5B	568184731	568185189	TraesCS5B01G389100
chr5B	571480021	571481529	TraesCS5B01G393000
chr5B	578708916	578710845	TraesCS5B01G402200
chr5B	582425750	582427223	TraesCS5B01G406300
chr5B	583472566	583473143	TraesCS5B01G407700
chr5B	584899448	584899915	TraesCS5B01G409800
chr5B	588933283	588934560	TraesCS5B01G414700
chr5B	591836059	591836754	TraesCS5B01G417400
chr5B	599651370	599651971	TraesCS5B01G423100
chr5B	600133594	600135049	TraesCS5B01G423900
chr5B	601864542	601865756	TraesCS5B01G426200
chr5B	602138012	602138904	TraesCS5B01G426400
chr5B	603940335	603941239	TraesCS5B01G427900
chr5B	609935235	609935753	TraesCS5B01G435600
chr5B	610280950	610282422	TraesCS5B01G436500
chr5B	610304775	610305957	TraesCS5B01G436900
chr5B	611323118	611324185	TraesCS5B01G438500
chr5B	615741711	615742268	TraesCS5B01G442700
chr5B	617600181	617602009	TraesCS5B01G445700
chr5B	619854750	619855448	TraesCS5B01G447900
chr5B	622510497	622514988	TraesCS5B01G450600
chr5B	622548720	622551951	TraesCS5B01G450700
chr5B	635573294	635575022	TraesCS5B01G460100
chr5B	640154213	640156148	TraesCS5B01G465900
chr5B	640882990	640885056	TraesCS5B01G466800
chr5B	644611749	644613209	TraesCS5B01G471000
chr5B	644889681	644890611	TraesCS5B01G471700
chr5B	648144275	648145873	TraesCS5B01G475200
chr5B	655613869	655614588	TraesCS5B01G484000
chr5B	658775621	658776469	TraesCS5B01G488300
chr5B	658924451	658928559	TraesCS5B01G489100
chr5B	664502872	664504503	TraesCS5B01G497600
chr5B	665967347	665986441	TraesCS5B01G499600
chr5B	669450924	669452146	TraesCS5B01G502200
chr5B	670524886	670525929	TraesCS5B01G504300
chr5B	679677184	679677997	TraesCS5B01G515100
chr5B	681342634	681345009	TraesCS5B01G518400
chr5B	682224576	682226090	TraesCS5B01G519700
chr5B	682550470	682551618	TraesCS5B01G520300
chr5B	685565831	685569284	TraesCS5B01G526000
chr5B	686201108	686202400	TraesCS5B01G527000
chr5B	689905615	689907328	TraesCS5B01G532400
chr5B	690221470	690228981	TraesCS5B01G533400
chr5B	691823818	691825439	TraesCS5B01G535900
chr5B	696165231	696166879	TraesCS5B01G542200
chr5B	696711030	696713689	TraesCS5B01G544000
chr5B	697343829	697347287	TraesCS5B01G544800
chr5B	697849738	697851900	TraesCS5B01G545500
chr5B	697858955	697860662	TraesCS5B01G545600
chr5B	701275398	701278375	TraesCS5B01G549500
chr5B	702478448	702479329	TraesCS5B01G551000
chr5B	706303629	706304598	TraesCS5B01G559200
chr5B	706353905	706356043	TraesCS5B01G559600
chr5B	706852578	706853782	TraesCS5B01G560300
chr5B	707420190	707422514	TraesCS5B01G561100
chr5B	708183710	708184279	TraesCS5B01G562000
chr5B	710477210	710484108	TraesCS5B01G565600
chr5B	711181238	711188086	TraesCS5B01G567300
chr6A	795714	801487	TraesCS6A01G001600
chr6A	942509	947206	TraesCS6A01G002400
chr6A	1030381	1031790	TraesCS6A01G002700
chr6A	2247824	2248544	TraesCS6A01G005900
chr6A	2716763	2719373	TraesCS6A01G006600
chr6A	3746282	3748015	TraesCS6A01G009000
chr6A	3851504	3853230	TraesCS6A01G009200
chr6A	5319300	5321608	TraesCS6A01G011400
chr6A	5358245	5364607	TraesCS6A01G011700
chr6A	5856594	5857535	TraesCS6A01G012500
chr6A	6727602	6735225	TraesCS6A01G013700
chr6A	7991233	7992453	TraesCS6A01G016100
chr6A	8803397	8803858	TraesCS6A01G018100
chr6A	10509998	10511146	TraesCS6A01G021400
chr6A	11554731	11558112	TraesCS6A01G023100
chr6A	11963972	11966414	TraesCS6A01G024000
chr6A	12420997	12421536	TraesCS6A01G025100
chr6A	14385598	14386381	TraesCS6A01G028200
chr6A	15684863	15686060	TraesCS6A01G030200
chr6A	15951887	15953413	TraesCS6A01G032400
chr6A	16337598	16338703	TraesCS6A01G032700
chr6A	16443437	16444417	TraesCS6A01G033400
chr6A	23720878	23724749	TraesCS6A01G046300
chr6A	23864545	23866572	TraesCS6A01G046800
chr6A	30035526	30036455	TraesCS6A01G057100
chr6A	30039438	30041847	TraesCS6A01G057200
chr6A	30422628	30424440	TraesCS6A01G057600
chr6A	30431570	30435024	TraesCS6A01G057700
chr6A	30722437	30728710	TraesCS6A01G058200
chr6A	33008119	33008717	TraesCS6A01G061600
chr6A	34039340	34039600	TraesCS6A01G063800
chr6A	37407517	37408032	TraesCS6A01G068900
chr6A	37844912	37845616	TraesCS6A01G069800
chr6A	51760690	51761577	TraesCS6A01G082900
chr6A	52036253	52039059	TraesCS6A01G083500
chr6A	52389656	52393095	TraesCS6A01G084100
chr6A	68126853	68132541	TraesCS6A01G100500
chr6A	69132561	69134072	TraesCS6A01G101100
chr6A	69360533	69361720	TraesCS6A01G101400
chr6A	73723564	73724953	TraesCS6A01G105400
chr6A	86399113	86399502	TraesCS6A01G116300
chr6A	92853135	92853660	TraesCS6A01G120800
chr6A	98306813	98309971	TraesCS6A01G124800
chr6A	98605267	98605557	TraesCS6A01G125100
chr6A	100797382	100805224	TraesCS6A01G129000
chr6A	104408295	104410352	TraesCS6A01G132300
chr6A	126345205	126346723	TraesCS6A01G146900
chr6A	129340881	129341534	TraesCS6A01G148200
chr6A	134934956	134935798	TraesCS6A01G150800
chr6A	152060637	152061894	TraesCS6A01G159800
chr6A	187762344	187773442	TraesCS6A01G174200
chr6A	202338907	202339053	TraesCS6A01G179700
chr6A	209904616	209905209	TraesCS6A01G182400
chr6A	211924552	211925099	TraesCS6A01G182900
chr6A	309863589	309863792	TraesCS6A01G198900
chr6A	393637171	393638472	TraesCS6A01G214800
chr6A	396288685	396289465	TraesCS6A01G215300
chr6A	425249429	425253335	TraesCS6A01G225800
chr6A	425861629	425862018	TraesCS6A01G226200
chr6A	431921437	431923007	TraesCS6A01G229000
chr6A	435774470	435779642	TraesCS6A01G231100
chr6A	454711792	454712610	TraesCS6A01G243300
chr6A	457072249	457073587	TraesCS6A01G245700
chr6A	464249709	464250368	TraesCS6A01G250100
chr6A	465231624	465232518	TraesCS6A01G250900
chr6A	466483416	466483808	TraesCS6A01G252000
chr6A	467486099	467487924	TraesCS6A01G252800
chr6A	469109839	469111159	TraesCS6A01G253500
chr6A	472513496	472513957	TraesCS6A01G255000
chr6A	473738581	473738859	TraesCS6A01G255600
chr6A	475999944	476001662	TraesCS6A01G256400
chr6A	483593595	483594202	TraesCS6A01G259700
chr6A	501791776	501793420	TraesCS6A01G274900
chr6A	504891104	504894110	TraesCS6A01G277600
chr6A	515643368	515644112	TraesCS6A01G284200
chr6A	519223905	519226900	TraesCS6A01G287200
chr6A	520649282	520650434	TraesCS6A01G288300
chr6A	524331960	524332439	TraesCS6A01G292500
chr6A	524332964	524333137	TraesCS6A01G292600
chr6A	524866556	524868425	TraesCS6A01G293500
chr6A	529600852	529601491	TraesCS6A01G296200
chr6A	538550886	538552554	TraesCS6A01G305800
chr6A	546477667	546479972	TraesCS6A01G310100
chr6A	549643628	549644677	TraesCS6A01G313200
chr6A	553100149	553101365	TraesCS6A01G316900
chr6A	555323200	555324357	TraesCS6A01G320200
chr6A	563130408	563132845	TraesCS6A01G330700
chr6A	563727410	563730332	TraesCS6A01G331900
chr6A	566890819	566892160	TraesCS6A01G335200
chr6A	571682977	571683985	TraesCS6A01G337600
chr6A	574481194	574488612	TraesCS6A01G341800
chr6A	578942127	578942980	TraesCS6A01G345000
chr6A	578983006	578983936	TraesCS6A01G345200
chr6A	579437114	579440032	TraesCS6A01G346100
chr6A	580298018	580302202	TraesCS6A01G348200
chr6A	585056959	585057770	TraesCS6A01G353100
chr6A	585963458	585963879	TraesCS6A01G354500
chr6A	587743419	587749367	TraesCS6A01G356900
chr6A	588409131	588411343	TraesCS6A01G358300
chr6A	591380588	591381199	TraesCS6A01G360300
chr6A	595178431	595180733	TraesCS6A01G370200
chr6A	595182912	595186396	TraesCS6A01G370300
chr6A	595622098	595624122	TraesCS6A01G371200
chr6A	595648446	595648670	TraesCS6A01G371400
chr6A	597782055	597784111	TraesCS6A01G375200
chr6A	597892592	597894010	TraesCS6A01G375700
chr6A	602623441	602624820	TraesCS6A01G383700
chr6A	602715412	602717682	TraesCS6A01G383900
chr6A	603135908	603136410	TraesCS6A01G385200
chr6A	607928427	607931048	TraesCS6A01G394100
chr6A	608357351	608358382	TraesCS6A01G395600
chr6A	608709901	608711928	TraesCS6A01G396800
chr6A	608859631	608861315	TraesCS6A01G397000
chr6A	609176083	609176955	TraesCS6A01G399200
chr6A	609285698	609288266	TraesCS6A01G399400
chr6A	609401805	609403283	TraesCS6A01G399700
chr6A	610897917	610899577	TraesCS6A01G403600
chr6A	611312562	611314935	TraesCS6A01G405000
chr6A	613237034	613238021	TraesCS6A01G408300
chr6A	614598189	614598743	TraesCS6A01G413500
chr6A	615447278	615447859	TraesCS6A01G416200
chr6A	615889193	615890389	TraesCS6A01G417700
chr6A	617686259	617687386	TraesCS6A01G421100
chr6B	4489992	4495782	TraesCS6B01G006400
chr6B	4873125	4877529	TraesCS6B01G007400
chr6B	4943147	4944403	TraesCS6B01G007700
chr6B	6801356	6802135	TraesCS6B01G011500
chr6B	7900018	7902457	TraesCS6B01G012600
chr6B	9001879	9003659	TraesCS6B01G015000
chr6B	9079386	9081105	TraesCS6B01G015300
chr6B	11286256	11288917	TraesCS6B01G017700
chr6B	11317746	11325858	TraesCS6B01G017900
chr6B	11572367	11573452	TraesCS6B01G018700
chr6B	12666287	12673728	TraesCS6B01G020900
chr6B	14333374	14334800	TraesCS6B01G023300
chr6B	14398711	14399250	TraesCS6B01G023500
chr6B	17499567	17500724	TraesCS6B01G029100
chr6B	18645695	18648598	TraesCS6B01G031500
chr6B	19125142	19128389	TraesCS6B01G032700
chr6B	20142808	20145802	TraesCS6B01G033700
chr6B	23604979	23606019	TraesCS6B01G039200
chr6B	26488609	26489796	TraesCS6B01G043600
chr6B	27122861	27124387	TraesCS6B01G045600
chr6B	27668553	27669733	TraesCS6B01G046400
chr6B	27903084	27903770	TraesCS6B01G046900
chr6B	34856735	34864076	TraesCS6B01G054500
chr6B	41703316	41707311	TraesCS6B01G062400
chr6B	41932216	41934340	TraesCS6B01G062900
chr6B	51023447	51029937	TraesCS6B01G074300
chr6B	51424885	51428551	TraesCS6B01G074800
chr6B	51433966	51435775	TraesCS6B01G074900
chr6B	51575385	51577697	TraesCS6B01G075100
chr6B	51732107	51733960	TraesCS6B01G075400
chr6B	52987433	52997051	TraesCS6B01G077000
chr6B	62213130	62213393	TraesCS6B01G085700
chr6B	68922811	68923326	TraesCS6B01G093100
chr6B	70052765	70053529	TraesCS6B01G094100
chr6B	82326707	82327075	TraesCS6B01G103800
chr6B	95347513	95351239	TraesCS6B01G112900
chr6B	95819131	95822252	TraesCS6B01G113400
chr6B	96654385	96655272	TraesCS6B01G114400
chr6B	100894921	100895741	TraesCS6B01G115500
chr6B	124083605	124087349	TraesCS6B01G128500
chr6B	125404938	125406455	TraesCS6B01G129200
chr6B	132118666	132120050	TraesCS6B01G134800
chr6B	134807090	134810171	TraesCS6B01G137000
chr6B	143750750	143751139	TraesCS6B01G144300
chr6B	150150606	150152061	TraesCS6B01G149200
chr6B	156547774	156550944	TraesCS6B01G152800
chr6B	156932129	156932579	TraesCS6B01G153200
chr6B	159401959	159404178	TraesCS6B01G157000
chr6B	164372069	164374129	TraesCS6B01G160600
chr6B	190123120	190124294	TraesCS6B01G175100
chr6B	192926204	192926851	TraesCS6B01G176500
chr6B	198977601	198978119	TraesCS6B01G178900
chr6B	225867206	225868316	TraesCS6B01G191500
chr6B	232744485	232745650	TraesCS6B01G196400
chr6B	248359733	248362840	TraesCS6B01G202800
chr6B	257577015	257577161	TraesCS6B01G205600
chr6B	279068236	279068658	TraesCS6B01G211200
chr6B	279906511	279907157	TraesCS6B01G211700
chr6B	436671927	436709749	TraesCS6B01G244600
chr6B	437458858	437459166	TraesCS6B01G244900
chr6B	449766200	449771156	TraesCS6B01G250200
chr6B	452616405	452618406	TraesCS6B01G252500
chr6B	459383389	459383778	TraesCS6B01G255400
chr6B	459811484	459814876	TraesCS6B01G255900
chr6B	484099413	484101131	TraesCS6B01G269000
chr6B	485875514	485875792	TraesCS6B01G270000
chr6B	487208335	487213414	TraesCS6B01G270500
chr6B	490564764	490566082	TraesCS6B01G271900
chr6B	492491149	492492972	TraesCS6B01G272900
chr6B	493984243	493985155	TraesCS6B01G273500
chr6B	495805970	495806993	TraesCS6B01G274500
chr6B	497433535	497434413	TraesCS6B01G275300
chr6B	504073263	504074799	TraesCS6B01G278700
chr6B	507404338	507406207	TraesCS6B01G281000
chr6B	517752006	517752716	TraesCS6B01G287000
chr6B	542223567	542225213	TraesCS6B01G302400
chr6B	548627093	548630096	TraesCS6B01G305600
chr6B	561043234	561043961	TraesCS6B01G313000
chr6B	564217978	564220382	TraesCS6B01G316400
chr6B	566026372	566027184	TraesCS6B01G317900
chr6B	572090845	572091324	TraesCS6B01G322900
chr6B	572091885	572092058	TraesCS6B01G323000
chr6B	573159594	573161956	TraesCS6B01G323900
chr6B	575330701	575331403	TraesCS6B01G326000
chr6B	585999961	586002288	TraesCS6B01G334000
chr6B	599400303	599409082	TraesCS6B01G340000
chr6B	604697792	604699103	TraesCS6B01G343600
chr6B	611698300	611699494	TraesCS6B01G347400
chr6B	616429597	616430124	TraesCS6B01G351100
chr6B	632966949	632967962	TraesCS6B01G361600
chr6B	634043992	634046661	TraesCS6B01G362700
chr6B	638249522	638249905	TraesCS6B01G365900
chr6B	642724111	642725089	TraesCS6B01G368300
chr6B	646672556	646677250	TraesCS6B01G373700
chr6B	652945338	652945904	TraesCS6B01G377700
chr6B	653015037	653015678	TraesCS6B01G378000
chr6B	654732927	654735585	TraesCS6B01G379600
chr6B	656523410	656526438	TraesCS6B01G381800
chr6B	660455583	660456310	TraesCS6B01G385800
chr6B	662451987	662452295	TraesCS6B01G387500
chr6B	664021499	664027017	TraesCS6B01G388800
chr6B	665035496	665037101	TraesCS6B01G390700
chr6B	668029402	668030019	TraesCS6B01G393200
chr6B	668245257	668245607	TraesCS6B01G393300
chr6B	681077343	681078988	TraesCS6B01G406800
chr6B	681085913	681089556	TraesCS6B01G406900
chr6B	682557479	682559495	TraesCS6B01G408200
chr6B	682588582	682588821	TraesCS6B01G408400
chr6B	686213765	686215778	TraesCS6B01G412800
chr6B	686860348	686861775	TraesCS6B01G413400
chr6B	693062613	693063992	TraesCS6B01G422900
chr6B	693299765	693302789	TraesCS6B01G423400
chr6B	693945452	693945924	TraesCS6B01G424200
chr6B	702812458	702815079	TraesCS6B01G434100
chr6B	703447901	703448899	TraesCS6B01G435900
chr6B	704182424	704184120	TraesCS6B01G436900
chr6B	704187356	704189481	TraesCS6B01G437000
chr6B	704890464	704891345	TraesCS6B01G439500
chr6B	704971654	704974202	TraesCS6B01G439600
chr6B	705181652	705183828	TraesCS6B01G439900
chr6B	708019273	708020879	TraesCS6B01G447500
chr6B	708666162	708668391	TraesCS6B01G449200
chr6B	712103332	712104303	TraesCS6B01G454200
chr6B	715687629	715688368	TraesCS6B01G462800
chr6B	716975612	716976736	TraesCS6B01G467000
chr6B	719412754	719416854	TraesCS6B01G471200
chr6B	719508577	719509767	TraesCS6B01G471500
chr6B	720514756	720515328	TraesCS6B01G473200
chr7A	35594443	35601371	TraesCS7A01G069600
chr7A	40699155	40700999	TraesCS7A01G075100
chr7A	58977408	58985684	TraesCS7A01G095900
chr7A	68885219	68889371	TraesCS7A01G112300
chr7A	81548238	81549800	TraesCS7A01G126600
chr7A	82506553	82516816	TraesCS7A01G128600
chr7A	84245357	84248235	TraesCS7A01G130800
chr7A	84700207	84704807	TraesCS7A01G131200
chr7A	85901499	85903086	TraesCS7A01G134000
chr7A	86078776	86111531	TraesCS7A01G134500
chr7A	96192239	96193093	TraesCS7A01G144900
chr7A	97251310	97251670	TraesCS7A01G145700
chr7A	97910007	97910663	TraesCS7A01G146300
chr7A	102040614	102041958	TraesCS7A01G148700
chr7A	102546412	102546759	TraesCS7A01G149600
chr7A	106678644	106680034	TraesCS7A01G153300
chr7A	113485662	113486690	TraesCS7A01G158400
chr7A	115503071	115504714	TraesCS7A01G159200
chr7A	115817201	115818214	TraesCS7A01G159400
chr7A	117788577	117791406	TraesCS7A01G161200
chr7A	118400000	118400374	TraesCS7A01G162100
chr7A	123264469	123270638	TraesCS7A01G167800
chr7A	125993286	125994993	TraesCS7A01G169200
chr7A	127666365	127667597	TraesCS7A01G173100
chr7A	128913473	128915354	TraesCS7A01G175500
chr7A	137826075	137827253	TraesCS7A01G182800
chr7A	137915998	137916881	TraesCS7A01G182900
chr7A	138182157	138182706	TraesCS7A01G183400
chr7A	144603264	144605405	TraesCS7A01G188300
chr7A	156566022	156567496	TraesCS7A01G196900
chr7A	158394901	158398653	TraesCS7A01G197900
chr7A	165936815	165937294	TraesCS7A01G203900
chr7A	176274928	176276007	TraesCS7A01G212600
chr7A	194806966	194808802	TraesCS7A01G225500
chr7A	195217267	195218238	TraesCS7A01G225700
chr7A	198190620	198191436	TraesCS7A01G227700
chr7A	198651649	198652569	TraesCS7A01G228000
chr7A	198941064	198942290	TraesCS7A01G228500
chr7A	199004536	199005187	TraesCS7A01G228600
chr7A	214301750	214302349	TraesCS7A01G239500
chr7A	217529279	217530973	TraesCS7A01G242000
chr7A	235468561	235469182	TraesCS7A01G251500
chr7A	238875122	238877443	TraesCS7A01G253300
chr7A	239755948	239757460	TraesCS7A01G253800
chr7A	245941025	245984745	TraesCS7A01G256900
chr7A	250604171	250605382	TraesCS7A01G258900
chr7A	269277956	269278282	TraesCS7A01G266700
chr7A	275916291	275916705	TraesCS7A01G269700
chr7A	329472240	329481752	TraesCS7A01G285500
chr7A	414184735	414185253	TraesCS7A01G300000
chr7A	441096691	441109213	TraesCS7A01G311300
chr7A	449641154	449641450	TraesCS7A01G315300
chr7A	472567195	472568451	TraesCS7A01G324900
chr7A	477234157	477236762	TraesCS7A01G328400
chr7A	486209011	486209940	TraesCS7A01G333100
chr7A	487748748	487750314	TraesCS7A01G334400
chr7A	495572041	495573870	TraesCS7A01G338700
chr7A	507813707	507814412	TraesCS7A01G345500
chr7A	510377436	510380361	TraesCS7A01G347400
chr7A	510495395	510496114	TraesCS7A01G347800
chr7A	514017769	514024461	TraesCS7A01G350800
chr7A	516997040	516998221	TraesCS7A01G353300
chr7A	541454010	541455043	TraesCS7A01G368400
chr7A	545608486	545608977	TraesCS7A01G372100
chr7A	547142812	547146424	TraesCS7A01G374400
chr7A	551541499	551543827	TraesCS7A01G377400
chr7A	553228860	553229809	TraesCS7A01G377700
chr7A	554489836	554491542	TraesCS7A01G379000
chr7A	555649068	555651487	TraesCS7A01G380100
chr7A	556159456	556161075	TraesCS7A01G381100
chr7A	561584996	561586452	TraesCS7A01G385000
chr7A	570116071	570118557	TraesCS7A01G392800
chr7A	572138244	572138531	TraesCS7A01G393900
chr7A	578985307	578996245	TraesCS7A01G399000
chr7A	593464154	593464381	TraesCS7A01G407900
chr7A	609382208	609389176	TraesCS7A01G417900
chr7A	610444062	610446086	TraesCS7A01G418800
chr7A	612697951	612700926	TraesCS7A01G421900
chr7A	623321825	623323348	TraesCS7A01G429100
chr7A	624687279	624687936	TraesCS7A01G429600
chr7A	628971395	628980298	TraesCS7A01G435600
chr7A	632383211	632384302	TraesCS7A01G437800
chr7A	632539771	632540352	TraesCS7A01G438100
chr7A	634388076	634388519	TraesCS7A01G439200
chr7A	637875457	637876376	TraesCS7A01G443200
chr7A	638706646	638710936	TraesCS7A01G444300
chr7A	640549731	640551006	TraesCS7A01G445600
chr7A	641016479	641017040	TraesCS7A01G446100
chr7A	659428159	659429794	TraesCS7A01G463000
chr7A	665427729	665428016	TraesCS7A01G469200
chr7A	668526530	668529496	TraesCS7A01G472500
chr7A	669727808	669728967	TraesCS7A01G474200
chr7A	669771514	669772770	TraesCS7A01G474400
chr7A	669782682	669784119	TraesCS7A01G474700
chr7A	670167434	670168138	TraesCS7A01G474800
chr7A	670821700	670825149	TraesCS7A01G476700
chr7A	671419872	671420393	TraesCS7A01G478200
chr7A	671483204	671483848	TraesCS7A01G478700
chr7A	674277099	674280650	TraesCS7A01G482200
chr7A	675025492	675027309	TraesCS7A01G483400
chr7A	677706795	677707359	TraesCS7A01G486900
chr7A	679839259	679841753	TraesCS7A01G490000
chr7A	685227798	685231069	TraesCS7A01G495100
chr7A	689912662	689915652	TraesCS7A01G499500
chr7A	690052971	690055780	TraesCS7A01G499900
chr7A	691535743	691536812	TraesCS7A01G502600
chr7A	691601001	691604317	TraesCS7A01G502700
chr7A	692796805	692809843	TraesCS7A01G504700
chr7A	696622368	696623467	TraesCS7A01G508800
chr7A	696818240	696820438	TraesCS7A01G509300
chr7A	701427826	701428284	TraesCS7A01G516700
chr7A	704624552	704625166	TraesCS7A01G520300
chr7A	704776280	704778651	TraesCS7A01G520500
chr7A	704890971	704904162	TraesCS7A01G520700
chr7A	705293749	705296591	TraesCS7A01G521600
chr7A	706764416	706765090	TraesCS7A01G524200
chr7A	706899959	706901212	TraesCS7A01G524500
chr7A	708319097	708319990	TraesCS7A01G526500
chr7A	709697944	709699153	TraesCS7A01G530600
chr7A	709736973	709738760	TraesCS7A01G530700
chr7A	709998261	709998971	TraesCS7A01G531800
chr7A	711293179	711294237	TraesCS7A01G532400
chr7A	711458049	711458832	TraesCS7A01G532800
chr7A	711597683	711599922	TraesCS7A01G532900
chr7A	716255408	716258749	TraesCS7A01G539200
chr7A	717388824	717394340	TraesCS7A01G540400
chr7A	720130601	720131944	TraesCS7A01G543300
chr7A	720885208	720887286	TraesCS7A01G544200
chr7A	722767851	722768651	TraesCS7A01G548100
chr7A	723283407	723293490	TraesCS7A01G549300
chr7A	725230302	725234282	TraesCS7A01G552000
chr7A	726474676	726476483	TraesCS7A01G553700
chr7A	730764246	730765736	TraesCS7A01G558600
chr7A	731882428	731882883	TraesCS7A01G560000
chr7A	732052976	732055345	TraesCS7A01G560200
chr7A	733329296	733335063	TraesCS7A01G562600
chr7A	733337850	733339850	TraesCS7A01G562700
chr7A	733498917	733500506	TraesCS7A01G563200
chr7A	733665100	733666371	TraesCS7A01G563900
chr7A	736342213	736344498	TraesCS7A01G568300
chr7B	6369917	6372473	TraesCS7B01G010300
chr7B	25339168	25339596	TraesCS7B01G025900
chr7B	26877691	26887222	TraesCS7B01G028500
chr7B	29827181	29830046	TraesCS7B01G031100
chr7B	31808621	31813012	TraesCS7B01G031500
chr7B	34310629	34312241	TraesCS7B01G035100
chr7B	34665015	34679807	TraesCS7B01G035700
chr7B	46887774	46888780	TraesCS7B01G047200
chr7B	48770106	48772088	TraesCS7B01G048900
chr7B	54787742	54788995	TraesCS7B01G052300
chr7B	55862062	55862409	TraesCS7B01G053300
chr7B	59742476	59743808	TraesCS7B01G057300
chr7B	67818530	67819555	TraesCS7B01G063100
chr7B	69354620	69355946	TraesCS7B01G063700
chr7B	69582204	69583211	TraesCS7B01G063800
chr7B	72237350	72239859	TraesCS7B01G066200
chr7B	72764313	72764687	TraesCS7B01G067400
chr7B	80513560	80514418	TraesCS7B01G072600
chr7B	84324263	84325756	TraesCS7B01G074700
chr7B	88305690	88306952	TraesCS7B01G078400
chr7B	91211431	91213294	TraesCS7B01G080900
chr7B	103115605	103116892	TraesCS7B01G087900
chr7B	103302734	103303832	TraesCS7B01G088000
chr7B	103581911	103582469	TraesCS7B01G088300
chr7B	106949792	106951924	TraesCS7B01G093400
chr7B	117018813	117020400	TraesCS7B01G102600
chr7B	120586621	120589444	TraesCS7B01G104600
chr7B	126833298	126833774	TraesCS7B01G110900
chr7B	138753095	138754174	TraesCS7B01G119400
chr7B	165098609	165099208	TraesCS7B01G135000
chr7B	175998781	175999387	TraesCS7B01G139600
chr7B	196998746	197003482	TraesCS7B01G149400
chr7B	198619002	198621542	TraesCS7B01G149600
chr7B	199282370	199283802	TraesCS7B01G150100
chr7B	204000070	204022181	TraesCS7B01G153400
chr7B	211595625	211596836	TraesCS7B01G156400
chr7B	228787372	228787689	TraesCS7B01G165700
chr7B	234590456	234590876	TraesCS7B01G167900
chr7B	318840814	318841332	TraesCS7B01G188200
chr7B	329364044	329364984	TraesCS7B01G191600
chr7B	329795959	329796165	TraesCS7B01G191800
chr7B	333129260	333130228	TraesCS7B01G193900
chr7B	333751295	333753164	TraesCS7B01G194100
chr7B	334771095	334772321	TraesCS7B01G194800
chr7B	334798360	334798716	TraesCS7B01G194900
chr7B	362535123	362543149	TraesCS7B01G200000
chr7B	374529043	374530587	TraesCS7B01G204100
chr7B	385501226	385505758	TraesCS7B01G210900
chr7B	396044691	396044990	TraesCS7B01G215800
chr7B	426101660	426102801	TraesCS7B01G225400
chr7B	429189445	429195105	TraesCS7B01G229000
chr7B	435112637	435118378	TraesCS7B01G232100
chr7B	439672282	439673249	TraesCS7B01G235400
chr7B	439996363	440000865	TraesCS7B01G235800
chr7B	443171085	443171809	TraesCS7B01G237800
chr7B	452155903	452158310	TraesCS7B01G243800
chr7B	453053702	453054623	TraesCS7B01G244300
chr7B	456617028	456618431	TraesCS7B01G246600
chr7B	461239527	461241426	TraesCS7B01G250000
chr7B	474274670	474275083	TraesCS7B01G255600
chr7B	478474584	478476046	TraesCS7B01G257600
chr7B	480276170	480277199	TraesCS7B01G260100
chr7B	504237578	504244677	TraesCS7B01G274900
chr7B	509735392	509737899	TraesCS7B01G278700
chr7B	512352815	512354248	TraesCS7B01G279400
chr7B	513769608	513771670	TraesCS7B01G280900
chr7B	513956382	513958288	TraesCS7B01G281100
chr7B	516463175	516465507	TraesCS7B01G282100
chr7B	517310463	517312030	TraesCS7B01G283000
chr7B	524038500	524039036	TraesCS7B01G288000
chr7B	531658121	531661081	TraesCS7B01G294800
chr7B	532424803	532425467	TraesCS7B01G295900
chr7B	536655645	536666867	TraesCS7B01G299600
chr7B	551953474	551953701	TraesCS7B01G308100
chr7B	567997079	568007062	TraesCS7B01G318000
chr7B	568673495	568675519	TraesCS7B01G319000
chr7B	572935634	572938638	TraesCS7B01G322300
chr7B	584268831	584270378	TraesCS7B01G329200
chr7B	585461233	585461889	TraesCS7B01G329800
chr7B	590185584	590187728	TraesCS7B01G335300
chr7B	592187948	592188529	TraesCS7B01G337100
chr7B	592512284	592512727	TraesCS7B01G337800
chr7B	596606416	596606927	TraesCS7B01G341600
chr7B	597150841	597151577	TraesCS7B01G342000
chr7B	600964186	600965444	TraesCS7B01G345100
chr7B	601254970	601255669	TraesCS7B01G345600
chr7B	626182649	626183890	TraesCS7B01G363800
chr7B	636983945	636984232	TraesCS7B01G371000
chr7B	639378576	639380906	TraesCS7B01G373800
chr7B	640914875	640916179	TraesCS7B01G375600
chr7B	641141369	641142629	TraesCS7B01G376000
chr7B	641194108	641195511	TraesCS7B01G376300
chr7B	641741340	641742041	TraesCS7B01G377000
chr7B	642281778	642285055	TraesCS7B01G377900
chr7B	644545356	644555324	TraesCS7B01G380100
chr7B	645391981	645392756	TraesCS7B01G380600
chr7B	646209297	646210514	TraesCS7B01G381400
chr7B	648909296	648910513	TraesCS7B01G383100
chr7B	650130822	650136739	TraesCS7B01G384400
chr7B	651145244	651145937	TraesCS7B01G386100
chr7B	656525180	656525691	TraesCS7B01G390300
chr7B	659957575	659960089	TraesCS7B01G393200
chr7B	668907244	668914666	TraesCS7B01G402200
chr7B	675187725	675190580	TraesCS7B01G406400
chr7B	675723287	675724327	TraesCS7B01G406900
chr7B	678770652	678773862	TraesCS7B01G409600
chr7B	678831318	678832376	TraesCS7B01G409700
chr7B	680095529	680097472	TraesCS7B01G411800
chr7B	686163574	686166988	TraesCS7B01G418000
chr7B	686887092	686888545	TraesCS7B01G418500
chr7B	700723840	700724301	TraesCS7B01G433100
chr7B	702622683	702623297	TraesCS7B01G436500
chr7B	703165375	703167733	TraesCS7B01G436900
chr7B	703299204	703306848	TraesCS7B01G437100
chr7B	704625308	704627771	TraesCS7B01G438800
chr7B	706797542	706798216	TraesCS7B01G441500
chr7B	706851073	706853977	TraesCS7B01G442000
chr7B	708529437	708530333	TraesCS7B01G443900
chr7B	711049087	711051014	TraesCS7B01G448100
chr7B	711066626	711068413	TraesCS7B01G448300
chr7B	711484856	711485470	TraesCS7B01G449200
chr7B	711731206	711731769	TraesCS7B01G449600
chr7B	711747559	711748617	TraesCS7B01G449700
chr7B	712077912	712080329	TraesCS7B01G450000
chr7B	717879399	717894869	TraesCS7B01G460400
chr7B	719075962	719079199	TraesCS7B01G461800
chr7B	721806770	721808182	TraesCS7B01G465400
chr7B	727536245	727537045	TraesCS7B01G471400
chr7B	728624346	728630437	TraesCS7B01G472300
chr7B	732192030	732195557	TraesCS7B01G475900
chr7B	733532683	733535622	TraesCS7B01G478300
chr7B	741382741	741384213	TraesCS7B01G483500
chr7B	741668438	741668887	TraesCS7B01G484900
chr7B	742463663	742465738	TraesCS7B01G486500
chr7B	749458853	749460100	TraesCS7B01G498700
chr7B	749571425	749572561	TraesCS7B01G499500
chr7B	750069142	750072169	TraesCS7B01G500200
chr7B	750081772	750087841	TraesCS7B01G500300

## Sheet: Group III gene_ID
chr	start	end	gene_ID
chr1A	3013341	3014801	TraesCS1A01G005300
chr1A	4063197	4063406	TraesCS1A01G007900
chr1A	8320695	8322403	TraesCS1A01G015800
chr1A	8327147	8329645	TraesCS1A01G015900
chr1A	9119143	9122852	TraesCS1A01G017000
chr1A	12859911	12863704	TraesCS1A01G027100
chr1A	15516651	15518222	TraesCS1A01G033200
chr1A	16038514	16038928	TraesCS1A01G033300
chr1A	18486496	18487023	TraesCS1A01G035300
chr1A	19062244	19063368	TraesCS1A01G035600
chr1A	20156626	20158334	TraesCS1A01G036200
chr1A	20371800	20371919	TraesCS1A01G036600
chr1A	21022806	21023363	TraesCS1A01G038200
chr1A	21024515	21026280	TraesCS1A01G038300
chr1A	21985563	21986954	TraesCS1A01G039800
chr1A	24331148	24331501	TraesCS1A01G043800
chr1A	25791324	25795227	TraesCS1A01G045000
chr1A	32084794	32088845	TraesCS1A01G050100
chr1A	32186118	32186927	TraesCS1A01G050300
chr1A	36765924	36766338	TraesCS1A01G056200
chr1A	48783789	48786314	TraesCS1A01G066200
chr1A	63046104	63047128	TraesCS1A01G080100
chr1A	64713409	64715013	TraesCS1A01G081500
chr1A	74431555	74444177	TraesCS1A01G087500
chr1A	77103902	77107641	TraesCS1A01G088900
chr1A	106217006	106217869	TraesCS1A01G107700
chr1A	107100993	107106880	TraesCS1A01G108000
chr1A	118877092	118877385	TraesCS1A01G114800
chr1A	119739620	119740282	TraesCS1A01G115400
chr1A	144552721	144553014	TraesCS1A01G123700
chr1A	212022077	212023449	TraesCS1A01G136000
chr1A	250201833	250202786	TraesCS1A01G144400
chr1A	280603599	280604144	TraesCS1A01G157900
chr1A	291974554	291975520	TraesCS1A01G162500
chr1A	292077106	292077622	TraesCS1A01G162700
chr1A	298621356	298621844	TraesCS1A01G166000
chr1A	299425280	299425957	TraesCS1A01G166600
chr1A	308811132	308811410	TraesCS1A01G173000
chr1A	313006783	313007070	TraesCS1A01G175100
chr1A	337776142	337776922	TraesCS1A01G186800
chr1A	338600466	338600819	TraesCS1A01G187700
chr1A	347322425	347324298	TraesCS1A01G191900
chr1A	361235503	361236220	TraesCS1A01G200700
chr1A	362403114	362405555	TraesCS1A01G201400
chr1A	369517700	369521309	TraesCS1A01G207800
chr1A	369997145	369998117	TraesCS1A01G208200
chr1A	377015438	377020178	TraesCS1A01G213800
chr1A	377023513	377028019	TraesCS1A01G213900
chr1A	394587930	394588284	TraesCS1A01G224600
chr1A	409834868	409835743	TraesCS1A01G234300
chr1A	409855848	409857372	TraesCS1A01G234500
chr1A	423948555	423949127	TraesCS1A01G238100
chr1A	425255701	425257917	TraesCS1A01G238600
chr1A	452784072	452786584	TraesCS1A01G259700
chr1A	453072204	453075165	TraesCS1A01G259900
chr1A	456231705	456232286	TraesCS1A01G261500
chr1A	460280712	460282491	TraesCS1A01G264500
chr1A	463194918	463195426	TraesCS1A01G268300
chr1A	481755520	481758034	TraesCS1A01G284100
chr1A	486953459	486953650	TraesCS1A01G290200
chr1A	487568690	487569185	TraesCS1A01G291500
chr1A	491310819	491311944	TraesCS1A01G296500
chr1A	494442819	494448029	TraesCS1A01G299500
chr1A	496043633	496046309	TraesCS1A01G301800
chr1A	502841984	502842710	TraesCS1A01G311300
chr1A	503376481	503377164	TraesCS1A01G311900
chr1A	509791887	509793275	TraesCS1A01G318500
chr1A	515651029	515651649	TraesCS1A01G325000
chr1A	516739650	516740288	TraesCS1A01G326800
chr1A	517096424	517096741	TraesCS1A01G327600
chr1A	517745391	517745773	TraesCS1A01G329000
chr1A	530780152	530782104	TraesCS1A01G340900
chr1A	531239255	531241804	TraesCS1A01G341800
chr1A	531367347	531367730	TraesCS1A01G342100
chr1A	532435715	532440184	TraesCS1A01G344400
chr1A	532967644	532968447	TraesCS1A01G346500
chr1A	544465497	544475087	TraesCS1A01G365100
chr1A	547980583	547981674	TraesCS1A01G370900
chr1A	548454514	548454651	TraesCS1A01G371300
chr1A	550419590	550422515	TraesCS1A01G375900
chr1A	550968140	550969150	TraesCS1A01G377900
chr1A	551530397	551533425	TraesCS1A01G379500
chr1A	552201760	552202378	TraesCS1A01G381700
chr1A	558592915	558595809	TraesCS1A01G392100
chr1A	566687014	566687568	TraesCS1A01G403700
chr1A	573691336	573692104	TraesCS1A01G414100
chr1A	574826587	574832047	TraesCS1A01G416500
chr1A	574938084	574938521	TraesCS1A01G416700
chr1A	578911403	578912158	TraesCS1A01G423700
chr1A	589440264	589444039	TraesCS1A01G440200
chr1A	589820566	589822438	TraesCS1A01G441200
chr1A	591947308	591948274	TraesCS1A01G443500
chr1A	593993316	594001850	TraesCS1A01G446100
chr1B	4952665	4954125	TraesCS1B01G010300
chr1B	5509924	5510133	TraesCS1B01G011500
chr1B	9269741	9271143	TraesCS1B01G019800
chr1B	9720383	9723966	TraesCS1B01G021200
chr1B	16188312	16191402	TraesCS1B01G033000
chr1B	20835035	20836594	TraesCS1B01G041400
chr1B	21804581	21804986	TraesCS1B01G041900
chr1B	24988518	24989051	TraesCS1B01G045100
chr1B	25112853	25113974	TraesCS1B01G045300
chr1B	26134529	26135951	TraesCS1B01G046200
chr1B	27149962	27150081	TraesCS1B01G047300
chr1B	28762877	28763433	TraesCS1B01G049100
chr1B	28764713	28766486	TraesCS1B01G049200
chr1B	33065709	33067100	TraesCS1B01G052800
chr1B	39615841	39616194	TraesCS1B01G057000
chr1B	40386745	40390753	TraesCS1B01G058300
chr1B	46060119	46062497	TraesCS1B01G061300
chr1B	50774976	50778552	TraesCS1B01G066400
chr1B	50987332	50988141	TraesCS1B01G066700
chr1B	57432201	57432664	TraesCS1B01G073400
chr1B	57615167	57617666	TraesCS1B01G073800
chr1B	68944322	68946565	TraesCS1B01G084500
chr1B	104766639	104767643	TraesCS1B01G098100
chr1B	106790728	106792927	TraesCS1B01G099200
chr1B	118116771	118129509	TraesCS1B01G106400
chr1B	119883160	119887193	TraesCS1B01G107800
chr1B	160308639	160310019	TraesCS1B01G129800
chr1B	161204143	161209315	TraesCS1B01G130200
chr1B	171200674	171201152	TraesCS1B01G134700
chr1B	172257067	172257531	TraesCS1B01G135300
chr1B	194357575	194357865	TraesCS1B01G143300
chr1B	263945077	263946784	TraesCS1B01G156200
chr1B	279192210	279193154	TraesCS1B01G161800
chr1B	282429891	282430211	TraesCS1B01G162900
chr1B	312249163	312249708	TraesCS1B01G174100
chr1B	325817764	325818650	TraesCS1B01G179600
chr1B	326003387	326004480	TraesCS1B01G179800
chr1B	329490934	329491422	TraesCS1B01G182700
chr1B	329960233	329960910	TraesCS1B01G183100
chr1B	340367218	340367505	TraesCS1B01G189600
chr1B	342122447	342122719	TraesCS1B01G191300
chr1B	349725883	349740971	TraesCS1B01G194800
chr1B	350630904	350631254	TraesCS1B01G195500
chr1B	374018294	374020503	TraesCS1B01G206900
chr1B	390467231	390468494	TraesCS1B01G215100
chr1B	391268263	391270956	TraesCS1B01G215700
chr1B	398383614	398387612	TraesCS1B01G221500
chr1B	399798649	399799757	TraesCS1B01G222300
chr1B	409246223	409250966	TraesCS1B01G227600
chr1B	409272514	409276918	TraesCS1B01G227700
chr1B	424535365	424535778	TraesCS1B01G237600
chr1B	435360643	435362859	TraesCS1B01G246100
chr1B	436537252	436537824	TraesCS1B01G246600
chr1B	441631368	441653180	TraesCS1B01G249200
chr1B	474658608	474666009	TraesCS1B01G270000
chr1B	474834475	474837118	TraesCS1B01G270300
chr1B	478481227	478481805	TraesCS1B01G272300
chr1B	482695355	482698471	TraesCS1B01G275200
chr1B	487170549	487171016	TraesCS1B01G278900
chr1B	511190531	511191199	TraesCS1B01G293400
chr1B	520468861	520470785	TraesCS1B01G299600
chr1B	528397124	528398093	TraesCS1B01G305600
chr1B	532165093	532170424	TraesCS1B01G309300
chr1B	535011764	535012226	TraesCS1B01G311600
chr1B	535384213	535386888	TraesCS1B01G311800
chr1B	547699963	547700388	TraesCS1B01G322800
chr1B	548540126	548541972	TraesCS1B01G323600
chr1B	556297343	556298500	TraesCS1B01G330700
chr1B	565919733	565920242	TraesCS1B01G338000
chr1B	568005878	568006598	TraesCS1B01G340200
chr1B	568962972	568963289	TraesCS1B01G340900
chr1B	583759539	583761104	TraesCS1B01G353700
chr1B	584157933	584160968	TraesCS1B01G354500
chr1B	584654558	584654941	TraesCS1B01G355300
chr1B	587981572	587986162	TraesCS1B01G358300
chr1B	588821872	588822669	TraesCS1B01G360300
chr1B	607137008	607137692	TraesCS1B01G376100
chr1B	614789011	614794437	TraesCS1B01G382600
chr1B	623770246	623772236	TraesCS1B01G390100
chr1B	624019089	624019226	TraesCS1B01G390700
chr1B	628003380	628006402	TraesCS1B01G396300
chr1B	629937849	629938874	TraesCS1B01G398700
chr1B	630921055	630923822	TraesCS1B01G400400
chr1B	631715235	631718241	TraesCS1B01G401200
chr1B	633320259	633321055	TraesCS1B01G404100
chr1B	643247526	643250470	TraesCS1B01G420200
chr1B	657505108	657505662	TraesCS1B01G433200
chr1B	665022016	665022492	TraesCS1B01G444100
chr1B	666814495	666819609	TraesCS1B01G446700
chr1B	666826158	666826797	TraesCS1B01G446900
chr1B	670714557	670715318	TraesCS1B01G455700
chr1B	683572580	683576696	TraesCS1B01G475400
chr1B	684067251	684069246	TraesCS1B01G475700
chr1B	686747018	686748042	TraesCS1B01G478000
chr1B	689200556	689203412	TraesCS1B01G481200
chr2A	272491	273018	TraesCS2A01G000300
chr2A	389246	391041	TraesCS2A01G000600
chr2A	2739129	2740683	TraesCS2A01G005800
chr2A	3609091	3621732	TraesCS2A01G008400
chr2A	7380550	7387205	TraesCS2A01G016100
chr2A	8368785	8370967	TraesCS2A01G017700
chr2A	11544031	11549636	TraesCS2A01G023500
chr2A	11612950	11613726	TraesCS2A01G023600
chr2A	11620324	11622354	TraesCS2A01G023700
chr2A	12019985	12022324	TraesCS2A01G025400
chr2A	14947551	14951531	TraesCS2A01G033200
chr2A	15001869	15004471	TraesCS2A01G033700
chr2A	16985535	16989573	TraesCS2A01G042300
chr2A	19028863	19030629	TraesCS2A01G049100
chr2A	19163160	19164152	TraesCS2A01G049900
chr2A	28017433	28025235	TraesCS2A01G063600
chr2A	30312679	30313307	TraesCS2A01G069200
chr2A	30864623	30866285	TraesCS2A01G070100
chr2A	31072322	31077071	TraesCS2A01G070300
chr2A	31200935	31202449	TraesCS2A01G070800
chr2A	31690158	31693285	TraesCS2A01G071100
chr2A	32230595	32231914	TraesCS2A01G072600
chr2A	32527980	32532760	TraesCS2A01G074000
chr2A	33381158	33382611	TraesCS2A01G075400
chr2A	34499147	34503408	TraesCS2A01G076800
chr2A	37274985	37276694	TraesCS2A01G082600
chr2A	39409493	39410596	TraesCS2A01G085600
chr2A	61488106	61488797	TraesCS2A01G109800
chr2A	84646196	84647257	TraesCS2A01G139600
chr2A	88117701	88118962	TraesCS2A01G143000
chr2A	94290344	94291995	TraesCS2A01G148200
chr2A	99787625	99788761	TraesCS2A01G151700
chr2A	102132435	102132671	TraesCS2A01G155000
chr2A	102340216	102341440	TraesCS2A01G155200
chr2A	126640737	126643856	TraesCS2A01G171000
chr2A	133684370	133686635	TraesCS2A01G175200
chr2A	134880371	134884042	TraesCS2A01G175900
chr2A	155159329	155160878	TraesCS2A01G189100
chr2A	162291446	162292757	TraesCS2A01G194200
chr2A	166259813	166261301	TraesCS2A01G196600
chr2A	185273304	185277949	TraesCS2A01G206300
chr2A	369201726	369204424	TraesCS2A01G248000
chr2A	413346188	413347948	TraesCS2A01G262300
chr2A	413488302	413488993	TraesCS2A01G262400
chr2A	495959273	495959876	TraesCS2A01G288400
chr2A	496385874	496387816	TraesCS2A01G288600
chr2A	514864028	514865471	TraesCS2A01G299300
chr2A	527701258	527702287	TraesCS2A01G306800
chr2A	558648168	558652818	TraesCS2A01G327200
chr2A	579971900	579972442	TraesCS2A01G343000
chr2A	593487617	593488072	TraesCS2A01G352900
chr2A	593838200	593838778	TraesCS2A01G353400
chr2A	612418730	612422244	TraesCS2A01G369800
chr2A	645910401	645910887	TraesCS2A01G394800
chr2A	652519805	652520170	TraesCS2A01G399300
chr2A	659323650	659324921	TraesCS2A01G403800
chr2A	666319327	666319641	TraesCS2A01G409000
chr2A	671283546	671284551	TraesCS2A01G414200
chr2A	676159616	676164225	TraesCS2A01G420000
chr2A	686797160	686798213	TraesCS2A01G433800
chr2A	690923587	690926340	TraesCS2A01G439900
chr2A	695523306	695523880	TraesCS2A01G446700
chr2A	709837729	709838221	TraesCS2A01G464200
chr2A	712586401	712587964	TraesCS2A01G468900
chr2A	717208896	717213492	TraesCS2A01G478800
chr2A	717955305	717955877	TraesCS2A01G480000
chr2A	718119209	718120918	TraesCS2A01G480100
chr2A	719218058	719221518	TraesCS2A01G483100
chr2A	721442937	721443455	TraesCS2A01G485800
chr2A	722803860	722805783	TraesCS2A01G488600
chr2A	727244363	727245727	TraesCS2A01G496200
chr2A	728757845	728758983	TraesCS2A01G498600
chr2A	735787108	735788078	TraesCS2A01G511000
chr2A	738202605	738202865	TraesCS2A01G513400
chr2A	745066603	745066935	TraesCS2A01G523800
chr2A	746932794	746934454	TraesCS2A01G527100
chr2A	751493021	751494335	TraesCS2A01G538700
chr2A	751526265	751527222	TraesCS2A01G538900
chr2A	752048019	752049168	TraesCS2A01G539600
chr2A	752862347	752866752	TraesCS2A01G541300
chr2A	753104577	753106172	TraesCS2A01G542600
chr2A	753419197	753420622	TraesCS2A01G543500
chr2A	753655869	753657485	TraesCS2A01G544100
chr2A	758102601	758103247	TraesCS2A01G551100
chr2A	758504050	758505240	TraesCS2A01G552300
chr2A	758583330	758587412	TraesCS2A01G552900
chr2A	760761702	760763517	TraesCS2A01G556900
chr2A	770104608	770107726	TraesCS2A01G575700
chr2A	770290469	770290855	TraesCS2A01G576100
chr2A	772380637	772384939	TraesCS2A01G580000
chr2A	772961818	772965444	TraesCS2A01G580600
chr2A	773397313	773402938	TraesCS2A01G581400
chr2A	773824010	773825718	TraesCS2A01G581600
chr2B	4727007	4728192	TraesCS2B01G008100
chr2B	7855218	7856756	TraesCS2B01G017000
chr2B	10991458	10992969	TraesCS2B01G023500
chr2B	11018632	11019280	TraesCS2B01G023700
chr2B	12025805	12027001	TraesCS2B01G026100
chr2B	13418381	13420723	TraesCS2B01G029300
chr2B	16124608	16129729	TraesCS2B01G033400
chr2B	16334252	16335234	TraesCS2B01G033900
chr2B	16768877	16770805	TraesCS2B01G034000
chr2B	17824475	17826511	TraesCS2B01G038300
chr2B	23533977	23535589	TraesCS2B01G046800
chr2B	23580771	23583241	TraesCS2B01G047400
chr2B	26706939	26711005	TraesCS2B01G054800
chr2B	29119026	29120018	TraesCS2B01G060800
chr2B	29553664	29555422	TraesCS2B01G061900
chr2B	41196489	41197075	TraesCS2B01G076300
chr2B	45617563	45617913	TraesCS2B01G081600
chr2B	46677641	46679104	TraesCS2B01G083700
chr2B	46876937	46882380	TraesCS2B01G083800
chr2B	47417114	47418628	TraesCS2B01G084800
chr2B	47519328	47522198	TraesCS2B01G085100
chr2B	50286965	50291485	TraesCS2B01G089000
chr2B	51705476	51706907	TraesCS2B01G090400
chr2B	52906522	52910523	TraesCS2B01G091700
chr2B	56916004	56917660	TraesCS2B01G096800
chr2B	61475218	61476518	TraesCS2B01G101100
chr2B	62209902	62214317	TraesCS2B01G101400
chr2B	95796218	95796941	TraesCS2B01G127800
chr2B	135775449	135776510	TraesCS2B01G163600
chr2B	140852057	140853166	TraesCS2B01G168200
chr2B	147490875	147492494	TraesCS2B01G173500
chr2B	151903298	151904431	TraesCS2B01G176900
chr2B	154594579	154594806	TraesCS2B01G180100
chr2B	154830810	154832452	TraesCS2B01G180300
chr2B	175409701	175411810	TraesCS2B01G197400
chr2B	180605684	180607225	TraesCS2B01G201600
chr2B	181613111	181616760	TraesCS2B01G202000
chr2B	197211103	197212413	TraesCS2B01G212700
chr2B	207060535	207062072	TraesCS2B01G218200
chr2B	214286955	214288600	TraesCS2B01G224200
chr2B	232266550	232273234	TraesCS2B01G233600
chr2B	385889022	385890028	TraesCS2B01G279700
chr2B	386106981	386107889	TraesCS2B01G279800
chr2B	435157618	435158349	TraesCS2B01G305200
chr2B	435479140	435481076	TraesCS2B01G305400
chr2B	451121863	451129484	TraesCS2B01G315600
chr2B	462301015	462302235	TraesCS2B01G323500
chr2B	474900493	474900687	TraesCS2B01G330500
chr2B	486117004	486117786	TraesCS2B01G340600
chr2B	506099269	506103998	TraesCS2B01G354800
chr2B	528967450	528968112	TraesCS2B01G370700
chr2B	529592963	529593541	TraesCS2B01G371300
chr2B	550040063	550045000	TraesCS2B01G386900
chr2B	596898061	596898426	TraesCS2B01G417300
chr2B	607106571	607107842	TraesCS2B01G421800
chr2B	614827793	614828362	TraesCS2B01G427500
chr2B	622673493	622674479	TraesCS2B01G433300
chr2B	631331027	631337201	TraesCS2B01G439100
chr2B	649669805	649670845	TraesCS2B01G454800
chr2B	655014411	655017155	TraesCS2B01G461500
chr2B	663139032	663141599	TraesCS2B01G467500
chr2B	683030340	683030830	TraesCS2B01G485900
chr2B	690039147	690039548	TraesCS2B01G491800
chr2B	697575025	697587793	TraesCS2B01G503200
chr2B	699073144	699073731	TraesCS2B01G504800
chr2B	704291348	704293012	TraesCS2B01G507700
chr2B	707982241	707983012	TraesCS2B01G512500
chr2B	711442278	711444269	TraesCS2B01G516400
chr2B	718968983	718970344	TraesCS2B01G524500
chr2B	721112407	721113545	TraesCS2B01G526700
chr2B	734199995	734200481	TraesCS2B01G539100
chr2B	738175992	738176249	TraesCS2B01G541700
chr2B	749043987	749044550	TraesCS2B01G553700
chr2B	752403315	752404956	TraesCS2B01G557700
chr2B	759523377	759524746	TraesCS2B01G568900
chr2B	759735278	759736246	TraesCS2B01G569000
chr2B	760263841	760264568	TraesCS2B01G569800
chr2B	761959819	761961285	TraesCS2B01G571500
chr2B	762116766	762118358	TraesCS2B01G572400
chr2B	763473911	763475309	TraesCS2B01G573700
chr2B	763850346	763851938	TraesCS2B01G574300
chr2B	769949444	769950085	TraesCS2B01G582300
chr2B	771038840	771039943	TraesCS2B01G583700
chr2B	771281317	771285421	TraesCS2B01G584300
chr2B	773722828	773724646	TraesCS2B01G587100
chr2B	774874977	774877168	TraesCS2B01G587700
chr2B	787057058	787058792	TraesCS2B01G605800
chr2B	787963661	787968004	TraesCS2B01G607200
chr2B	788519449	788533756	TraesCS2B01G608100
chr2B	789436010	789442430	TraesCS2B01G609200
chr2B	790623741	790624127	TraesCS2B01G611300
chr2B	790693738	790697114	TraesCS2B01G611600
chr3A	11938474	11941817	TraesCS3A01G020300
chr3A	13832553	13833050	TraesCS3A01G026400
chr3A	19895067	19896123	TraesCS3A01G036000
chr3A	20711242	20714647	TraesCS3A01G038400
chr3A	24611928	24612541	TraesCS3A01G046000
chr3A	27761557	27763975	TraesCS3A01G052100
chr3A	40913403	40915343	TraesCS3A01G068100
chr3A	51381593	51383638	TraesCS3A01G079300
chr3A	52446646	52447019	TraesCS3A01G081000
chr3A	53569520	53573377	TraesCS3A01G083500
chr3A	57861493	57862546	TraesCS3A01G091500
chr3A	73873076	73874320	TraesCS3A01G108300
chr3A	75411317	75413769	TraesCS3A01G109400
chr3A	82395742	82396443	TraesCS3A01G114800
chr3A	100429928	100431817	TraesCS3A01G124400
chr3A	112944158	112945281	TraesCS3A01G135200
chr3A	121327650	121328930	TraesCS3A01G141800
chr3A	148615893	148617367	TraesCS3A01G155500
chr3A	175844695	175846642	TraesCS3A01G168400
chr3A	195188922	195189721	TraesCS3A01G175400
chr3A	217817489	217820074	TraesCS3A01G185400
chr3A	217958846	217963907	TraesCS3A01G185600
chr3A	277487286	277517145	TraesCS3A01G195100
chr3A	293060778	293068180	TraesCS3A01G196000
chr3A	337880500	337882864	TraesCS3A01G201800
chr3A	359570178	359573671	TraesCS3A01G204800
chr3A	410108348	410114598	TraesCS3A01G221000
chr3A	423129565	423130220	TraesCS3A01G225600
chr3A	434068897	434070311	TraesCS3A01G232500
chr3A	440494713	440501938	TraesCS3A01G235900
chr3A	456699628	456700897	TraesCS3A01G243000
chr3A	458921558	458921989	TraesCS3A01G245100
chr3A	467402799	467404127	TraesCS3A01G249200
chr3A	467863253	467872120	TraesCS3A01G249400
chr3A	471816615	471818336	TraesCS3A01G251900
chr3A	473212751	473213008	TraesCS3A01G252600
chr3A	477415174	477416033	TraesCS3A01G255500
chr3A	477430529	477431920	TraesCS3A01G255700
chr3A	484634127	484634414	TraesCS3A01G261600
chr3A	488260548	488261391	TraesCS3A01G264300
chr3A	499240089	499240421	TraesCS3A01G271200
chr3A	510688468	510688809	TraesCS3A01G282000
chr3A	510828475	510830070	TraesCS3A01G282300
chr3A	511996266	511997042	TraesCS3A01G283500
chr3A	514491827	514493502	TraesCS3A01G286000
chr3A	516632209	516634290	TraesCS3A01G288300
chr3A	537745534	537746436	TraesCS3A01G303500
chr3A	547182077	547183228	TraesCS3A01G308800
chr3A	557712190	557715390	TraesCS3A01G317100
chr3A	568444402	568446332	TraesCS3A01G324000
chr3A	572345922	572346438	TraesCS3A01G327400
chr3A	597323024	597324508	TraesCS3A01G348700
chr3A	608479958	608483163	TraesCS3A01G360900
chr3A	609959443	609960120	TraesCS3A01G361800
chr3A	610411544	610415564	TraesCS3A01G362300
chr3A	634574173	634574520	TraesCS3A01G384600
chr3A	636565081	636572331	TraesCS3A01G387500
chr3A	636697748	636699311	TraesCS3A01G387800
chr3A	638291739	638293134	TraesCS3A01G390000
chr3A	646276714	646276917	TraesCS3A01G399300
chr3A	649808649	649811308	TraesCS3A01G405000
chr3A	657943217	657945216	TraesCS3A01G414300
chr3A	659027120	659038324	TraesCS3A01G416700
chr3A	660238861	660240420	TraesCS3A01G418500
chr3A	663180686	663182969	TraesCS3A01G421800
chr3A	671695598	671698250	TraesCS3A01G428200
chr3A	671764549	671765876	TraesCS3A01G428700
chr3A	681321537	681322417	TraesCS3A01G437500
chr3A	687674155	687677404	TraesCS3A01G447800
chr3A	688883533	688888078	TraesCS3A01G449400
chr3A	695042356	695043543	TraesCS3A01G457700
chr3A	695531966	695533225	TraesCS3A01G458400
chr3A	697201415	697203202	TraesCS3A01G461000
chr3A	697632549	697632863	TraesCS3A01G463000
chr3A	699753105	699756783	TraesCS3A01G465400
chr3A	700214551	700215904	TraesCS3A01G466200
chr3A	703907373	703907744	TraesCS3A01G472900
chr3A	706923129	706924087	TraesCS3A01G475400
chr3A	710946876	710949891	TraesCS3A01G479200
chr3A	714574465	714575040	TraesCS3A01G485400
chr3A	716258826	716259401	TraesCS3A01G488400
chr3A	717946152	717946955	TraesCS3A01G490400
chr3A	718860284	718874375	TraesCS3A01G491600
chr3A	721240529	721241321	TraesCS3A01G495000
chr3A	724828460	724831020	TraesCS3A01G500400
chr3A	730850410	730851585	TraesCS3A01G511000
chr3A	730937540	730940502	TraesCS3A01G511400
chr3A	733621846	733624392	TraesCS3A01G515500
chr3A	738676776	738679259	TraesCS3A01G522800
chr3A	740027160	740028074	TraesCS3A01G526400
chr3A	740113130	740113987	TraesCS3A01G526600
chr3A	740881859	740883099	TraesCS3A01G527000
chr3A	741624913	741625248	TraesCS3A01G527200
chr3A	742469353	742471744	TraesCS3A01G528700
chr3B	6951547	6952041	TraesCS3B01G016700
chr3B	10953636	10956618	TraesCS3B01G025200
chr3B	17902666	17905991	TraesCS3B01G036500
chr3B	18155700	18156629	TraesCS3B01G037400
chr3B	22841453	22845177	TraesCS3B01G045400
chr3B	24261591	24262644	TraesCS3B01G048000
chr3B	32456481	32460581	TraesCS3B01G060600
chr3B	51225120	51226897	TraesCS3B01G081200
chr3B	58006852	58008129	TraesCS3B01G088800
chr3B	63387485	63389998	TraesCS3B01G094500
chr3B	64298815	64299188	TraesCS3B01G095700
chr3B	65560706	65564885	TraesCS3B01G098400
chr3B	72319852	72320905	TraesCS3B01G106700
chr3B	105462004	105463037	TraesCS3B01G127300
chr3B	107668681	107671390	TraesCS3B01G128600
chr3B	116150821	116151507	TraesCS3B01G134200
chr3B	132521793	132523682	TraesCS3B01G143700
chr3B	143509695	143510845	TraesCS3B01G151700
chr3B	160621364	160622748	TraesCS3B01G162900
chr3B	169437435	169438503	TraesCS3B01G169000
chr3B	190905994	190912050	TraesCS3B01G182000
chr3B	225315619	225319900	TraesCS3B01G198000
chr3B	239895220	239895507	TraesCS3B01G205100
chr3B	256188979	256197543	TraesCS3B01G215000
chr3B	256246288	256248213	TraesCS3B01G215200
chr3B	324257444	324260452	TraesCS3B01G227600
chr3B	331553000	331555369	TraesCS3B01G228700
chr3B	344949775	345012641	TraesCS3B01G230400
chr3B	370728691	370731850	TraesCS3B01G236900
chr3B	401804009	401809989	TraesCS3B01G251200
chr3B	411452180	411452820	TraesCS3B01G255100
chr3B	419965572	419966990	TraesCS3B01G261800
chr3B	422551069	422559493	TraesCS3B01G264000
chr3B	436726790	436728446	TraesCS3B01G271100
chr3B	443702153	443702584	TraesCS3B01G274900
chr3B	448313390	448314709	TraesCS3B01G278100
chr3B	448565294	448574536	TraesCS3B01G278300
chr3B	452103168	452104782	TraesCS3B01G281400
chr3B	455064874	455065131	TraesCS3B01G284200
chr3B	462856257	462857105	TraesCS3B01G288000
chr3B	462890522	462891675	TraesCS3B01G288300
chr3B	473691569	473691859	TraesCS3B01G294800
chr3B	477369202	477369943	TraesCS3B01G297700
chr3B	507298943	507302266	TraesCS3B01G315700
chr3B	507491355	507497801	TraesCS3B01G316000
chr3B	508756885	508759141	TraesCS3B01G317100
chr3B	519397654	519399693	TraesCS3B01G320300
chr3B	522776519	522778280	TraesCS3B01G322900
chr3B	539404035	539406964	TraesCS3B01G332800
chr3B	559723732	559726951	TraesCS3B01G349300
chr3B	562775607	562777446	TraesCS3B01G353100
chr3B	566995246	566995458	TraesCS3B01G356900
chr3B	598121771	598126678	TraesCS3B01G380700
chr3B	618687705	618692576	TraesCS3B01G393300
chr3B	621297176	621297853	TraesCS3B01G394200
chr3B	622078324	622082223	TraesCS3B01G394800
chr3B	653992121	653992468	TraesCS3B01G416500
chr3B	655479220	655480284	TraesCS3B01G418800
chr3B	657953334	657954391	TraesCS3B01G421000
chr3B	658462578	658463886	TraesCS3B01G421300
chr3B	671334668	671334874	TraesCS3B01G432300
chr3B	677994025	677996733	TraesCS3B01G438700
chr3B	689683536	689685548	TraesCS3B01G449100
chr3B	692116297	692126945	TraesCS3B01G451700
chr3B	694326539	694328098	TraesCS3B01G453700
chr3B	708366343	708367959	TraesCS3B01G465400
chr3B	708910480	708911775	TraesCS3B01G466300
chr3B	720182529	720183233	TraesCS3B01G471600
chr3B	730342273	730345482	TraesCS3B01G484000
chr3B	732826647	732830995	TraesCS3B01G486100
chr3B	741502941	741504142	TraesCS3B01G497900
chr3B	742100610	742101864	TraesCS3B01G498500
chr3B	747534322	747535872	TraesCS3B01G503500
chr3B	749864112	749864426	TraesCS3B01G506200
chr3B	753578503	753579214	TraesCS3B01G509400
chr3B	754227920	754229359	TraesCS3B01G510100
chr3B	757950690	757951061	TraesCS3B01G516100
chr3B	761933260	761938048	TraesCS3B01G518900
chr3B	765853713	765856912	TraesCS3B01G523400
chr3B	773729140	773729718	TraesCS3B01G533100
chr3B	776195080	776195652	TraesCS3B01G536200
chr3B	786279314	786279981	TraesCS3B01G551400
chr3B	787273402	787276258	TraesCS3B01G552600
chr3B	790634496	790635280	TraesCS3B01G556700
chr3B	797460617	797463178	TraesCS3B01G564300
chr3B	804115436	804117077	TraesCS3B01G573200
chr3B	809119226	809122737	TraesCS3B01G579700
chr3B	809437894	809439093	TraesCS3B01G580200
chr3B	811111055	811113659	TraesCS3B01G583700
chr3B	816170822	816173519	TraesCS3B01G591700
chr3B	817331244	817332167	TraesCS3B01G593700
chr3B	817577365	817578228	TraesCS3B01G594300
chr3B	818272147	818273461	TraesCS3B01G595100
chr3B	818926046	818926870	TraesCS3B01G596000
chr3B	819854349	819861990	TraesCS3B01G597700
chr3B	822676261	822683239	TraesCS3B01G602700
chr4A	2786275	2786652	TraesCS4A01G003500
chr4A	3276601	3277696	TraesCS4A01G005400
chr4A	4833409	4834325	TraesCS4A01G007800
chr4A	5193110	5200873	TraesCS4A01G008600
chr4A	12598877	12600490	TraesCS4A01G019300
chr4A	19658559	19660099	TraesCS4A01G028000
chr4A	21058008	21058462	TraesCS4A01G028800
chr4A	24223946	24227693	TraesCS4A01G031100
chr4A	28186282	28186650	TraesCS4A01G035600
chr4A	36389783	36393478	TraesCS4A01G043800
chr4A	42785294	42785650	TraesCS4A01G052000
chr4A	45339626	45341563	TraesCS4A01G053800
chr4A	46215300	46215665	TraesCS4A01G055200
chr4A	58349284	58350161	TraesCS4A01G061200
chr4A	86300591	86305265	TraesCS4A01G082800
chr4A	89444696	89444971	TraesCS4A01G084700
chr4A	91753522	91754613	TraesCS4A01G087300
chr4A	110909600	110910290	TraesCS4A01G098900
chr4A	112586992	112588110	TraesCS4A01G099700
chr4A	120144421	120144606	TraesCS4A01G106100
chr4A	137527564	137528715	TraesCS4A01G113100
chr4A	137891008	137893571	TraesCS4A01G113500
chr4A	449117003	449117908	TraesCS4A01G177300
chr4A	469240692	469243251	TraesCS4A01G190600
chr4A	494044874	494045656	TraesCS4A01G203500
chr4A	501638027	501640621	TraesCS4A01G208500
chr4A	504201715	504202428	TraesCS4A01G210400
chr4A	507561295	507561837	TraesCS4A01G212000
chr4A	525110484	525111035	TraesCS4A01G220900
chr4A	530815792	530819262	TraesCS4A01G222900
chr4A	531311802	531313877	TraesCS4A01G223800
chr4A	537543678	537544010	TraesCS4A01G229100
chr4A	542269885	542280729	TraesCS4A01G233400
chr4A	554840090	554850060	TraesCS4A01G244200
chr4A	554853298	554854887	TraesCS4A01G244300
chr4A	562458236	562458793	TraesCS4A01G251300
chr4A	572649414	572650088	TraesCS4A01G260000
chr4A	581270007	581270784	TraesCS4A01G269400
chr4A	581274002	581275039	TraesCS4A01G269500
chr4A	589661425	589662527	TraesCS4A01G281800
chr4A	595442919	595443945	TraesCS4A01G293700
chr4A	597013077	597015822	TraesCS4A01G298200
chr4A	598778564	598781535	TraesCS4A01G302300
chr4A	602260036	602261169	TraesCS4A01G308700
chr4A	602272639	602274102	TraesCS4A01G308900
chr4A	603487771	603490362	TraesCS4A01G311700
chr4A	607270018	607270363	TraesCS4A01G318200
chr4A	607427642	607428537	TraesCS4A01G318800
chr4A	613581481	613582994	TraesCS4A01G326700
chr4A	614244840	614247194	TraesCS4A01G329000
chr4A	616875589	616876473	TraesCS4A01G332800
chr4A	622173331	622175400	TraesCS4A01G342100
chr4A	624369585	624371127	TraesCS4A01G344700
chr4A	624925474	624926539	TraesCS4A01G345400
chr4A	625250695	625253299	TraesCS4A01G346700
chr4A	627352107	627352921	TraesCS4A01G351500
chr4A	631494247	631495802	TraesCS4A01G358000
chr4A	639043129	639048804	TraesCS4A01G365600
chr4A	641000229	641000627	TraesCS4A01G368100
chr4A	641400899	641401733	TraesCS4A01G368700
chr4A	641480727	641481556	TraesCS4A01G369300
chr4A	679068644	679069153	TraesCS4A01G405900
chr4A	706593676	706597437	TraesCS4A01G436800
chr4B	537269	539799	TraesCS4B01G000500
chr4B	3829841	3831262	TraesCS4B01G005600
chr4B	3854275	3856157	TraesCS4B01G005800
chr4B	11656106	11659196	TraesCS4B01G015500
chr4B	14054651	14055886	TraesCS4B01G019600
chr4B	23391651	23393009	TraesCS4B01G031200
chr4B	32255784	32256269	TraesCS4B01G044600
chr4B	32259940	32260977	TraesCS4B01G044700
chr4B	43181081	43181671	TraesCS4B01G054600
chr4B	55726555	55727112	TraesCS4B01G063600
chr4B	64773643	64775166	TraesCS4B01G070700
chr4B	64783833	64797518	TraesCS4B01G070800
chr4B	81369300	81381271	TraesCS4B01G082700
chr4B	87682643	87683887	TraesCS4B01G087300
chr4B	94788865	94790817	TraesCS4B01G091600
chr4B	95216663	95218680	TraesCS4B01G092400
chr4B	95858595	95861811	TraesCS4B01G093500
chr4B	104740766	104741547	TraesCS4B01G099300
chr4B	110404697	110405246	TraesCS4B01G104200
chr4B	117082975	117083592	TraesCS4B01G107400
chr4B	125679922	125682054	TraesCS4B01G112100
chr4B	128544817	128545530	TraesCS4B01G113800
chr4B	169921742	169929974	TraesCS4B01G129900
chr4B	184864723	184865633	TraesCS4B01G140500
chr4B	413191672	413194266	TraesCS4B01G190600
chr4B	413496097	413497936	TraesCS4B01G191100
chr4B	427067326	427067517	TraesCS4B01G198000
chr4B	436499100	436502037	TraesCS4B01G204600
chr4B	437747707	437748673	TraesCS4B01G205400
chr4B	457770210	457771557	TraesCS4B01G217100
chr4B	462215688	462215963	TraesCS4B01G219500
chr4B	465457645	465462299	TraesCS4B01G221200
chr4B	494691664	494692535	TraesCS4B01G236700
chr4B	515065944	515066378	TraesCS4B01G249400
chr4B	517264623	517266563	TraesCS4B01G250900
chr4B	518147669	518148025	TraesCS4B01G252300
chr4B	535085289	535088916	TraesCS4B01G264500
chr4B	542582729	542583265	TraesCS4B01G268300
chr4B	552829741	552833462	TraesCS4B01G274900
chr4B	558724782	558725217	TraesCS4B01G277000
chr4B	559855016	559856646	TraesCS4B01G277900
chr4B	568426481	568428097	TraesCS4B01G284800
chr4B	581072106	581073198	TraesCS4B01G295400
chr4B	582022603	582023683	TraesCS4B01G296400
chr4B	582572187	582572756	TraesCS4B01G297100
chr4B	586236413	586237535	TraesCS4B01G299700
chr4B	587429069	587429552	TraesCS4B01G301000
chr4B	588440109	588440486	TraesCS4B01G301900
chr4B	594150060	594151066	TraesCS4B01G305400
chr4B	620029100	620029801	TraesCS4B01G329300
chr4B	630014080	630015904	TraesCS4B01G337700
chr4B	635029832	635030703	TraesCS4B01G342100
chr4B	640290061	640303652	TraesCS4B01G346700
chr4B	657515589	657517678	TraesCS4B01G372700
chr4B	658167816	658169659	TraesCS4B01G374100
chr4B	658170313	658171827	TraesCS4B01G374200
chr4B	658172378	658173872	TraesCS4B01G374300
chr4B	671667233	671667615	TraesCS4B01G397100
chr5A	2414730	2415224	TraesCS5A01G003300
chr5A	3518795	3522136	TraesCS5A01G006100
chr5A	8073743	8074711	TraesCS5A01G012400
chr5A	11133792	11135068	TraesCS5A01G015800
chr5A	17628643	17629426	TraesCS5A01G021700
chr5A	18637369	18639106	TraesCS5A01G022700
chr5A	18678844	18681611	TraesCS5A01G023100
chr5A	18774453	18777439	TraesCS5A01G023400
chr5A	36362991	36363854	TraesCS5A01G040300
chr5A	40629011	40629322	TraesCS5A01G044100
chr5A	40911125	40911436	TraesCS5A01G044700
chr5A	41341581	41342460	TraesCS5A01G045600
chr5A	41473338	41474007	TraesCS5A01G046400
chr5A	44947988	44952192	TraesCS5A01G048800
chr5A	46003922	46009943	TraesCS5A01G050400
chr5A	46275689	46275937	TraesCS5A01G050900
chr5A	46708702	46711050	TraesCS5A01G051700
chr5A	85255227	85256513	TraesCS5A01G073200
chr5A	90927738	90928757	TraesCS5A01G075600
chr5A	99019676	99023756	TraesCS5A01G079600
chr5A	108577777	108589251	TraesCS5A01G082900
chr5A	115616656	115619527	TraesCS5A01G086700
chr5A	118668955	118669146	TraesCS5A01G088200
chr5A	126627465	126640897	TraesCS5A01G091700
chr5A	137276077	137279207	TraesCS5A01G097100
chr5A	168436509	168437206	TraesCS5A01G104400
chr5A	169624007	169624505	TraesCS5A01G105300
chr5A	185648222	185654163	TraesCS5A01G107700
chr5A	214166404	214167365	TraesCS5A01G111300
chr5A	275090587	275101375	TraesCS5A01G125100
chr5A	291600557	291601336	TraesCS5A01G130100
chr5A	308375765	308376874	TraesCS5A01G136600
chr5A	309018536	309019998	TraesCS5A01G137000
chr5A	321892047	321894846	TraesCS5A01G145600
chr5A	354277237	354281774	TraesCS5A01G165600
chr5A	359734840	359736816	TraesCS5A01G168800
chr5A	370096565	370096795	TraesCS5A01G175800
chr5A	391998311	392000588	TraesCS5A01G189400
chr5A	395062613	395063110	TraesCS5A01G190700
chr5A	426903902	426904453	TraesCS5A01G211600
chr5A	427894110	427895666	TraesCS5A01G212800
chr5A	436295029	436303313	TraesCS5A01G218700
chr5A	436332595	436333548	TraesCS5A01G219200
chr5A	436353052	436353911	TraesCS5A01G219400
chr5A	444843083	444843765	TraesCS5A01G228800
chr5A	447309436	447310019	TraesCS5A01G231600
chr5A	450749162	450749857	TraesCS5A01G234600
chr5A	455089178	455089729	TraesCS5A01G238900
chr5A	456033510	456034301	TraesCS5A01G239600
chr5A	457908390	457908689	TraesCS5A01G243300
chr5A	458966764	458967942	TraesCS5A01G245600
chr5A	466573778	466574236	TraesCS5A01G250900
chr5A	472110658	472112472	TraesCS5A01G256600
chr5A	473643334	473646171	TraesCS5A01G259400
chr5A	475632764	475633379	TraesCS5A01G262400
chr5A	476413199	476414518	TraesCS5A01G263600
chr5A	478861586	478865149	TraesCS5A01G267700
chr5A	485205059	485207261	TraesCS5A01G275900
chr5A	489796345	489798160	TraesCS5A01G280500
chr5A	489843357	489844562	TraesCS5A01G280700
chr5A	495897864	495898256	TraesCS5A01G288600
chr5A	495902608	495903000	TraesCS5A01G288800
chr5A	503493019	503493570	TraesCS5A01G294500
chr5A	503529927	503533385	TraesCS5A01G294800
chr5A	503930866	503933931	TraesCS5A01G295600
chr5A	510445802	510459376	TraesCS5A01G301500
chr5A	514151040	514152975	TraesCS5A01G305300
chr5A	529436861	529439133	TraesCS5A01G319000
chr5A	536869655	536870920	TraesCS5A01G326600
chr5A	549202611	549203033	TraesCS5A01G345900
chr5A	552157355	552162652	TraesCS5A01G348600
chr5A	552372187	552376865	TraesCS5A01G349100
chr5A	554188360	554191843	TraesCS5A01G351600
chr5A	557130516	557132245	TraesCS5A01G355100
chr5A	565682533	565684319	TraesCS5A01G365800
chr5A	569807519	569807833	TraesCS5A01G370400
chr5A	580465293	580467427	TraesCS5A01G382600
chr5A	584965409	584967850	TraesCS5A01G388200
chr5A	585396602	585399071	TraesCS5A01G389100
chr5A	592034012	592036366	TraesCS5A01G397800
chr5A	595371952	595372493	TraesCS5A01G402600
chr5A	595894274	595896730	TraesCS5A01G403400
chr5A	596366828	596371037	TraesCS5A01G404300
chr5A	596462904	596465178	TraesCS5A01G404600
chr5A	598815440	598817042	TraesCS5A01G408500
chr5A	607199746	607199940	TraesCS5A01G420800
chr5A	611542317	611542925	TraesCS5A01G426200
chr5A	631463660	631464504	TraesCS5A01G449200
chr5A	641220052	641222381	TraesCS5A01G461000
chr5A	649441274	649450521	TraesCS5A01G472800
chr5A	650141942	650143255	TraesCS5A01G473900
chr5A	659367977	659368359	TraesCS5A01G489600
chr5A	666700782	666701150	TraesCS5A01G500800
chr5A	671976951	671978784	TraesCS5A01G507700
chr5A	674937370	674937936	TraesCS5A01G511400
chr5A	678932033	678944354	TraesCS5A01G515500
chr5A	697759903	697761352	TraesCS5A01G539700
chr5A	697761946	697763466	TraesCS5A01G539800
chr5A	697764054	697765721	TraesCS5A01G539900
chr5A	698178738	698180607	TraesCS5A01G541300
chr5B	5057454	5057948	TraesCS5B01G003500
chr5B	6645289	6648747	TraesCS5B01G005000
chr5B	10168858	10170181	TraesCS5B01G010300
chr5B	13496896	13498292	TraesCS5B01G014100
chr5B	17952347	17953393	TraesCS5B01G018400
chr5B	19438473	19440260	TraesCS5B01G019600
chr5B	19595853	19596372	TraesCS5B01G020200
chr5B	45534948	45535712	TraesCS5B01G041300
chr5B	54508656	54509533	TraesCS5B01G048300
chr5B	54831147	54831458	TraesCS5B01G048900
chr5B	55268889	55273934	TraesCS5B01G049700
chr5B	55533852	55534386	TraesCS5B01G050900
chr5B	58895747	58898586	TraesCS5B01G053900
chr5B	62027233	62029396	TraesCS5B01G056000
chr5B	62943191	62952303	TraesCS5B01G056400
chr5B	62978216	62979047	TraesCS5B01G056500
chr5B	96850637	96852100	TraesCS5B01G079500
chr5B	102606084	102607418	TraesCS5B01G081900
chr5B	109770274	109773005	TraesCS5B01G086300
chr5B	114431870	114436912	TraesCS5B01G089000
chr5B	121554575	121556862	TraesCS5B01G092600
chr5B	123758469	123758660	TraesCS5B01G094200
chr5B	129333762	129359153	TraesCS5B01G097900
chr5B	136622650	136627824	TraesCS5B01G102800
chr5B	147156900	147157584	TraesCS5B01G108100
chr5B	149237579	149238277	TraesCS5B01G108700
chr5B	187040816	187048438	TraesCS5B01G114600
chr5B	211146030	211147069	TraesCS5B01G119300
chr5B	225516169	225525523	TraesCS5B01G124600
chr5B	241188009	241188564	TraesCS5B01G130000
chr5B	255199460	255200569	TraesCS5B01G135400
chr5B	255405819	255407150	TraesCS5B01G135700
chr5B	271910250	271917537	TraesCS5B01G144500
chr5B	299910413	299913023	TraesCS5B01G162700
chr5B	307269684	307271051	TraesCS5B01G165600
chr5B	316623803	316624042	TraesCS5B01G172400
chr5B	347677510	347677998	TraesCS5B01G192500
chr5B	350392052	350400859	TraesCS5B01G193800
chr5B	381842773	381843878	TraesCS5B01G211000
chr5B	382909301	382910304	TraesCS5B01G212300
chr5B	391811007	391824006	TraesCS5B01G217800
chr5B	391825952	391826470	TraesCS5B01G217900
chr5B	391829802	391830722	TraesCS5B01G218100
chr5B	404073134	404073825	TraesCS5B01G227500
chr5B	406884071	406884463	TraesCS5B01G229900
chr5B	411033380	411034075	TraesCS5B01G233100
chr5B	418471990	418472541	TraesCS5B01G237500
chr5B	421187671	421187961	TraesCS5B01G241200
chr5B	421645483	421646294	TraesCS5B01G241900
chr5B	423225258	423225985	TraesCS5B01G243000
chr5B	431062582	431063040	TraesCS5B01G248900
chr5B	438795321	438797126	TraesCS5B01G256000
chr5B	440287484	440292486	TraesCS5B01G258200
chr5B	441526627	441527920	TraesCS5B01G259000
chr5B	445193981	445194394	TraesCS5B01G260800
chr5B	447558418	447559740	TraesCS5B01G263000
chr5B	453722961	453723509	TraesCS5B01G267600
chr5B	461139223	461141524	TraesCS5B01G275200
chr5B	465236548	465238492	TraesCS5B01G279500
chr5B	465254874	465256073	TraesCS5B01G279700
chr5B	473747422	473747814	TraesCS5B01G288100
chr5B	473765583	473765975	TraesCS5B01G288200
chr5B	478431097	478431648	TraesCS5B01G293800
chr5B	478488453	478491908	TraesCS5B01G294100
chr5B	479034289	479038112	TraesCS5B01G295100
chr5B	479202989	479204941	TraesCS5B01G295300
chr5B	482423894	482432139	TraesCS5B01G299200
chr5B	489807563	489809320	TraesCS5B01G305800
chr5B	503528752	503531185	TraesCS5B01G319500
chr5B	511072141	511073406	TraesCS5B01G327100
chr5B	528583553	528583975	TraesCS5B01G347300
chr5B	531150572	531153673	TraesCS5B01G350000
chr5B	531294881	531300301	TraesCS5B01G350500
chr5B	533477638	533481287	TraesCS5B01G354100
chr5B	536591081	536592848	TraesCS5B01G357300
chr5B	546704076	546705877	TraesCS5B01G368300
chr5B	549547993	549550503	TraesCS5B01G370400
chr5B	550563544	550564032	TraesCS5B01G372700
chr5B	565928965	565931563	TraesCS5B01G386800
chr5B	571834646	571836997	TraesCS5B01G394000
chr5B	572341772	572344183	TraesCS5B01G394300
chr5B	579520053	579522225	TraesCS5B01G402800
chr5B	583203082	583203618	TraesCS5B01G407400
chr5B	583911437	583913888	TraesCS5B01G408200
chr5B	584611514	584615271	TraesCS5B01G409100
chr5B	584853475	584855727	TraesCS5B01G409500
chr5B	588394850	588396431	TraesCS5B01G413200
chr5B	592072051	592086439	TraesCS5B01G417700
chr5B	603984864	603985472	TraesCS5B01G428100
chr5B	631786490	631787308	TraesCS5B01G456700
chr5B	644447753	644449635	TraesCS5B01G470900
chr5B	656925498	656927176	TraesCS5B01G485700
chr5B	658152719	658154071	TraesCS5B01G487000
chr5B	670019115	670020322	TraesCS5B01G503400
chr5B	670117399	670118210	TraesCS5B01G503900
chr5B	670694287	670694685	TraesCS5B01G504600
chr5B	672953338	672953802	TraesCS5B01G507600
chr5B	679403768	679405320	TraesCS5B01G514600
chr5B	684009761	684010856	TraesCS5B01G522000
chr5B	685651066	685653715	TraesCS5B01G526400
chr5B	686761957	686771218	TraesCS5B01G527800
chr5B	689898601	689900870	TraesCS5B01G532200
chr5B	694692517	694694163	TraesCS5B01G539600
chr5B	696425039	696427496	TraesCS5B01G543400
chr5B	707173624	707174531	TraesCS5B01G560600
chr5B	707432420	707432767	TraesCS5B01G561200
chr6A	1894139	1897666	TraesCS6A01G004700
chr6A	1960696	1961678	TraesCS6A01G005100
chr6A	1985153	1987638	TraesCS6A01G005300
chr6A	3326132	3328632	TraesCS6A01G008300
chr6A	3854767	3856465	TraesCS6A01G009300
chr6A	11679111	11681611	TraesCS6A01G023400
chr6A	11766624	11767463	TraesCS6A01G023500
chr6A	12836534	12838190	TraesCS6A01G025700
chr6A	16801481	16802021	TraesCS6A01G035200
chr6A	18520226	18522461	TraesCS6A01G037400
chr6A	19828961	19830739	TraesCS6A01G038800
chr6A	20163396	20164421	TraesCS6A01G039100
chr6A	23895529	23896784	TraesCS6A01G047200
chr6A	24030259	24031443	TraesCS6A01G047500
chr6A	24048620	24049849	TraesCS6A01G047600
chr6A	31750572	31755110	TraesCS6A01G060300
chr6A	32913079	32913627	TraesCS6A01G061300
chr6A	33184180	33188506	TraesCS6A01G062000
chr6A	39876971	39877363	TraesCS6A01G073000
chr6A	61425676	61426474	TraesCS6A01G094700
chr6A	63609831	63610355	TraesCS6A01G096300
chr6A	64166104	64167558	TraesCS6A01G096800
chr6A	64907468	64909400	TraesCS6A01G097700
chr6A	78567403	78567916	TraesCS6A01G109400
chr6A	79023257	79023597	TraesCS6A01G109600
chr6A	85022437	85023024	TraesCS6A01G115200
chr6A	88763712	88773957	TraesCS6A01G117900
chr6A	98061513	98064920	TraesCS6A01G124300
chr6A	108208121	108209232	TraesCS6A01G137400
chr6A	123521983	123522309	TraesCS6A01G145400
chr6A	146480057	146480457	TraesCS6A01G157100
chr6A	147469843	147470481	TraesCS6A01G157800
chr6A	157134565	157138013	TraesCS6A01G162000
chr6A	176573774	176574454	TraesCS6A01G169100
chr6A	185232421	185232774	TraesCS6A01G173200
chr6A	358158013	358160854	TraesCS6A01G205200
chr6A	383489681	383490307	TraesCS6A01G210900
chr6A	384964394	384966150	TraesCS6A01G212200
chr6A	397487211	397488070	TraesCS6A01G215700
chr6A	435590547	435594966	TraesCS6A01G230900
chr6A	445777984	445779110	TraesCS6A01G236600
chr6A	454386319	454390586	TraesCS6A01G242600
chr6A	466654504	466655325	TraesCS6A01G252100
chr6A	484909141	484909780	TraesCS6A01G261800
chr6A	495684945	495685070	TraesCS6A01G269300
chr6A	503833866	503834863	TraesCS6A01G277000
chr6A	508850616	508852266	TraesCS6A01G280500
chr6A	519949828	519950248	TraesCS6A01G287500
chr6A	520870912	520872444	TraesCS6A01G289000
chr6A	530251750	530252944	TraesCS6A01G296900
chr6A	535993746	535994060	TraesCS6A01G302600
chr6A	550079398	550079868	TraesCS6A01G313500
chr6A	554715972	554717171	TraesCS6A01G318900
chr6A	554824227	554826095	TraesCS6A01G319300
chr6A	567933447	567936606	TraesCS6A01G335400
chr6A	571698550	571700910	TraesCS6A01G337800
chr6A	571900230	571901865	TraesCS6A01G338500
chr6A	574242071	574243582	TraesCS6A01G341400
chr6A	583007332	583009764	TraesCS6A01G351200
chr6A	584910786	584912135	TraesCS6A01G352200
chr6A	586877669	586877935	TraesCS6A01G355800
chr6A	590074708	590079159	TraesCS6A01G359200
chr6A	595002918	595004566	TraesCS6A01G369700
chr6A	595663150	595664993	TraesCS6A01G371600
chr6A	596739741	596740736	TraesCS6A01G373300
chr6A	603249197	603250189	TraesCS6A01G386200
chr6A	605375921	605381628	TraesCS6A01G390600
chr6A	606983238	606985162	TraesCS6A01G392600
chr6A	609137469	609142772	TraesCS6A01G398600
chr6A	609564593	609566291	TraesCS6A01G400400
chr6A	610406389	610412901	TraesCS6A01G402600
chr6A	613245030	613245643	TraesCS6A01G408400
chr6A	613338242	613338529	TraesCS6A01G409300
chr6A	617097222	617098003	TraesCS6A01G420200
chr6B	1603857	1615599	TraesCS6B01G002300
chr6B	6023940	6026666	TraesCS6B01G009700
chr6B	6166412	6168904	TraesCS6B01G010000
chr6B	6194191	6195294	TraesCS6B01G010100
chr6B	8997088	8997894	TraesCS6B01G014900
chr6B	13817751	13818914	TraesCS6B01G021800
chr6B	17727290	17729598	TraesCS6B01G029400
chr6B	18846196	18849570	TraesCS6B01G032200
chr6B	21284241	21285863	TraesCS6B01G036400
chr6B	28256090	28256622	TraesCS6B01G048300
chr6B	30965570	30968218	TraesCS6B01G051800
chr6B	34093442	34094390	TraesCS6B01G054000
chr6B	42004557	42005735	TraesCS6B01G063400
chr6B	42317588	42318870	TraesCS6B01G063800
chr6B	42393045	42394212	TraesCS6B01G063900
chr6B	54876662	54876973	TraesCS6B01G078400
chr6B	56376558	56380886	TraesCS6B01G080300
chr6B	60086686	60090853	TraesCS6B01G083200
chr6B	117843774	117844392	TraesCS6B01G122900
chr6B	119848790	119849317	TraesCS6B01G124700
chr6B	120315710	120317167	TraesCS6B01G125200
chr6B	121431691	121433689	TraesCS6B01G125900
chr6B	135360127	135360628	TraesCS6B01G137900
chr6B	135504149	135504489	TraesCS6B01G138100
chr6B	142502405	142503352	TraesCS6B01G142800
chr6B	146636133	146646615	TraesCS6B01G146100
chr6B	156372852	156375983	TraesCS6B01G152300
chr6B	169101614	169103406	TraesCS6B01G162500
chr6B	172333394	172333759	TraesCS6B01G165700
chr6B	188137473	188138636	TraesCS6B01G173700
chr6B	207957252	207957652	TraesCS6B01G184900
chr6B	211209773	211210390	TraesCS6B01G185600
chr6B	219095834	219097682	TraesCS6B01G189300
chr6B	233693992	233694672	TraesCS6B01G197100
chr6B	240384591	240384929	TraesCS6B01G200900
chr6B	346785685	346789887	TraesCS6B01G225400
chr6B	417348210	417348612	TraesCS6B01G240000
chr6B	431703743	431708235	TraesCS6B01G242800
chr6B	438086533	438087564	TraesCS6B01G245300
chr6B	450138112	450140533	TraesCS6B01G251100
chr6B	476714637	476715733	TraesCS6B01G265100
chr6B	491604372	491604755	TraesCS6B01G272200
chr6B	508168778	508173626	TraesCS6B01G281900
chr6B	520103948	520104934	TraesCS6B01G289100
chr6B	532337686	532337811	TraesCS6B01G296600
chr6B	545278851	545279267	TraesCS6B01G304700
chr6B	553372774	553373178	TraesCS6B01G309000
chr6B	564568449	564569009	TraesCS6B01G316800
chr6B	566536334	566537905	TraesCS6B01G318800
chr6B	576268168	576269335	TraesCS6B01G326700
chr6B	583190405	583190719	TraesCS6B01G331800
chr6B	604212014	604212493	TraesCS6B01G343200
chr6B	613610173	613611325	TraesCS6B01G349100
chr6B	614582102	614583595	TraesCS6B01G349800
chr6B	638828575	638831686	TraesCS6B01G366100
chr6B	642891995	642894355	TraesCS6B01G368500
chr6B	643145894	643147193	TraesCS6B01G369200
chr6B	646240407	646241918	TraesCS6B01G372900
chr6B	658710337	658714328	TraesCS6B01G384300
chr6B	659935250	659936779	TraesCS6B01G385100
chr6B	663800421	663800687	TraesCS6B01G388500
chr6B	667071326	667074976	TraesCS6B01G392000
chr6B	680766399	680768054	TraesCS6B01G405900
chr6B	682660411	682662333	TraesCS6B01G408600
chr6B	685017057	685017933	TraesCS6B01G411000
chr6B	694258872	694260042	TraesCS6B01G425200
chr6B	699003828	699009190	TraesCS6B01G431000
chr6B	701975108	701976963	TraesCS6B01G432800
chr6B	704788471	704796246	TraesCS6B01G438800
chr6B	705518701	705520780	TraesCS6B01G440700
chr6B	707291128	707298187	TraesCS6B01G445600
chr6B	712124700	712125293	TraesCS6B01G454500
chr6B	712246310	712246600	TraesCS6B01G455200
chr6B	717596454	717597068	TraesCS6B01G467800
chr7A	7290860	7301566	TraesCS7A01G016700
chr7A	12115559	12118158	TraesCS7A01G029700
chr7A	65052512	65053987	TraesCS7A01G107500
chr7A	70107604	70107921	TraesCS7A01G114000
chr7A	80852171	80854376	TraesCS7A01G125600
chr7A	81954674	81958780	TraesCS7A01G127800
chr7A	83737011	83745498	TraesCS7A01G130100
chr7A	86223462	86227267	TraesCS7A01G134600
chr7A	97873101	97873865	TraesCS7A01G146100
chr7A	108766251	108768905	TraesCS7A01G155800
chr7A	118578503	118579209	TraesCS7A01G162700
chr7A	127594917	127601813	TraesCS7A01G172900
chr7A	138952341	138956455	TraesCS7A01G184500
chr7A	152832332	152834428	TraesCS7A01G194500
chr7A	154560624	154564714	TraesCS7A01G195200
chr7A	162508779	162509425	TraesCS7A01G199600
chr7A	164397504	164398130	TraesCS7A01G202600
chr7A	173703332	173704735	TraesCS7A01G210800
chr7A	197152371	197152748	TraesCS7A01G226900
chr7A	197990104	197991782	TraesCS7A01G227200
chr7A	237504703	237509019	TraesCS7A01G252400
chr7A	246600717	246603091	TraesCS7A01G257200
chr7A	246708653	246711288	TraesCS7A01G257300
chr7A	247062756	247064267	TraesCS7A01G257400
chr7A	250676518	250677648	TraesCS7A01G259000
chr7A	262473773	262475099	TraesCS7A01G264100
chr7A	280070034	280071818	TraesCS7A01G270700
chr7A	284786497	284786922	TraesCS7A01G271600
chr7A	293304239	293305222	TraesCS7A01G278400
chr7A	349684667	349686293	TraesCS7A01G288800
chr7A	408688442	408689296	TraesCS7A01G299100
chr7A	430240069	430242751	TraesCS7A01G305200
chr7A	473674420	473674851	TraesCS7A01G325400
chr7A	479344140	479345758	TraesCS7A01G329300
chr7A	498593990	498594400	TraesCS7A01G340100
chr7A	510905963	510907296	TraesCS7A01G348200
chr7A	512583959	512584333	TraesCS7A01G349900
chr7A	514662083	514662610	TraesCS7A01G351000
chr7A	515034689	515035276	TraesCS7A01G351900
chr7A	538782107	538782520	TraesCS7A01G364600
chr7A	545473283	545474145	TraesCS7A01G371500
chr7A	560881422	560881817	TraesCS7A01G384600
chr7A	567792293	567792628	TraesCS7A01G392000
chr7A	572235590	572238543	TraesCS7A01G394100
chr7A	579724555	579726418	TraesCS7A01G399800
chr7A	589237774	589240591	TraesCS7A01G405600
chr7A	635075005	635076171	TraesCS7A01G440800
chr7A	637948557	637949522	TraesCS7A01G443500
chr7A	640543113	640543765	TraesCS7A01G445500
chr7A	642091358	642103392	TraesCS7A01G447300
chr7A	643084053	643085741	TraesCS7A01G449000
chr7A	657023667	657024818	TraesCS7A01G460800
chr7A	660408324	660408665	TraesCS7A01G463600
chr7A	663993432	663995018	TraesCS7A01G467800
chr7A	671937328	671938269	TraesCS7A01G479300
chr7A	678953278	678955689	TraesCS7A01G488500
chr7A	697823636	697827478	TraesCS7A01G510300
chr7A	698670098	698672998	TraesCS7A01G510700
chr7A	708424151	708424777	TraesCS7A01G526800
chr7A	712422247	712423863	TraesCS7A01G534500
chr7A	712769538	712771848	TraesCS7A01G534800
chr7A	716607095	716608217	TraesCS7A01G539700
chr7A	725551188	725556827	TraesCS7A01G552700
chr7A	727721711	727722730	TraesCS7A01G556200
chr7A	729261904	729265706	TraesCS7A01G557100
chr7A	730721963	730723179	TraesCS7A01G558400
chr7A	731271181	731273214	TraesCS7A01G559400
chr7A	736431739	736433528	TraesCS7A01G568800
chr7B	3362870	3364542	TraesCS7B01G006200
chr7B	7441198	7441509	TraesCS7B01G011700
chr7B	23440628	23442853	TraesCS7B01G024500
chr7B	26279880	26290993	TraesCS7B01G027700
chr7B	34708683	34712213	TraesCS7B01G035800
chr7B	48454604	48455383	TraesCS7B01G048600
chr7B	62661622	62662966	TraesCS7B01G059900
chr7B	73334914	73335473	TraesCS7B01G068400
chr7B	88242523	88244263	TraesCS7B01G078200
chr7B	104024028	104026802	TraesCS7B01G089300
chr7B	114393712	114395700	TraesCS7B01G100100
chr7B	115286344	115287504	TraesCS7B01G100800
chr7B	123303364	123303992	TraesCS7B01G106300
chr7B	125498402	125502855	TraesCS7B01G109600
chr7B	137227820	137229097	TraesCS7B01G117500
chr7B	174067259	174070933	TraesCS7B01G138500
chr7B	205352073	205354726	TraesCS7B01G154100
chr7B	205389034	205391596	TraesCS7B01G154200
chr7B	205714870	205716465	TraesCS7B01G154300
chr7B	211691928	211696743	TraesCS7B01G156500
chr7B	222313349	222314598	TraesCS7B01G162100
chr7B	237507785	237509823	TraesCS7B01G168800
chr7B	242665439	242665864	TraesCS7B01G170400
chr7B	247313747	247314730	TraesCS7B01G175800
chr7B	304523802	304525428	TraesCS7B01G185800
chr7B	313772614	313773468	TraesCS7B01G187300
chr7B	329925236	329925792	TraesCS7B01G192300
chr7B	330956585	330956967	TraesCS7B01G192700
chr7B	376430982	376433367	TraesCS7B01G205600
chr7B	426788558	426789415	TraesCS7B01G226100
chr7B	432187135	432188257	TraesCS7B01G230000
chr7B	434840029	434840556	TraesCS7B01G231900
chr7B	436603299	436603697	TraesCS7B01G232900
chr7B	438879896	438880867	TraesCS7B01G234500
chr7B	464548112	464548815	TraesCS7B01G251800
chr7B	474642958	474643848	TraesCS7B01G256100
chr7B	483775756	483776169	TraesCS7B01G263000
chr7B	505475435	505475719	TraesCS7B01G276200
chr7B	522814002	522814397	TraesCS7B01G287200
chr7B	530869726	530870518	TraesCS7B01G294200
chr7B	532461943	532465169	TraesCS7B01G296000
chr7B	537354887	537356357	TraesCS7B01G299900
chr7B	546251828	546254782	TraesCS7B01G305000
chr7B	594035593	594049631	TraesCS7B01G339400
chr7B	597310866	597311798	TraesCS7B01G342300
chr7B	600838521	600838874	TraesCS7B01G345000
chr7B	603585513	603596731	TraesCS7B01G347000
chr7B	605650765	605652222	TraesCS7B01G348800
chr7B	627054839	627055180	TraesCS7B01G364200
chr7B	633251923	633253335	TraesCS7B01G369200
chr7B	647132572	647133507	TraesCS7B01G381900
chr7B	658173620	658175287	TraesCS7B01G391700
chr7B	690094354	690098221	TraesCS7B01G420900
chr7B	690199208	690200666	TraesCS7B01G421000
chr7B	690741039	690743038	TraesCS7B01G421600
chr7B	708558538	708559156	TraesCS7B01G444100
chr7B	713289127	713290743	TraesCS7B01G451600
chr7B	713662115	713664396	TraesCS7B01G452400
chr7B	732567163	732572740	TraesCS7B01G476400
chr7B	734379438	734380061	TraesCS7B01G480700
chr7B	739382658	739386654	TraesCS7B01G481800
chr7B	741226446	741228044	TraesCS7B01G482900
chr7B	741570223	741572003	TraesCS7B01G484200
chr7B	743621046	743622769	TraesCS7B01G489800

## Sheet: Group IV gene_ID
chr	start	end	gene_ID
chr1A	9359231	9363721	TraesCS1A01G018000
chr1A	9561717	9563152	TraesCS1A01G018700
chr1A	10046412	10050382	TraesCS1A01G020300
chr1A	12313410	12318074	TraesCS1A01G025700
chr1A	12915066	12916989	TraesCS1A01G027200
chr1A	12918542	12920058	TraesCS1A01G027300
chr1A	13772559	13775553	TraesCS1A01G029400
chr1A	18290269	18293816	TraesCS1A01G035000
chr1A	20416302	20419140	TraesCS1A01G036700
chr1A	21281859	21285282	TraesCS1A01G039100
chr1A	22271358	22271960	TraesCS1A01G040200
chr1A	22633434	22634133	TraesCS1A01G041300
chr1A	22656729	22656965	TraesCS1A01G041400
chr1A	22659754	22659984	TraesCS1A01G041600
chr1A	22755506	22756956	TraesCS1A01G041700
chr1A	25545472	25545986	TraesCS1A01G044600
chr1A	27054480	27054812	TraesCS1A01G045500
chr1A	29800371	29802374	TraesCS1A01G048100
chr1A	30294397	30295059	TraesCS1A01G048900
chr1A	38718109	38718693	TraesCS1A01G058300
chr1A	39649614	39651876	TraesCS1A01G058900
chr1A	48592864	48594183	TraesCS1A01G065800
chr1A	49251578	49253260	TraesCS1A01G067200
chr1A	49896998	49897707	TraesCS1A01G068400
chr1A	52520096	52520645	TraesCS1A01G069900
chr1A	62253440	62254713	TraesCS1A01G079500
chr1A	82079675	82080037	TraesCS1A01G090800
chr1A	91416423	91417388	TraesCS1A01G095900
chr1A	99148751	99149625	TraesCS1A01G103000
chr1A	108798141	108800077	TraesCS1A01G109800
chr1A	113251478	113252134	TraesCS1A01G111800
chr1A	115949496	115972182	TraesCS1A01G113200
chr1A	117979497	117981685	TraesCS1A01G114100
chr1A	128634284	128634541	TraesCS1A01G119000
chr1A	153581109	153586411	TraesCS1A01G126900
chr1A	167150411	167152570	TraesCS1A01G129600
chr1A	239905834	239906778	TraesCS1A01G141500
chr1A	251936266	251937029	TraesCS1A01G145700
chr1A	262944430	262947823	TraesCS1A01G152600
chr1A	286915760	286916578	TraesCS1A01G159700
chr1A	305333691	305336059	TraesCS1A01G170800
chr1A	337629038	337629826	TraesCS1A01G186200
chr1A	337655620	337656573	TraesCS1A01G186400
chr1A	337703251	337704179	TraesCS1A01G186700
chr1A	338833140	338836388	TraesCS1A01G187800
chr1A	348398667	348400619	TraesCS1A01G192800
chr1A	351211684	351212265	TraesCS1A01G193700
chr1A	354823588	354824724	TraesCS1A01G196400
chr1A	364046611	364046856	TraesCS1A01G202900
chr1A	372467128	372467999	TraesCS1A01G210000
chr1A	374136782	374137647	TraesCS1A01G211200
chr1A	380889581	380890999	TraesCS1A01G215300
chr1A	397769681	397770422	TraesCS1A01G227100
chr1A	398134708	398138516	TraesCS1A01G227500
chr1A	403610997	403611595	TraesCS1A01G230800
chr1A	403655242	403662398	TraesCS1A01G231100
chr1A	405868973	405869527	TraesCS1A01G232500
chr1A	408485615	408488685	TraesCS1A01G233700
chr1A	428663705	428664438	TraesCS1A01G241100
chr1A	449820393	449831244	TraesCS1A01G257900
chr1A	458918077	458918619	TraesCS1A01G263500
chr1A	460676377	460676937	TraesCS1A01G265100
chr1A	462136940	462137443	TraesCS1A01G266800
chr1A	463031237	463031881	TraesCS1A01G268100
chr1A	463155475	463155798	TraesCS1A01G268200
chr1A	470685895	470686762	TraesCS1A01G275800
chr1A	471695063	471700642	TraesCS1A01G276600
chr1A	474430833	474432419	TraesCS1A01G278800
chr1A	480750457	480750693	TraesCS1A01G282800
chr1A	480754639	480754957	TraesCS1A01G282900
chr1A	483861634	483861983	TraesCS1A01G287000
chr1A	486896765	486897070	TraesCS1A01G290100
chr1A	487308164	487309259	TraesCS1A01G290900
chr1A	493201725	493202746	TraesCS1A01G297900
chr1A	494437454	494440412	TraesCS1A01G299400
chr1A	497617283	497623131	TraesCS1A01G304700
chr1A	497862939	497868355	TraesCS1A01G305200
chr1A	497902268	497902698	TraesCS1A01G305300
chr1A	499616444	499617673	TraesCS1A01G308200
chr1A	499621609	499623633	TraesCS1A01G308300
chr1A	506854488	506855594	TraesCS1A01G315300
chr1A	512643760	512651472	TraesCS1A01G321700
chr1A	513648265	513649761	TraesCS1A01G322900
chr1A	513660524	513662547	TraesCS1A01G323000
chr1A	516586158	516586903	TraesCS1A01G326100
chr1A	521673804	521675154	TraesCS1A01G334000
chr1A	522239297	522243023	TraesCS1A01G335100
chr1A	532086502	532086741	TraesCS1A01G343600
chr1A	533445241	533447150	TraesCS1A01G347600
chr1A	533732571	533733767	TraesCS1A01G348500
chr1A	535485548	535486873	TraesCS1A01G351100
chr1A	536882487	536884307	TraesCS1A01G353000
chr1A	537090044	537091912	TraesCS1A01G354200
chr1A	539748952	539750556	TraesCS1A01G356700
chr1A	544042224	544043223	TraesCS1A01G363600
chr1A	547004383	547004979	TraesCS1A01G369200
chr1A	551049165	551050516	TraesCS1A01G378100
chr1A	551641434	551641857	TraesCS1A01G380200
chr1A	554041771	554042121	TraesCS1A01G383400
chr1A	557154396	557155793	TraesCS1A01G389100
chr1A	558591093	558591609	TraesCS1A01G392000
chr1A	560179285	560181543	TraesCS1A01G393700
chr1A	560248678	560249804	TraesCS1A01G393900
chr1A	566491899	566492877	TraesCS1A01G403100
chr1A	566688744	566689743	TraesCS1A01G403800
chr1A	570446380	570448396	TraesCS1A01G408800
chr1A	571577614	571578446	TraesCS1A01G410200
chr1A	571743791	571744492	TraesCS1A01G410600
chr1A	574331573	574332076	TraesCS1A01G415100
chr1A	574498864	574499766	TraesCS1A01G415800
chr1A	575581189	575586422	TraesCS1A01G417800
chr1A	582858137	582859679	TraesCS1A01G430100
chr1A	583587305	583587663	TraesCS1A01G431300
chr1A	583892469	583895020	TraesCS1A01G431600
chr1A	586937591	586938559	TraesCS1A01G437300
chr1A	589247343	589248494	TraesCS1A01G440100
chr1A	591147159	591152443	TraesCS1A01G442500
chr1A	591367554	591370774	TraesCS1A01G443000
chr1B	10072884	10075808	TraesCS1B01G022400
chr1B	10087497	10088928	TraesCS1B01G022500
chr1B	11692215	11692915	TraesCS1B01G024300
chr1B	15870008	15874715	TraesCS1B01G032600
chr1B	16216483	16217635	TraesCS1B01G033200
chr1B	16426854	16428302	TraesCS1B01G033700
chr1B	16462616	16462846	TraesCS1B01G033800
chr1B	16465496	16465732	TraesCS1B01G034000
chr1B	16478350	16479034	TraesCS1B01G034100
chr1B	17387233	17390751	TraesCS1B01G036600
chr1B	23979840	23980973	TraesCS1B01G044000
chr1B	27235949	27242297	TraesCS1B01G047400
chr1B	30879459	30883103	TraesCS1B01G051100
chr1B	31857185	31860618	TraesCS1B01G051600
chr1B	33856815	33857387	TraesCS1B01G053000
chr1B	39854152	39854653	TraesCS1B01G057900
chr1B	41366603	41367444	TraesCS1B01G058800
chr1B	47180510	47182513	TraesCS1B01G062300
chr1B	48904276	48904932	TraesCS1B01G064400
chr1B	59831820	59833988	TraesCS1B01G077300
chr1B	68085878	68087757	TraesCS1B01G084000
chr1B	70191372	70193237	TraesCS1B01G085500
chr1B	72696457	72697142	TraesCS1B01G086500
chr1B	84562700	84563248	TraesCS1B01G088400
chr1B	101142979	101144095	TraesCS1B01G096800
chr1B	121178441	121180189	TraesCS1B01G109300
chr1B	133429772	133430637	TraesCS1B01G114300
chr1B	139083898	139084463	TraesCS1B01G118500
chr1B	156604606	156605754	TraesCS1B01G127800
chr1B	165547154	165547792	TraesCS1B01G132000
chr1B	168416106	168418814	TraesCS1B01G133300
chr1B	170842064	170843858	TraesCS1B01G134400
chr1B	179507171	179507428	TraesCS1B01G138500
chr1B	210209062	210211243	TraesCS1B01G147200
chr1B	213587853	213594029	TraesCS1B01G147700
chr1B	268286180	268287124	TraesCS1B01G158000
chr1B	280209832	280210620	TraesCS1B01G162600
chr1B	301795578	301796822	TraesCS1B01G170100
chr1B	317916808	317917657	TraesCS1B01G176700
chr1B	333595567	333597627	TraesCS1B01G186500
chr1B	349348689	349349492	TraesCS1B01G194000
chr1B	349541423	349542213	TraesCS1B01G194200
chr1B	349595342	349596162	TraesCS1B01G194700
chr1B	350791954	350795268	TraesCS1B01G195600
chr1B	375257022	375258403	TraesCS1B01G207700
chr1B	378462441	378463016	TraesCS1B01G208700
chr1B	384055769	384056905	TraesCS1B01G211000
chr1B	392758257	392758502	TraesCS1B01G216800
chr1B	402050747	402051206	TraesCS1B01G224000
chr1B	403976471	403977172	TraesCS1B01G225100
chr1B	410667234	410668413	TraesCS1B01G228800
chr1B	428801718	428802403	TraesCS1B01G241200
chr1B	429279829	429282838	TraesCS1B01G241600
chr1B	432323696	432330346	TraesCS1B01G243300
chr1B	432560008	432560355	TraesCS1B01G243600
chr1B	434835384	434835860	TraesCS1B01G245700
chr1B	442067334	442077335	TraesCS1B01G249700
chr1B	445877941	445878558	TraesCS1B01G253000
chr1B	471173622	471178044	TraesCS1B01G268300
chr1B	480976925	480977467	TraesCS1B01G274100
chr1B	483373147	483373734	TraesCS1B01G275800
chr1B	486158167	486158661	TraesCS1B01G277700
chr1B	487011827	487012508	TraesCS1B01G278700
chr1B	487144518	487144835	TraesCS1B01G278800
chr1B	495415529	495416369	TraesCS1B01G285000
chr1B	497125536	497131071	TraesCS1B01G285800
chr1B	500539302	500540885	TraesCS1B01G287800
chr1B	509002181	509004677	TraesCS1B01G291700
chr1B	509006629	509006951	TraesCS1B01G291800
chr1B	515050830	515051174	TraesCS1B01G296400
chr1B	520374149	520374475	TraesCS1B01G299300
chr1B	520894586	520895684	TraesCS1B01G300300
chr1B	530463271	530464314	TraesCS1B01G307400
chr1B	532160810	532163871	TraesCS1B01G309200
chr1B	539657462	539663838	TraesCS1B01G315300
chr1B	540313717	540319791	TraesCS1B01G315900
chr1B	540365921	540366362	TraesCS1B01G316000
chr1B	543428313	543429542	TraesCS1B01G318900
chr1B	543466732	543468756	TraesCS1B01G319000
chr1B	553450815	553451921	TraesCS1B01G327200
chr1B	561494460	561499695	TraesCS1B01G334100
chr1B	562474343	562475800	TraesCS1B01G335600
chr1B	562488701	562490305	TraesCS1B01G335800
chr1B	566981080	566981563	TraesCS1B01G339500
chr1B	576223286	576224775	TraesCS1B01G347300
chr1B	577652767	577654440	TraesCS1B01G348000
chr1B	591107659	591109194	TraesCS1B01G362100
chr1B	591450655	591451851	TraesCS1B01G363100
chr1B	598691244	598693014	TraesCS1B01G368000
chr1B	599221954	599227767	TraesCS1B01G368900
chr1B	603085513	603086844	TraesCS1B01G372300
chr1B	603280227	603281828	TraesCS1B01G372900
chr1B	613345282	613346281	TraesCS1B01G380700
chr1B	622070612	622071551	TraesCS1B01G387900
chr1B	630060487	630061921	TraesCS1B01G398900
chr1B	632145930	632156551	TraesCS1B01G402200
chr1B	632165694	632166277	TraesCS1B01G402300
chr1B	636800989	636801926	TraesCS1B01G409600
chr1B	641631332	641633088	TraesCS1B01G417200
chr1B	642699010	642701379	TraesCS1B01G419200
chr1B	643246102	643246627	TraesCS1B01G420100
chr1B	645571341	645572010	TraesCS1B01G422900
chr1B	645707170	645709422	TraesCS1B01G423000
chr1B	657183725	657183934	TraesCS1B01G432500
chr1B	657506635	657507693	TraesCS1B01G433300
chr1B	660105481	660106851	TraesCS1B01G437500
chr1B	661630820	661631690	TraesCS1B01G440100
chr1B	662016397	662017113	TraesCS1B01G440600
chr1B	664610580	664611647	TraesCS1B01G443400
chr1B	665291797	665292300	TraesCS1B01G445100
chr1B	666078539	666079899	TraesCS1B01G446000
chr1B	667423345	667428725	TraesCS1B01G447900
chr1B	676070346	676072028	TraesCS1B01G464900
chr1B	676738959	676739598	TraesCS1B01G466100
chr1B	677090894	677093451	TraesCS1B01G467100
chr1B	679722858	679723826	TraesCS1B01G471800
chr1B	685288512	685294639	TraesCS1B01G476600
chr1B	685535079	685538840	TraesCS1B01G477100
chr2A	4083913	4089201	TraesCS2A01G010600
chr2A	5676113	5678020	TraesCS2A01G014200
chr2A	11023897	11025605	TraesCS2A01G022800
chr2A	11902101	11904199	TraesCS2A01G024600
chr2A	12287728	12288951	TraesCS2A01G026600
chr2A	12315178	12316520	TraesCS2A01G026800
chr2A	12990399	12992020	TraesCS2A01G028400
chr2A	13037812	13039390	TraesCS2A01G029000
chr2A	14976881	14977723	TraesCS2A01G033500
chr2A	15269988	15270368	TraesCS2A01G035100
chr2A	15602459	15603991	TraesCS2A01G036200
chr2A	15615998	15618705	TraesCS2A01G036400
chr2A	15633547	15636488	TraesCS2A01G036600
chr2A	15882520	15883476	TraesCS2A01G037400
chr2A	15959789	15960874	TraesCS2A01G037900
chr2A	16271959	16274939	TraesCS2A01G038800
chr2A	16487302	16490549	TraesCS2A01G039700
chr2A	16498004	16498575	TraesCS2A01G039900
chr2A	16661538	16663719	TraesCS2A01G040900
chr2A	16818151	16822553	TraesCS2A01G041700
chr2A	16872212	16875939	TraesCS2A01G042000
chr2A	17249740	17252351	TraesCS2A01G043200
chr2A	17615409	17620051	TraesCS2A01G044700
chr2A	17679674	17681625	TraesCS2A01G044900
chr2A	17837184	17838278	TraesCS2A01G045200
chr2A	17930056	17932765	TraesCS2A01G045700
chr2A	18636576	18636839	TraesCS2A01G048300
chr2A	18833595	18835087	TraesCS2A01G048600
chr2A	18859329	18859544	TraesCS2A01G048700
chr2A	19027547	19027920	TraesCS2A01G049000
chr2A	19053581	19053898	TraesCS2A01G049300
chr2A	19100533	19106050	TraesCS2A01G049700
chr2A	20040076	20041261	TraesCS2A01G051300
chr2A	20273553	20275101	TraesCS2A01G051600
chr2A	24026269	24026835	TraesCS2A01G056600
chr2A	24278978	24285012	TraesCS2A01G057800
chr2A	24300484	24301620	TraesCS2A01G057900
chr2A	24312753	24314021	TraesCS2A01G058000
chr2A	25348358	25350528	TraesCS2A01G059400
chr2A	27733773	27734294	TraesCS2A01G062400
chr2A	29720160	29721523	TraesCS2A01G065700
chr2A	30144390	30147039	TraesCS2A01G067700
chr2A	39468489	39469364	TraesCS2A01G086000
chr2A	43179782	43180608	TraesCS2A01G090200
chr2A	43290927	43292453	TraesCS2A01G090500
chr2A	47913696	47913947	TraesCS2A01G094100
chr2A	50964857	50965072	TraesCS2A01G097000
chr2A	57697428	57699605	TraesCS2A01G104200
chr2A	57821660	57824236	TraesCS2A01G104300
chr2A	58001557	58005555	TraesCS2A01G105500
chr2A	61292139	61293065	TraesCS2A01G109100
chr2A	62388753	62389886	TraesCS2A01G111200
chr2A	72691495	72695584	TraesCS2A01G122600
chr2A	72696518	72697360	TraesCS2A01G122700
chr2A	72910304	72911383	TraesCS2A01G123300
chr2A	72931227	72932972	TraesCS2A01G123400
chr2A	77238299	77239909	TraesCS2A01G128900
chr2A	79172147	79174589	TraesCS2A01G131700
chr2A	85287834	85289174	TraesCS2A01G140100
chr2A	120461590	120462843	TraesCS2A01G167400
chr2A	125457983	125459447	TraesCS2A01G170300
chr2A	131323616	131324665	TraesCS2A01G173400
chr2A	132246434	132260098	TraesCS2A01G174100
chr2A	138108503	138114383	TraesCS2A01G179400
chr2A	143276273	143276770	TraesCS2A01G183600
chr2A	146824480	146825394	TraesCS2A01G185600
chr2A	148653776	148655188	TraesCS2A01G186800
chr2A	159878080	159878610	TraesCS2A01G192300
chr2A	159937025	159937967	TraesCS2A01G192500
chr2A	166829162	166830134	TraesCS2A01G197200
chr2A	171609317	171609853	TraesCS2A01G199000
chr2A	173355622	173359608	TraesCS2A01G200400
chr2A	173798287	173799478	TraesCS2A01G200900
chr2A	193734079	193734729	TraesCS2A01G209700
chr2A	203002028	203003041	TraesCS2A01G216000
chr2A	205910921	205911640	TraesCS2A01G218700
chr2A	219149064	219150140	TraesCS2A01G223600
chr2A	335829027	335829419	TraesCS2A01G241400
chr2A	377136286	377136522	TraesCS2A01G250300
chr2A	384330834	384331321	TraesCS2A01G252600
chr2A	415062210	415063857	TraesCS2A01G262800
chr2A	478901496	478903124	TraesCS2A01G285000
chr2A	499578773	499579865	TraesCS2A01G290100
chr2A	511115945	511116741	TraesCS2A01G297300
chr2A	516200595	516201831	TraesCS2A01G300700
chr2A	526097719	526100533	TraesCS2A01G305900
chr2A	533830276	533837253	TraesCS2A01G310200
chr2A	546343206	546343466	TraesCS2A01G319500
chr2A	554833737	554835430	TraesCS2A01G325100
chr2A	561551828	561552407	TraesCS2A01G329300
chr2A	561852040	561854195	TraesCS2A01G329500
chr2A	562681363	562682118	TraesCS2A01G330300
chr2A	564499953	564500123	TraesCS2A01G331500
chr2A	565743436	565744301	TraesCS2A01G333000
chr2A	570501726	570502532	TraesCS2A01G336900
chr2A	593509102	593509908	TraesCS2A01G353100
chr2A	598152818	598155960	TraesCS2A01G355300
chr2A	606711018	606712786	TraesCS2A01G362400
chr2A	608938200	608939069	TraesCS2A01G365200
chr2A	614384539	614384799	TraesCS2A01G371900
chr2A	615523112	615526548	TraesCS2A01G373200
chr2A	616979816	616982958	TraesCS2A01G373600
chr2A	617441181	617442438	TraesCS2A01G374400
chr2A	618989194	618998580	TraesCS2A01G376400
chr2A	620711457	620712947	TraesCS2A01G378100
chr2A	621036156	621037622	TraesCS2A01G378200
chr2A	627615994	627616644	TraesCS2A01G383100
chr2A	628064151	628066116	TraesCS2A01G383300
chr2A	638681769	638683367	TraesCS2A01G389800
chr2A	640862120	640862725	TraesCS2A01G391200
chr2A	644308084	644308281	TraesCS2A01G394600
chr2A	649502331	649505302	TraesCS2A01G396000
chr2A	659270856	659271419	TraesCS2A01G403600
chr2A	672234346	672234990	TraesCS2A01G415100
chr2A	673370165	673371029	TraesCS2A01G417500
chr2A	686822939	686824071	TraesCS2A01G434300
chr2A	691236027	691237946	TraesCS2A01G441300
chr2A	692037932	692042688	TraesCS2A01G442000
chr2A	692632627	692646493	TraesCS2A01G442300
chr2A	702937263	702937583	TraesCS2A01G453400
chr2A	707168726	707168965	TraesCS2A01G461100
chr2A	707796451	707797349	TraesCS2A01G462200
chr2A	710363494	710365038	TraesCS2A01G465700
chr2A	710457215	710458394	TraesCS2A01G465800
chr2A	711871219	711871962	TraesCS2A01G467500
chr2A	712317256	712318815	TraesCS2A01G468400
chr2A	718571842	718572262	TraesCS2A01G481100
chr2A	721450390	721450769	TraesCS2A01G485900
chr2A	722518069	722518557	TraesCS2A01G487800
chr2A	722816900	722818145	TraesCS2A01G488700
chr2A	723358877	723360045	TraesCS2A01G489500
chr2A	726756077	726756532	TraesCS2A01G495100
chr2A	728360099	728360414	TraesCS2A01G497500
chr2A	729059763	729060062	TraesCS2A01G499100
chr2A	734090667	734094887	TraesCS2A01G506000
chr2A	734886883	734892284	TraesCS2A01G508200
chr2A	739252912	739254574	TraesCS2A01G514500
chr2A	742292971	742293603	TraesCS2A01G518900
chr2A	743538593	743539182	TraesCS2A01G520800
chr2A	744408663	744409045	TraesCS2A01G521500
chr2A	744448696	744450072	TraesCS2A01G521700
chr2A	745589833	745591211	TraesCS2A01G525200
chr2A	745655643	745657307	TraesCS2A01G525300
chr2A	745667134	745671062	TraesCS2A01G525500
chr2A	747142839	747144725	TraesCS2A01G527800
chr2A	747616608	747618897	TraesCS2A01G528800
chr2A	748906121	748910525	TraesCS2A01G532600
chr2A	749089473	749091393	TraesCS2A01G533000
chr2A	749950865	749955461	TraesCS2A01G534400
chr2A	750266320	750281284	TraesCS2A01G535300
chr2A	750568334	750571786	TraesCS2A01G536500
chr2A	751012829	751017229	TraesCS2A01G537200
chr2A	751093221	751094306	TraesCS2A01G537400
chr2A	751096046	751097074	TraesCS2A01G537500
chr2A	751381099	751383827	TraesCS2A01G538500
chr2A	751662481	751663432	TraesCS2A01G539300
chr2A	754164142	754173476	TraesCS2A01G545000
chr2A	761487306	761487774	TraesCS2A01G558000
chr2A	761541240	761542684	TraesCS2A01G558200
chr2A	762770402	762774540	TraesCS2A01G560700
chr2A	764008943	764009380	TraesCS2A01G563100
chr2A	765172460	765175953	TraesCS2A01G565800
chr2A	765373519	765375363	TraesCS2A01G566000
chr2A	765441104	765442258	TraesCS2A01G566200
chr2A	766158200	766159089	TraesCS2A01G567400
chr2A	771125459	771127370	TraesCS2A01G576900
chr2A	771237286	771242728	TraesCS2A01G577000
chr2A	775208894	775210363	TraesCS2A01G583100
chr2A	777523689	777527764	TraesCS2A01G588100
chr2A	779216202	779217290	TraesCS2A01G591600
chr2A	779878734	779882013	TraesCS2A01G593200
chr2B	1831881	1833776	TraesCS2B01G003600
chr2B	5796719	5807192	TraesCS2B01G010800
chr2B	14950688	14952485	TraesCS2B01G031900
chr2B	16891749	16893837	TraesCS2B01G034800
chr2B	18177342	18178571	TraesCS2B01G040000
chr2B	18196572	18197887	TraesCS2B01G040100
chr2B	18953072	18955494	TraesCS2B01G041800
chr2B	19073521	19075109	TraesCS2B01G042000
chr2B	23549342	23550688	TraesCS2B01G047100
chr2B	23878105	23878485	TraesCS2B01G048200
chr2B	24217034	24218557	TraesCS2B01G049100
chr2B	24684701	24687308	TraesCS2B01G049700
chr2B	24704724	24707661	TraesCS2B01G049800
chr2B	24912678	24913649	TraesCS2B01G050400
chr2B	25069046	25070257	TraesCS2B01G051100
chr2B	25442449	25445771	TraesCS2B01G052200
chr2B	25736237	25739549	TraesCS2B01G052600
chr2B	25848235	25848689	TraesCS2B01G052800
chr2B	26175426	26177487	TraesCS2B01G053300
chr2B	26491367	26495459	TraesCS2B01G054200
chr2B	26574108	26578756	TraesCS2B01G054600
chr2B	27086113	27089102	TraesCS2B01G055700
chr2B	27707781	27712035	TraesCS2B01G056800
chr2B	27735912	27737654	TraesCS2B01G057100
chr2B	27953468	27954562	TraesCS2B01G057400
chr2B	28271903	28274380	TraesCS2B01G057900
chr2B	28921385	28921648	TraesCS2B01G059700
chr2B	29151926	29157361	TraesCS2B01G060900
chr2B	29219215	29219553	TraesCS2B01G061200
chr2B	29556274	29556647	TraesCS2B01G062000
chr2B	29743026	29743241	TraesCS2B01G062300
chr2B	29760069	29761260	TraesCS2B01G062500
chr2B	30538351	30539511	TraesCS2B01G064000
chr2B	32924211	32924549	TraesCS2B01G065800
chr2B	33351260	33352692	TraesCS2B01G066100
chr2B	35367655	35368221	TraesCS2B01G068900
chr2B	36844959	36850863	TraesCS2B01G069400
chr2B	39179171	39180447	TraesCS2B01G073000
chr2B	39193809	39195207	TraesCS2B01G073100
chr2B	39303611	39310534	TraesCS2B01G073200
chr2B	41070330	41071475	TraesCS2B01G075500
chr2B	43232787	43233882	TraesCS2B01G077700
chr2B	44419976	44422840	TraesCS2B01G079900
chr2B	66717879	66718481	TraesCS2B01G105900
chr2B	66780276	66781846	TraesCS2B01G106000
chr2B	69417481	69417732	TraesCS2B01G108900
chr2B	75685924	75686520	TraesCS2B01G112300
chr2B	88845837	88847744	TraesCS2B01G121200
chr2B	88926236	88928677	TraesCS2B01G121400
chr2B	89554344	89558240	TraesCS2B01G122400
chr2B	94940278	94941036	TraesCS2B01G126800
chr2B	97436350	97437483	TraesCS2B01G130200
chr2B	110852364	110856021	TraesCS2B01G144900
chr2B	111034847	111035825	TraesCS2B01G145000
chr2B	111171265	111172584	TraesCS2B01G145400
chr2B	111359546	111361294	TraesCS2B01G145500
chr2B	117991772	117994195	TraesCS2B01G151000
chr2B	122013660	122016120	TraesCS2B01G154100
chr2B	136429596	136430945	TraesCS2B01G164200
chr2B	170396025	170397272	TraesCS2B01G193700
chr2B	174662658	174664205	TraesCS2B01G196600
chr2B	178167065	178168111	TraesCS2B01G199700
chr2B	179132443	179139519	TraesCS2B01G200700
chr2B	184955925	184961144	TraesCS2B01G206300
chr2B	193210413	193210907	TraesCS2B01G210200
chr2B	199020510	199021040	TraesCS2B01G214200
chr2B	199122460	199123426	TraesCS2B01G214300
chr2B	210701987	210703399	TraesCS2B01G220400
chr2B	211613861	211615099	TraesCS2B01G221700
chr2B	214534189	214535173	TraesCS2B01G224700
chr2B	216964970	216965509	TraesCS2B01G226400
chr2B	219295283	219297446	TraesCS2B01G227400
chr2B	222122931	222124253	TraesCS2B01G228300
chr2B	236101075	236101916	TraesCS2B01G235900
chr2B	245006013	245007023	TraesCS2B01G241000
chr2B	248137078	248137797	TraesCS2B01G244100
chr2B	358774526	358774762	TraesCS2B01G266500
chr2B	373747150	373747634	TraesCS2B01G272300
chr2B	375544724	375545800	TraesCS2B01G273900
chr2B	385560749	385562378	TraesCS2B01G279200
chr2B	425437224	425438941	TraesCS2B01G302100
chr2B	438458662	438459753	TraesCS2B01G306600
chr2B	448873140	448873933	TraesCS2B01G313500
chr2B	452395894	452396687	TraesCS2B01G316900
chr2B	461127276	461129776	TraesCS2B01G322600
chr2B	468551164	468553016	TraesCS2B01G327200
chr2B	482709927	482710349	TraesCS2B01G337700
chr2B	482854167	482854508	TraesCS2B01G338000
chr2B	491961778	491962674	TraesCS2B01G345000
chr2B	495709701	495710597	TraesCS2B01G348800
chr2B	497856535	497856705	TraesCS2B01G350700
chr2B	500837620	500838387	TraesCS2B01G351900
chr2B	503758436	503759841	TraesCS2B01G352800
chr2B	503774389	503775422	TraesCS2B01G353000
chr2B	510393563	510395184	TraesCS2B01G357200
chr2B	529110176	529110973	TraesCS2B01G371000
chr2B	531549530	531552465	TraesCS2B01G373000
chr2B	544280468	544281971	TraesCS2B01G380300
chr2B	547836641	547837464	TraesCS2B01G384000
chr2B	552028886	552029146	TraesCS2B01G389000
chr2B	553979161	553982641	TraesCS2B01G390300
chr2B	555321220	555324294	TraesCS2B01G390700
chr2B	555854069	555855274	TraesCS2B01G391400
chr2B	558041532	558044747	TraesCS2B01G393900
chr2B	559909859	559911292	TraesCS2B01G395000
chr2B	560185637	560187197	TraesCS2B01G395100
chr2B	568658463	568659119	TraesCS2B01G400300
chr2B	568819030	568820932	TraesCS2B01G400500
chr2B	579524807	579525412	TraesCS2B01G407800
chr2B	582808374	582810054	TraesCS2B01G409400
chr2B	587254982	587255179	TraesCS2B01G412600
chr2B	592058633	592061606	TraesCS2B01G414300
chr2B	607048695	607049248	TraesCS2B01G421600
chr2B	623869432	623870076	TraesCS2B01G434100
chr2B	627151357	627151839	TraesCS2B01G436400
chr2B	649974553	649976030	TraesCS2B01G455400
chr2B	653603856	653607964	TraesCS2B01G458900
chr2B	653914391	653916476	TraesCS2B01G459800
chr2B	656251997	656255669	TraesCS2B01G462600
chr2B	657068737	657081978	TraesCS2B01G463400
chr2B	671901462	671901779	TraesCS2B01G474700
chr2B	680408988	680409227	TraesCS2B01G482900
chr2B	680862450	680864119	TraesCS2B01G483800
chr2B	683758673	683760201	TraesCS2B01G487800
chr2B	685146969	685148388	TraesCS2B01G487900
chr2B	688234867	688235658	TraesCS2B01G490400
chr2B	689714230	689715786	TraesCS2B01G491300
chr2B	703977580	703978248	TraesCS2B01G507200
chr2B	707987212	707987593	TraesCS2B01G512600
chr2B	710280174	710280671	TraesCS2B01G515400
chr2B	711530242	711531756	TraesCS2B01G516500
chr2B	712318276	712319750	TraesCS2B01G517400
chr2B	717895980	717896875	TraesCS2B01G523300
chr2B	719797595	719797912	TraesCS2B01G525700
chr2B	721725855	721726154	TraesCS2B01G527300
chr2B	730613579	730618470	TraesCS2B01G534400
chr2B	731889972	731895481	TraesCS2B01G536100
chr2B	738485559	738487587	TraesCS2B01G542100
chr2B	744057838	744058437	TraesCS2B01G547200
chr2B	746101723	746102312	TraesCS2B01G550200
chr2B	746680516	746680928	TraesCS2B01G550800
chr2B	747180505	747181881	TraesCS2B01G551200
chr2B	749985811	749987216	TraesCS2B01G555100
chr2B	750001922	750003727	TraesCS2B01G555200
chr2B	750013760	750018433	TraesCS2B01G555400
chr2B	752828714	752830848	TraesCS2B01G558500
chr2B	753098045	753099726	TraesCS2B01G559200
chr2B	754650259	754654686	TraesCS2B01G562100
chr2B	754863190	754864886	TraesCS2B01G562500
chr2B	756602966	756606175	TraesCS2B01G565000
chr2B	757209680	757215124	TraesCS2B01G565800
chr2B	758121740	758125132	TraesCS2B01G567100
chr2B	758896436	758900164	TraesCS2B01G568000
chr2B	759172638	759173618	TraesCS2B01G568200
chr2B	759175528	759176565	TraesCS2B01G568300
chr2B	759448129	759450537	TraesCS2B01G568700
chr2B	759817632	759818834	TraesCS2B01G569300
chr2B	764728698	764736794	TraesCS2B01G575400
chr2B	774704657	774708393	TraesCS2B01G587400
chr2B	776747341	776750562	TraesCS2B01G591100
chr2B	777329899	777330987	TraesCS2B01G592100
chr2B	779312877	779317144	TraesCS2B01G595100
chr2B	785289548	785291041	TraesCS2B01G603500
chr2B	789869248	789874925	TraesCS2B01G610200
chr2B	790104505	790106124	TraesCS2B01G610500
chr2B	796341269	796342261	TraesCS2B01G622200
chr2B	796431710	796439123	TraesCS2B01G622400
chr2B	797126543	797126983	TraesCS2B01G623400
chr2B	798823199	798825875	TraesCS2B01G626900
chr2B	798957711	798958828	TraesCS2B01G627000
chr2B	799029231	799030371	TraesCS2B01G627100
chr2B	800254378	800255306	TraesCS2B01G629200
chr2B	800312141	800313283	TraesCS2B01G629300
chr3A	1797362	1797960	TraesCS3A01G003400
chr3A	1885618	1886420	TraesCS3A01G003500
chr3A	8863515	8865396	TraesCS3A01G010000
chr3A	9064646	9066678	TraesCS3A01G010900
chr3A	9285801	9286109	TraesCS3A01G011600
chr3A	12028992	12030638	TraesCS3A01G020600
chr3A	12038630	12040207	TraesCS3A01G020700
chr3A	12860578	12865606	TraesCS3A01G022900
chr3A	12869262	12872545	TraesCS3A01G023000
chr3A	13535280	13536902	TraesCS3A01G025900
chr3A	13555037	13559861	TraesCS3A01G026000
chr3A	13898419	13903792	TraesCS3A01G026500
chr3A	16629875	16632782	TraesCS3A01G030700
chr3A	21787343	21788395	TraesCS3A01G041200
chr3A	22562924	22563448	TraesCS3A01G041900
chr3A	24996730	25000904	TraesCS3A01G047200
chr3A	25906151	25908895	TraesCS3A01G048500
chr3A	34520261	34524388	TraesCS3A01G058100
chr3A	37832051	37833202	TraesCS3A01G063300
chr3A	38258762	38266574	TraesCS3A01G064400
chr3A	46985573	46990178	TraesCS3A01G075500
chr3A	50382391	50383162	TraesCS3A01G077900
chr3A	52375854	52376357	TraesCS3A01G080800
chr3A	55743063	55743723	TraesCS3A01G086500
chr3A	82743367	82744281	TraesCS3A01G115000
chr3A	93041560	93042873	TraesCS3A01G119500
chr3A	99587987	99588641	TraesCS3A01G123500
chr3A	106661093	106663310	TraesCS3A01G129400
chr3A	107863262	107863672	TraesCS3A01G131400
chr3A	109869498	109871540	TraesCS3A01G132800
chr3A	114047368	114048093	TraesCS3A01G136600
chr3A	114770514	114772103	TraesCS3A01G138000
chr3A	116100568	116102907	TraesCS3A01G138700
chr3A	120227582	120228113	TraesCS3A01G141000
chr3A	127856462	127858831	TraesCS3A01G145100
chr3A	155057492	155058715	TraesCS3A01G157700
chr3A	162752691	162753099	TraesCS3A01G161100
chr3A	164928890	164934084	TraesCS3A01G162800
chr3A	170811477	170812324	TraesCS3A01G165900
chr3A	171255688	171256481	TraesCS3A01G166900
chr3A	174292982	174293997	TraesCS3A01G167800
chr3A	180743730	180745718	TraesCS3A01G170900
chr3A	191006045	191007798	TraesCS3A01G173100
chr3A	195171785	195183276	TraesCS3A01G175200
chr3A	211188416	211188997	TraesCS3A01G182100
chr3A	221930752	221931515	TraesCS3A01G186900
chr3A	233022747	233023160	TraesCS3A01G189500
chr3A	244351022	244353551	TraesCS3A01G191600
chr3A	364528270	364528629	TraesCS3A01G207100
chr3A	376782274	376783426	TraesCS3A01G210500
chr3A	384684715	384685670	TraesCS3A01G213200
chr3A	401563153	401565561	TraesCS3A01G218800
chr3A	419465883	419470241	TraesCS3A01G224100
chr3A	424080425	424080929	TraesCS3A01G226800
chr3A	428323477	428324475	TraesCS3A01G228900
chr3A	433408190	433408528	TraesCS3A01G231800
chr3A	441569788	441571130	TraesCS3A01G236300
chr3A	453306391	453308412	TraesCS3A01G241000
chr3A	460147861	460151596	TraesCS3A01G245600
chr3A	472791170	472792330	TraesCS3A01G252200
chr3A	474810405	474812155	TraesCS3A01G253500
chr3A	475716449	475717144	TraesCS3A01G254100
chr3A	477319668	477320738	TraesCS3A01G255200
chr3A	504803992	504805299	TraesCS3A01G275200
chr3A	508216307	508216891	TraesCS3A01G278900
chr3A	510663771	510664848	TraesCS3A01G281900
chr3A	511070919	511071236	TraesCS3A01G282700
chr3A	512556384	512561781	TraesCS3A01G284100
chr3A	513428784	513430811	TraesCS3A01G284400
chr3A	515285594	515285833	TraesCS3A01G287100
chr3A	515913342	515915480	TraesCS3A01G287700
chr3A	516790211	516790721	TraesCS3A01G288600
chr3A	519390868	519391515	TraesCS3A01G290500
chr3A	521629276	521629836	TraesCS3A01G291400
chr3A	523746005	523746499	TraesCS3A01G293200
chr3A	529214813	529218107	TraesCS3A01G295300
chr3A	530496634	530497296	TraesCS3A01G296300
chr3A	534995613	534997073	TraesCS3A01G301000
chr3A	537485420	537498087	TraesCS3A01G303000
chr3A	543175302	543176494	TraesCS3A01G306300
chr3A	551762408	551762956	TraesCS3A01G312000
chr3A	552316252	552317179	TraesCS3A01G312500
chr3A	552624902	552630386	TraesCS3A01G313000
chr3A	557003608	557006848	TraesCS3A01G316300
chr3A	557016602	557020991	TraesCS3A01G316500
chr3A	561034707	561036751	TraesCS3A01G318800
chr3A	575612840	575613850	TraesCS3A01G331200
chr3A	614690114	614692354	TraesCS3A01G365500
chr3A	620758969	620760832	TraesCS3A01G369900
chr3A	623605029	623606321	TraesCS3A01G373600
chr3A	624931727	624932431	TraesCS3A01G375900
chr3A	625038993	625039647	TraesCS3A01G376100
chr3A	629227375	629228208	TraesCS3A01G379900
chr3A	638325750	638328857	TraesCS3A01G390100
chr3A	639147740	639149515	TraesCS3A01G391300
chr3A	644704383	644705186	TraesCS3A01G397300
chr3A	647190929	647193660	TraesCS3A01G400600
chr3A	648109643	648109930	TraesCS3A01G402700
chr3A	648188352	648189010	TraesCS3A01G402900
chr3A	648262720	648265853	TraesCS3A01G403200
chr3A	649605494	649608510	TraesCS3A01G404600
chr3A	658905125	658907061	TraesCS3A01G416200
chr3A	661471622	661473238	TraesCS3A01G419200
chr3A	661977965	661980298	TraesCS3A01G420500
chr3A	662412738	662413610	TraesCS3A01G420900
chr3A	667306226	667308051	TraesCS3A01G424700
chr3A	671629691	671632765	TraesCS3A01G427900
chr3A	682332319	682333904	TraesCS3A01G439300
chr3A	683239399	683241535	TraesCS3A01G440600
chr3A	684290165	684292940	TraesCS3A01G442200
chr3A	684324493	684324815	TraesCS3A01G442400
chr3A	686161923	686162915	TraesCS3A01G444900
chr3A	686183091	686185093	TraesCS3A01G445100
chr3A	686280372	686280949	TraesCS3A01G445500
chr3A	688420148	688421070	TraesCS3A01G448300
chr3A	690960508	690961382	TraesCS3A01G452800
chr3A	692723360	692723870	TraesCS3A01G454700
chr3A	696167447	696168157	TraesCS3A01G459500
chr3A	697673478	697674707	TraesCS3A01G463100
chr3A	702553735	702555159	TraesCS3A01G470700
chr3A	703421946	703425494	TraesCS3A01G472400
chr3A	708819297	708824028	TraesCS3A01G476900
chr3A	709061479	709065007	TraesCS3A01G477100
chr3A	711217788	711218840	TraesCS3A01G480000
chr3A	718063253	718065092	TraesCS3A01G490700
chr3A	719108575	719109936	TraesCS3A01G491900
chr3A	721221930	721223477	TraesCS3A01G494900
chr3A	724645493	724653627	TraesCS3A01G500000
chr3A	725709199	725717719	TraesCS3A01G502200
chr3A	727469525	727472424	TraesCS3A01G505700
chr3A	731005635	731007564	TraesCS3A01G511600
chr3A	733490931	733494025	TraesCS3A01G515300
chr3A	746177694	746179200	TraesCS3A01G533700
chr3A	749202876	749204489	TraesCS3A01G537300
chr3A	750504777	750509148	TraesCS3A01G539300
chr3B	4418099	4418996	TraesCS3B01G009000
chr3B	4421096	4421694	TraesCS3B01G009100
chr3B	5953206	5955049	TraesCS3B01G013300
chr3B	6096416	6098197	TraesCS3B01G014100
chr3B	6181350	6181663	TraesCS3B01G014600
chr3B	6390438	6393288	TraesCS3B01G015400
chr3B	7063809	7069157	TraesCS3B01G017100
chr3B	8024703	8029857	TraesCS3B01G018800
chr3B	8073338	8074954	TraesCS3B01G019100
chr3B	9396839	9400623	TraesCS3B01G021900
chr3B	9404578	9408546	TraesCS3B01G022000
chr3B	10921743	10923457	TraesCS3B01G025100
chr3B	11065475	11067061	TraesCS3B01G025500
chr3B	14524446	14526526	TraesCS3B01G032000
chr3B	17558931	17563036	TraesCS3B01G035600
chr3B	20799568	20800377	TraesCS3B01G041800
chr3B	21770070	21771613	TraesCS3B01G042400
chr3B	25273940	25276165	TraesCS3B01G050500
chr3B	42562091	42565991	TraesCS3B01G070600
chr3B	46787309	46788448	TraesCS3B01G075900
chr3B	50343221	50344842	TraesCS3B01G079400
chr3B	56749294	56750379	TraesCS3B01G088600
chr3B	59154418	59157636	TraesCS3B01G089500
chr3B	61896066	61896836	TraesCS3B01G092800
chr3B	64242699	64243202	TraesCS3B01G095400
chr3B	68593361	68593936	TraesCS3B01G102000
chr3B	116389361	116390274	TraesCS3B01G134400
chr3B	125523042	125524355	TraesCS3B01G138900
chr3B	130257390	130258023	TraesCS3B01G142600
chr3B	139778249	139780491	TraesCS3B01G148500
chr3B	146890726	146891436	TraesCS3B01G154300
chr3B	148291542	148293137	TraesCS3B01G155600
chr3B	148999037	149001317	TraesCS3B01G156300
chr3B	154206576	154210975	TraesCS3B01G158900
chr3B	154484920	154485885	TraesCS3B01G159700
chr3B	155418374	155419313	TraesCS3B01G160200
chr3B	161373907	161374564	TraesCS3B01G163600
chr3B	162859432	162859842	TraesCS3B01G165000
chr3B	166709428	166714168	TraesCS3B01G166800
chr3B	200479069	200480295	TraesCS3B01G184600
chr3B	201543013	201543252	TraesCS3B01G188300
chr3B	204848813	204849221	TraesCS3B01G191800
chr3B	213723427	213724983	TraesCS3B01G193700
chr3B	222206409	222208680	TraesCS3B01G195700
chr3B	226078112	226079433	TraesCS3B01G198500
chr3B	228088655	228089451	TraesCS3B01G199300
chr3B	228690153	228691033	TraesCS3B01G199900
chr3B	237972409	237973704	TraesCS3B01G204000
chr3B	239882447	239884964	TraesCS3B01G204900
chr3B	251782079	251783007	TraesCS3B01G212200
chr3B	257244184	257244929	TraesCS3B01G216300
chr3B	262078575	262078991	TraesCS3B01G218700
chr3B	264008265	264010119	TraesCS3B01G219600
chr3B	363324362	363324974	TraesCS3B01G233900
chr3B	380508128	380508910	TraesCS3B01G241100
chr3B	385142925	385143555	TraesCS3B01G243600
chr3B	397410396	397412810	TraesCS3B01G249300
chr3B	406861944	406872039	TraesCS3B01G253600
chr3B	412873458	412874856	TraesCS3B01G255700
chr3B	415758410	415758913	TraesCS3B01G257700
chr3B	419119275	419119694	TraesCS3B01G261100
chr3B	422157300	422158645	TraesCS3B01G263400
chr3B	433758320	433760461	TraesCS3B01G269200
chr3B	441280514	441283157	TraesCS3B01G274000
chr3B	452462243	452463580	TraesCS3B01G281600
chr3B	456980392	456981827	TraesCS3B01G285400
chr3B	457965497	457966186	TraesCS3B01G286100
chr3B	497094760	497096074	TraesCS3B01G308900
chr3B	503030628	503031212	TraesCS3B01G313100
chr3B	507286480	507287558	TraesCS3B01G315600
chr3B	508250428	508250742	TraesCS3B01G316400
chr3B	512742760	512746201	TraesCS3B01G318100
chr3B	513254148	513256118	TraesCS3B01G318300
chr3B	520372951	520373193	TraesCS3B01G321200
chr3B	521699637	521702296	TraesCS3B01G322400
chr3B	523148181	523148691	TraesCS3B01G323400
chr3B	526179615	526179812	TraesCS3B01G325300
chr3B	526938538	526939086	TraesCS3B01G326000
chr3B	528631082	528631309	TraesCS3B01G328000
chr3B	534194541	534195468	TraesCS3B01G330300
chr3B	539660556	539672135	TraesCS3B01G333300
chr3B	541527293	541528753	TraesCS3B01G335500
chr3B	547333559	547334221	TraesCS3B01G340800
chr3B	548885206	548888109	TraesCS3B01G342000
chr3B	556645788	556647920	TraesCS3B01G347200
chr3B	560423463	560427833	TraesCS3B01G350200
chr3B	560595001	560598315	TraesCS3B01G350500
chr3B	572790054	572790956	TraesCS3B01G361400
chr3B	627740225	627742485	TraesCS3B01G397300
chr3B	636443895	636445296	TraesCS3B01G401800
chr3B	641653984	641654978	TraesCS3B01G405900
chr3B	643839253	643839954	TraesCS3B01G408200
chr3B	644016519	644016962	TraesCS3B01G408400
chr3B	648745943	648749214	TraesCS3B01G412500
chr3B	655435901	655439030	TraesCS3B01G418700
chr3B	661015802	661017510	TraesCS3B01G423500
chr3B	667778573	667779377	TraesCS3B01G429200
chr3B	672402947	672405956	TraesCS3B01G433600
chr3B	674666960	674667419	TraesCS3B01G436300
chr3B	674677845	674678234	TraesCS3B01G436400
chr3B	675038423	675041422	TraesCS3B01G436500
chr3B	677310928	677316659	TraesCS3B01G438300
chr3B	691750387	691752129	TraesCS3B01G451300
chr3B	696326501	696328084	TraesCS3B01G454500
chr3B	697473908	697476250	TraesCS3B01G455900
chr3B	697910197	697911063	TraesCS3B01G456400
chr3B	704261081	704262719	TraesCS3B01G460900
chr3B	708176737	708179926	TraesCS3B01G465000
chr3B	722365180	722366760	TraesCS3B01G473200
chr3B	723499786	723501369	TraesCS3B01G474700
chr3B	724926421	724929062	TraesCS3B01G476000
chr3B	725028425	725028735	TraesCS3B01G476200
chr3B	727463314	727464288	TraesCS3B01G479400
chr3B	727740595	727742675	TraesCS3B01G479700
chr3B	728294725	728295259	TraesCS3B01G480100
chr3B	730782543	730783465	TraesCS3B01G484300
chr3B	736665427	736666302	TraesCS3B01G490400
chr3B	738757120	738757550	TraesCS3B01G493300
chr3B	743813220	743813927	TraesCS3B01G499200
chr3B	749859925	749861154	TraesCS3B01G506100
chr3B	756613233	756614861	TraesCS3B01G513300
chr3B	763233226	763235143	TraesCS3B01G519900
chr3B	763340578	763344777	TraesCS3B01G520300
chr3B	766631235	766632264	TraesCS3B01G524500
chr3B	786510737	786511419	TraesCS3B01G551600
chr3B	787566587	787567945	TraesCS3B01G552900
chr3B	790541160	790542734	TraesCS3B01G556600
chr3B	796454220	796466101	TraesCS3B01G563400
chr3B	798302891	798311348	TraesCS3B01G565800
chr3B	804237819	804240717	TraesCS3B01G573700
chr3B	808973799	808975887	TraesCS3B01G579500
chr3B	810472321	810472533	TraesCS3B01G582200
chr3B	811093588	811096317	TraesCS3B01G583600
chr3B	822819355	822820338	TraesCS3B01G603000
chr3B	823573764	823582986	TraesCS3B01G605100
chr3B	826321283	826322661	TraesCS3B01G607900
chr3B	829016168	829017680	TraesCS3B01G610500
chr4A	193099	194561	TraesCS4A01G000300
chr4A	4843703	4844815	TraesCS4A01G007900
chr4A	6341840	6346056	TraesCS4A01G011100
chr4A	11771777	11772636	TraesCS4A01G017800
chr4A	13654580	13655716	TraesCS4A01G019800
chr4A	13746167	13748495	TraesCS4A01G020100
chr4A	14340379	14343595	TraesCS4A01G021100
chr4A	15759518	15760621	TraesCS4A01G021900
chr4A	22728468	22731106	TraesCS4A01G030100
chr4A	29079882	29080340	TraesCS4A01G036700
chr4A	33025488	33029290	TraesCS4A01G040200
chr4A	34669223	34670455	TraesCS4A01G041200
chr4A	35567043	35568717	TraesCS4A01G042100
chr4A	38694725	38695970	TraesCS4A01G047400
chr4A	38717788	38719244	TraesCS4A01G047700
chr4A	39051503	39053011	TraesCS4A01G048300
chr4A	39540942	39542038	TraesCS4A01G048800
chr4A	45140067	45146603	TraesCS4A01G053500
chr4A	47286578	47292379	TraesCS4A01G056400
chr4A	58552089	58558186	TraesCS4A01G061700
chr4A	85892207	85893235	TraesCS4A01G082500
chr4A	88540742	88541383	TraesCS4A01G084100
chr4A	90084958	90085626	TraesCS4A01G085600
chr4A	90433375	90434419	TraesCS4A01G086100
chr4A	93897693	93898424	TraesCS4A01G088400
chr4A	94980144	94981626	TraesCS4A01G089000
chr4A	101954876	101955414	TraesCS4A01G094100
chr4A	108369503	108371124	TraesCS4A01G097400
chr4A	112696731	112697366	TraesCS4A01G099800
chr4A	113316682	113318243	TraesCS4A01G100700
chr4A	117894634	117896693	TraesCS4A01G104500
chr4A	139526636	139536341	TraesCS4A01G114500
chr4A	146561114	146561831	TraesCS4A01G118800
chr4A	148759031	148762269	TraesCS4A01G120700
chr4A	153779557	153780060	TraesCS4A01G123100
chr4A	164625822	164627247	TraesCS4A01G127600
chr4A	164686569	164688435	TraesCS4A01G127900
chr4A	170168040	170171295	TraesCS4A01G129900
chr4A	182057491	182059890	TraesCS4A01G133900
chr4A	182128703	182129221	TraesCS4A01G134100
chr4A	186696349	186698313	TraesCS4A01G135500
chr4A	317070739	317090406	TraesCS4A01G157000
chr4A	323788673	323789056	TraesCS4A01G157900
chr4A	416228861	416231899	TraesCS4A01G167700
chr4A	429980073	429981195	TraesCS4A01G170500
chr4A	448748029	448748590	TraesCS4A01G177200
chr4A	463923382	463925340	TraesCS4A01G184700
chr4A	465523379	465524129	TraesCS4A01G186400
chr4A	467264938	467266728	TraesCS4A01G188500
chr4A	472922679	472923350	TraesCS4A01G192400
chr4A	477833503	477834478	TraesCS4A01G195500
chr4A	484234292	484236962	TraesCS4A01G198500
chr4A	491709686	491710078	TraesCS4A01G201900
chr4A	511227620	511229247	TraesCS4A01G213300
chr4A	511230595	511232468	TraesCS4A01G213400
chr4A	513089416	513089859	TraesCS4A01G214800
chr4A	513341536	513342366	TraesCS4A01G215100
chr4A	516369536	516370081	TraesCS4A01G217200
chr4A	516583296	516583874	TraesCS4A01G217300
chr4A	521263892	521272090	TraesCS4A01G218700
chr4A	521624277	521625872	TraesCS4A01G219400
chr4A	534258202	534258657	TraesCS4A01G226200
chr4A	535856321	535874270	TraesCS4A01G227600
chr4A	542617981	542621127	TraesCS4A01G233900
chr4A	554920214	554920384	TraesCS4A01G244400
chr4A	555510132	555514424	TraesCS4A01G245200
chr4A	559162733	559167933	TraesCS4A01G248500
chr4A	567037277	567038089	TraesCS4A01G254900
chr4A	572307556	572308866	TraesCS4A01G259400
chr4A	572535158	572539686	TraesCS4A01G259500
chr4A	572562465	572571488	TraesCS4A01G259800
chr4A	572881559	572882628	TraesCS4A01G260500
chr4A	576702012	576703590	TraesCS4A01G264400
chr4A	584040603	584042579	TraesCS4A01G273300
chr4A	584537677	584539036	TraesCS4A01G275400
chr4A	584783153	584785124	TraesCS4A01G276100
chr4A	589842588	589846517	TraesCS4A01G282300
chr4A	590987939	590989668	TraesCS4A01G284500
chr4A	594269604	594270674	TraesCS4A01G290500
chr4A	594427650	594428144	TraesCS4A01G291200
chr4A	594441999	594443029	TraesCS4A01G291300
chr4A	594663909	594668712	TraesCS4A01G291600
chr4A	594680010	594686220	TraesCS4A01G291700
chr4A	594700662	594700862	TraesCS4A01G291800
chr4A	595255785	595257327	TraesCS4A01G292500
chr4A	595294357	595296747	TraesCS4A01G292800
chr4A	601283765	601284744	TraesCS4A01G307400
chr4A	601309805	601313807	TraesCS4A01G307500
chr4A	611268602	611271640	TraesCS4A01G323500
chr4A	613322410	613325605	TraesCS4A01G325600
chr4A	613765165	613767888	TraesCS4A01G327300
chr4A	616501029	616501661	TraesCS4A01G332000
chr4A	618564906	618567847	TraesCS4A01G336300
chr4A	618660637	618674099	TraesCS4A01G336500
chr4A	620289827	620290336	TraesCS4A01G338000
chr4A	621168849	621170039	TraesCS4A01G339500
chr4A	622126350	622133734	TraesCS4A01G341900
chr4A	623315223	623317668	TraesCS4A01G343300
chr4A	624014194	624017176	TraesCS4A01G344100
chr4A	625829640	625833656	TraesCS4A01G348400
chr4A	631475912	631477601	TraesCS4A01G357900
chr4A	631964516	631965881	TraesCS4A01G359100
chr4A	633066696	633070722	TraesCS4A01G360100
chr4A	637965988	637966751	TraesCS4A01G364700
chr4A	650303289	650305729	TraesCS4A01G375800
chr4A	663695041	663695847	TraesCS4A01G386300
chr4A	678127175	678131168	TraesCS4A01G404500
chr4A	678367725	678368305	TraesCS4A01G404900
chr4A	678375972	678376675	TraesCS4A01G405300
chr4A	741019373	741023945	TraesCS4A01G491300
chr4B	233763	235207	TraesCS4B01G000300
chr4B	4951076	4955090	TraesCS4B01G007400
chr4B	6029635	6030355	TraesCS4B01G009300
chr4B	15259656	15263139	TraesCS4B01G021200
chr4B	15596302	15597753	TraesCS4B01G021600
chr4B	16056897	16063157	TraesCS4B01G022300
chr4B	16087310	16093151	TraesCS4B01G022400
chr4B	16812987	16814301	TraesCS4B01G022900
chr4B	16871210	16871895	TraesCS4B01G023000
chr4B	17043692	17044960	TraesCS4B01G023500
chr4B	17083255	17084328	TraesCS4B01G023700
chr4B	21194544	21198092	TraesCS4B01G028600
chr4B	23354400	23358114	TraesCS4B01G031100
chr4B	27240435	27242391	TraesCS4B01G037600
chr4B	27865711	27867090	TraesCS4B01G038900
chr4B	28317840	28319984	TraesCS4B01G040700
chr4B	39120453	39122024	TraesCS4B01G050600
chr4B	42531435	42532150	TraesCS4B01G053900
chr4B	43720172	43729286	TraesCS4B01G054900
chr4B	43762580	43767998	TraesCS4B01G055200
chr4B	43786659	43788020	TraesCS4B01G055300
chr4B	51124306	51125326	TraesCS4B01G059900
chr4B	59202718	59207916	TraesCS4B01G066300
chr4B	64107031	64112687	TraesCS4B01G070200
chr4B	64700521	64702677	TraesCS4B01G070600
chr4B	79997277	80000121	TraesCS4B01G081600
chr4B	89388316	89406080	TraesCS4B01G088500
chr4B	92464061	92464516	TraesCS4B01G090200
chr4B	99265292	99265840	TraesCS4B01G095700
chr4B	99594118	99594681	TraesCS4B01G096000
chr4B	102386025	102388363	TraesCS4B01G097500
chr4B	102487200	102488851	TraesCS4B01G097900
chr4B	106820181	106821008	TraesCS4B01G101000
chr4B	106970219	106970833	TraesCS4B01G101300
chr4B	108648992	108650778	TraesCS4B01G102400
chr4B	108663602	108665187	TraesCS4B01G102500
chr4B	115549689	115550123	TraesCS4B01G106100
chr4B	135092453	135095152	TraesCS4B01G117000
chr4B	139768632	139769589	TraesCS4B01G119700
chr4B	146492838	146493503	TraesCS4B01G123000
chr4B	164918340	164919296	TraesCS4B01G126700
chr4B	167379388	167381178	TraesCS4B01G127800
chr4B	172397431	172398054	TraesCS4B01G132400
chr4B	173967171	173969145	TraesCS4B01G134000
chr4B	184889825	184890094	TraesCS4B01G140600
chr4B	226511767	226513027	TraesCS4B01G149900
chr4B	262707612	262727077	TraesCS4B01G153400
chr4B	291847572	291847955	TraesCS4B01G156800
chr4B	370887884	370889888	TraesCS4B01G169700
chr4B	373994087	373994593	TraesCS4B01G170800
chr4B	374213352	374216233	TraesCS4B01G171000
chr4B	383095853	383099770	TraesCS4B01G174700
chr4B	387401537	387403393	TraesCS4B01G176900
chr4B	387510232	387511660	TraesCS4B01G177100
chr4B	401881412	401881915	TraesCS4B01G182900
chr4B	403621653	403623436	TraesCS4B01G184300
chr4B	405370201	405370909	TraesCS4B01G185700
chr4B	412205773	412218322	TraesCS4B01G189700
chr4B	428021352	428023126	TraesCS4B01G199400
chr4B	435434100	435435686	TraesCS4B01G203700
chr4B	436319201	436319836	TraesCS4B01G204500
chr4B	440925553	440927168	TraesCS4B01G207100
chr4B	448885375	448885911	TraesCS4B01G210200
chr4B	454923116	454924596	TraesCS4B01G215300
chr4B	455615696	455616427	TraesCS4B01G215800
chr4B	460161558	460162340	TraesCS4B01G218400
chr4B	460567672	460568126	TraesCS4B01G218700
chr4B	462696811	462697456	TraesCS4B01G220100
chr4B	465741936	465742965	TraesCS4B01G221500
chr4B	495125890	495126692	TraesCS4B01G237300
chr4B	514043843	514049841	TraesCS4B01G248600
chr4B	517437181	517441021	TraesCS4B01G251100
chr4B	520890552	520891576	TraesCS4B01G256000
chr4B	522077876	522084640	TraesCS4B01G256500
chr4B	522503570	522504940	TraesCS4B01G257200
chr4B	522522765	522532879	TraesCS4B01G257300
chr4B	531245549	531246777	TraesCS4B01G262200
chr4B	532719136	532720813	TraesCS4B01G262900
chr4B	544602918	544603376	TraesCS4B01G269600
chr4B	554815002	554817529	TraesCS4B01G276000
chr4B	564652328	564653674	TraesCS4B01G281500
chr4B	565745163	565748380	TraesCS4B01G282500
chr4B	567004317	567006606	TraesCS4B01G283600
chr4B	567176979	567178123	TraesCS4B01G283800
chr4B	569765585	569766435	TraesCS4B01G286300
chr4B	578671653	578677021	TraesCS4B01G293300
chr4B	582559039	582560767	TraesCS4B01G297000
chr4B	592624960	592629368	TraesCS4B01G304300
chr4B	593134296	593134870	TraesCS4B01G304700
chr4B	593197318	593197689	TraesCS4B01G304900
chr4B	610562208	610563240	TraesCS4B01G319800
chr4B	612260030	612261486	TraesCS4B01G321200
chr4B	614056366	614066366	TraesCS4B01G323600
chr4B	615834623	615835040	TraesCS4B01G325200
chr4B	623226791	623227457	TraesCS4B01G332800
chr4B	634325220	634331307	TraesCS4B01G341300
chr4B	642544091	642544768	TraesCS4B01G349400
chr4B	642700229	642701459	TraesCS4B01G349500
chr4B	644372067	644375811	TraesCS4B01G352300
chr4B	646182872	646183336	TraesCS4B01G354900
chr4B	646223411	646225458	TraesCS4B01G355300
chr4B	646818346	646819059	TraesCS4B01G355900
chr4B	646872753	646873436	TraesCS4B01G356200
chr4B	648193894	648195501	TraesCS4B01G357600
chr4B	656891597	656893120	TraesCS4B01G371200
chr4B	668853963	668857695	TraesCS4B01G394500
chr4B	673248760	673252352	TraesCS4B01G399200
chr5A	2103901	2107954	TraesCS5A01G002500
chr5A	3505922	3516235	TraesCS5A01G006000
chr5A	5286416	5297389	TraesCS5A01G008000
chr5A	9385034	9385462	TraesCS5A01G013600
chr5A	9610665	9615738	TraesCS5A01G014200
chr5A	22985789	22986220	TraesCS5A01G027500
chr5A	24414996	24418423	TraesCS5A01G028900
chr5A	24775477	24776726	TraesCS5A01G029000
chr5A	29684177	29684707	TraesCS5A01G032400
chr5A	34262293	34263726	TraesCS5A01G037100
chr5A	37974793	37981549	TraesCS5A01G042200
chr5A	38130301	38133040	TraesCS5A01G042400
chr5A	45526389	45527729	TraesCS5A01G049700
chr5A	46714635	46716887	TraesCS5A01G051800
chr5A	52435597	52435809	TraesCS5A01G056300
chr5A	67326711	67328313	TraesCS5A01G062400
chr5A	68613322	68613995	TraesCS5A01G063100
chr5A	70454142	70454560	TraesCS5A01G064900
chr5A	71457687	71458076	TraesCS5A01G065600
chr5A	78480627	78480944	TraesCS5A01G070400
chr5A	82306649	82307215	TraesCS5A01G071900
chr5A	86166402	86167299	TraesCS5A01G073700
chr5A	118670426	118670998	TraesCS5A01G088300
chr5A	121113332	121119139	TraesCS5A01G090000
chr5A	139071440	139071941	TraesCS5A01G097700
chr5A	208746443	208747058	TraesCS5A01G110300
chr5A	219695038	219696755	TraesCS5A01G112600
chr5A	225245042	225247986	TraesCS5A01G113400
chr5A	248536297	248537028	TraesCS5A01G119500
chr5A	279101149	279101487	TraesCS5A01G126400
chr5A	285306198	285307028	TraesCS5A01G128000
chr5A	289890840	289893267	TraesCS5A01G129100
chr5A	291596886	291597482	TraesCS5A01G130000
chr5A	293864553	293866689	TraesCS5A01G130600
chr5A	299103552	299104340	TraesCS5A01G132600
chr5A	312925151	312925720	TraesCS5A01G140900
chr5A	313313918	313314772	TraesCS5A01G141200
chr5A	316085021	316086110	TraesCS5A01G142500
chr5A	316350890	316351515	TraesCS5A01G142700
chr5A	323370658	323371804	TraesCS5A01G146700
chr5A	325184241	325184588	TraesCS5A01G147400
chr5A	326649935	326650343	TraesCS5A01G148900
chr5A	328715271	328718281	TraesCS5A01G151000
chr5A	330964051	330964542	TraesCS5A01G153400
chr5A	340269007	340270322	TraesCS5A01G159600
chr5A	364670610	364671239	TraesCS5A01G171200
chr5A	366760785	366761688	TraesCS5A01G173500
chr5A	375564627	375565265	TraesCS5A01G178000
chr5A	376836876	376837518	TraesCS5A01G178700
chr5A	377914093	377927034	TraesCS5A01G179600
chr5A	380269293	380289821	TraesCS5A01G181600
chr5A	386697964	386699373	TraesCS5A01G186200
chr5A	388165705	388169893	TraesCS5A01G186700
chr5A	390229914	390231026	TraesCS5A01G188400
chr5A	406521922	406524551	TraesCS5A01G200500
chr5A	413193585	413194007	TraesCS5A01G203700
chr5A	422038107	422038709	TraesCS5A01G208700
chr5A	423030409	423030821	TraesCS5A01G209600
chr5A	427087064	427087759	TraesCS5A01G211900
chr5A	428153085	428154212	TraesCS5A01G213000
chr5A	436175987	436181133	TraesCS5A01G218200
chr5A	439556024	439556245	TraesCS5A01G224100
chr5A	443719375	443719656	TraesCS5A01G227200
chr5A	444087400	444089466	TraesCS5A01G227600
chr5A	446636799	446637746	TraesCS5A01G231200
chr5A	447546112	447547047	TraesCS5A01G232300
chr5A	447551732	447552007	TraesCS5A01G232400
chr5A	448291318	448294760	TraesCS5A01G233000
chr5A	450473761	450475012	TraesCS5A01G234200
chr5A	451741156	451742698	TraesCS5A01G236200
chr5A	454774756	454777205	TraesCS5A01G238700
chr5A	455507217	455508011	TraesCS5A01G239400
chr5A	456975702	456976235	TraesCS5A01G240900
chr5A	457003750	457004502	TraesCS5A01G241000
chr5A	457915177	457915754	TraesCS5A01G243400
chr5A	459542680	459543159	TraesCS5A01G246200
chr5A	465996499	465997089	TraesCS5A01G250400
chr5A	466571576	466571731	TraesCS5A01G250800
chr5A	467585704	467586549	TraesCS5A01G251800
chr5A	468460860	468463120	TraesCS5A01G252200
chr5A	471466147	471467689	TraesCS5A01G255600
chr5A	476356308	476357035	TraesCS5A01G263300
chr5A	476402396	476404030	TraesCS5A01G263500
chr5A	478018470	478019546	TraesCS5A01G266700
chr5A	480507905	480508712	TraesCS5A01G270100
chr5A	484559808	484560032	TraesCS5A01G275100
chr5A	485407245	485408815	TraesCS5A01G276300
chr5A	495308945	495313073	TraesCS5A01G287300
chr5A	496134441	496135465	TraesCS5A01G289400
chr5A	506149110	506152209	TraesCS5A01G298900
chr5A	508612663	508620073	TraesCS5A01G299200
chr5A	509225253	509225498	TraesCS5A01G300200
chr5A	509978285	509978500	TraesCS5A01G300600
chr5A	519852579	519854624	TraesCS5A01G306800
chr5A	520092779	520096387	TraesCS5A01G307400
chr5A	526523521	526525878	TraesCS5A01G316000
chr5A	533948457	533949524	TraesCS5A01G320700
chr5A	537135112	537138416	TraesCS5A01G327900
chr5A	538101587	538103561	TraesCS5A01G329200
chr5A	543962608	543963786	TraesCS5A01G334400
chr5A	545530589	545531440	TraesCS5A01G336600
chr5A	546684342	546687048	TraesCS5A01G339200
chr5A	547325976	547326794	TraesCS5A01G340800
chr5A	556745872	556751670	TraesCS5A01G354100
chr5A	564175580	564178997	TraesCS5A01G363700
chr5A	573983758	573986050	TraesCS5A01G376300
chr5A	574399797	574400678	TraesCS5A01G376800
chr5A	577802938	577803507	TraesCS5A01G380000
chr5A	577887148	577904560	TraesCS5A01G380100
chr5A	583601895	583602575	TraesCS5A01G385700
chr5A	583627218	583627760	TraesCS5A01G386000
chr5A	584517672	584518569	TraesCS5A01G387200
chr5A	584518880	584519510	TraesCS5A01G387300
chr5A	587411824	587423240	TraesCS5A01G391700
chr5A	590849834	590850703	TraesCS5A01G395800
chr5A	591081866	591082624	TraesCS5A01G396000
chr5A	594080964	594081956	TraesCS5A01G401200
chr5A	597741551	597743224	TraesCS5A01G406200
chr5A	602003601	602004881	TraesCS5A01G414000
chr5A	605143707	605143973	TraesCS5A01G416200
chr5A	606058299	606060618	TraesCS5A01G417800
chr5A	606769195	606769674	TraesCS5A01G419400
chr5A	606902184	606905132	TraesCS5A01G420300
chr5A	609211663	609212325	TraesCS5A01G423400
chr5A	613374045	613374831	TraesCS5A01G428300
chr5A	619753832	619754637	TraesCS5A01G438300
chr5A	632903750	632905119	TraesCS5A01G451100
chr5A	635904848	635905320	TraesCS5A01G455300
chr5A	637093570	637094954	TraesCS5A01G457300
chr5A	642918837	642919377	TraesCS5A01G462100
chr5A	643864608	643864991	TraesCS5A01G464100
chr5A	645132003	645132392	TraesCS5A01G467100
chr5A	646944977	646947138	TraesCS5A01G469800
chr5A	650430926	650431905	TraesCS5A01G474500
chr5A	654108863	654111286	TraesCS5A01G482700
chr5A	654123797	654124658	TraesCS5A01G482800
chr5A	655461620	655464022	TraesCS5A01G484300
chr5A	656044681	656045198	TraesCS5A01G484800
chr5A	657394567	657396000	TraesCS5A01G486800
chr5A	659879175	659880443	TraesCS5A01G490900
chr5A	661148497	661149484	TraesCS5A01G492100
chr5A	663712627	663715365	TraesCS5A01G496100
chr5A	664554826	664555243	TraesCS5A01G497500
chr5A	669584536	669585165	TraesCS5A01G503900
chr5A	674154280	674159931	TraesCS5A01G510600
chr5A	680580018	680580695	TraesCS5A01G518200
chr5A	680618638	680619994	TraesCS5A01G518300
chr5A	681463034	681466614	TraesCS5A01G520900
chr5A	684938953	684939696	TraesCS5A01G524200
chr5A	685012582	685014279	TraesCS5A01G524500
chr5A	685580804	685581520	TraesCS5A01G525100
chr5A	685875882	685876097	TraesCS5A01G525600
chr5A	687655112	687656427	TraesCS5A01G526900
chr5A	698645987	698647468	TraesCS5A01G543000
chr5B	2571168	2574322	TraesCS5B01G001700
chr5B	6624129	6625913	TraesCS5B01G004900
chr5B	7995392	8007460	TraesCS5B01G006700
chr5B	12571781	12577424	TraesCS5B01G012600
chr5B	25667797	25668808	TraesCS5B01G026700
chr5B	26873364	26879839	TraesCS5B01G027700
chr5B	26915154	26916425	TraesCS5B01G027800
chr5B	35532648	35533178	TraesCS5B01G032300
chr5B	42531638	42533074	TraesCS5B01G037900
chr5B	50510973	50516417	TraesCS5B01G045200
chr5B	51157986	51160406	TraesCS5B01G045900
chr5B	60903856	60904548	TraesCS5B01G055500
chr5B	62023856	62026118	TraesCS5B01G055900
chr5B	79081474	79082131	TraesCS5B01G069300
chr5B	79766355	79767593	TraesCS5B01G069700
chr5B	83611994	83612410	TraesCS5B01G071800
chr5B	84665769	84666158	TraesCS5B01G072500
chr5B	91112112	91112429	TraesCS5B01G076200
chr5B	94092719	94093653	TraesCS5B01G078100
chr5B	98025032	98025562	TraesCS5B01G080000
chr5B	123760050	123761480	TraesCS5B01G094300
chr5B	126294743	126299318	TraesCS5B01G095800
chr5B	137417931	137418396	TraesCS5B01G103200
chr5B	169679447	169680062	TraesCS5B01G111800
chr5B	208701502	208703228	TraesCS5B01G118200
chr5B	212630098	212633966	TraesCS5B01G119900
chr5B	216392474	216393196	TraesCS5B01G121100
chr5B	228497104	228497448	TraesCS5B01G125600
chr5B	232214140	232214855	TraesCS5B01G127000
chr5B	232977667	232978949	TraesCS5B01G127700
chr5B	241170083	241170692	TraesCS5B01G129900
chr5B	242543601	242545238	TraesCS5B01G130500
chr5B	246976052	246976840	TraesCS5B01G132300
chr5B	262839838	262840416	TraesCS5B01G139200
chr5B	263220869	263221720	TraesCS5B01G139500
chr5B	266501407	266502505	TraesCS5B01G141200
chr5B	267113448	267113732	TraesCS5B01G141400
chr5B	272677300	272678505	TraesCS5B01G145500
chr5B	273458906	273459346	TraesCS5B01G146000
chr5B	275504171	275504729	TraesCS5B01G147500
chr5B	277632721	277637487	TraesCS5B01G149500
chr5B	281644236	281644841	TraesCS5B01G152400
chr5B	289796695	289797910	TraesCS5B01G157300
chr5B	313114814	313115443	TraesCS5B01G168700
chr5B	315833490	315834449	TraesCS5B01G170900
chr5B	321551312	321551947	TraesCS5B01G175600
chr5B	322289256	322289999	TraesCS5B01G176400
chr5B	323858201	323870048	TraesCS5B01G177400
chr5B	327080214	327088293	TraesCS5B01G179300
chr5B	335201614	335203023	TraesCS5B01G184300
chr5B	336407090	336411109	TraesCS5B01G185100
chr5B	352483293	352484402	TraesCS5B01G195200
chr5B	358815796	358818538	TraesCS5B01G199100
chr5B	368656572	368656994	TraesCS5B01G202400
chr5B	375797611	375798321	TraesCS5B01G206700
chr5B	377207700	377208125	TraesCS5B01G207700
chr5B	381715105	381716223	TraesCS5B01G210800
chr5B	382700686	382701375	TraesCS5B01G212000
chr5B	391444044	391454581	TraesCS5B01G217400
chr5B	397837916	397838137	TraesCS5B01G222900
chr5B	402733867	402734148	TraesCS5B01G226000
chr5B	403533378	403535447	TraesCS5B01G226400
chr5B	406527506	406528453	TraesCS5B01G229500
chr5B	407238266	407241811	TraesCS5B01G230600
chr5B	407614908	407615228	TraesCS5B01G230800
chr5B	408344939	408348523	TraesCS5B01G231500
chr5B	410597805	410598876	TraesCS5B01G232600
chr5B	412461649	412463215	TraesCS5B01G234500
chr5B	418315790	418318210	TraesCS5B01G237300
chr5B	418910446	418911240	TraesCS5B01G238100
chr5B	419620912	419621430	TraesCS5B01G239000
chr5B	419644332	419645093	TraesCS5B01G239100
chr5B	421275613	421275894	TraesCS5B01G241300
chr5B	423796185	423796664	TraesCS5B01G243500
chr5B	430679645	430680432	TraesCS5B01G248400
chr5B	431060311	431060466	TraesCS5B01G248800
chr5B	432323296	432324141	TraesCS5B01G249800
chr5B	433526159	433528862	TraesCS5B01G251000
chr5B	437562496	437563346	TraesCS5B01G254800
chr5B	446447900	446448659	TraesCS5B01G261900
chr5B	447402740	447403228	TraesCS5B01G262900
chr5B	450773609	450774912	TraesCS5B01G266300
chr5B	455829821	455830486	TraesCS5B01G270600
chr5B	460680690	460680914	TraesCS5B01G274900
chr5B	461403680	461405245	TraesCS5B01G275700
chr5B	472739022	472743368	TraesCS5B01G286600
chr5B	474047362	474048198	TraesCS5B01G288800
chr5B	481065309	481066949	TraesCS5B01G298500
chr5B	482171280	482177865	TraesCS5B01G298700
chr5B	485570109	485570324	TraesCS5B01G300500
chr5B	486034914	486035156	TraesCS5B01G301200
chr5B	486694350	486694934	TraesCS5B01G302100
chr5B	490619446	490621470	TraesCS5B01G307200
chr5B	491032511	491036184	TraesCS5B01G307800
chr5B	506514721	506515761	TraesCS5B01G321000
chr5B	511403774	511407072	TraesCS5B01G327800
chr5B	513376158	513378268	TraesCS5B01G329300
chr5B	517584270	517585502	TraesCS5B01G333900
chr5B	518809958	518810806	TraesCS5B01G335600
chr5B	521138172	521141053	TraesCS5B01G337600
chr5B	523216585	523217394	TraesCS5B01G339300
chr5B	528575323	528575751	TraesCS5B01G346900
chr5B	536233600	536241877	TraesCS5B01G356500
chr5B	544400741	544403076	TraesCS5B01G365800
chr5B	557247854	557250843	TraesCS5B01G379100
chr5B	557953533	557955790	TraesCS5B01G379900
chr5B	558284367	558285212	TraesCS5B01G380300
chr5B	562417156	562417853	TraesCS5B01G383600
chr5B	562488589	562493714	TraesCS5B01G383700
chr5B	570108609	570109281	TraesCS5B01G390800
chr5B	570174946	570175476	TraesCS5B01G391000
chr5B	571186426	571187773	TraesCS5B01G392300
chr5B	571187849	571188717	TraesCS5B01G392400
chr5B	573803238	573815903	TraesCS5B01G396600
chr5B	577523807	577524749	TraesCS5B01G400600
chr5B	577659757	577660524	TraesCS5B01G400800
chr5B	581829051	581829836	TraesCS5B01G406000
chr5B	586620016	586621657	TraesCS5B01G411400
chr5B	591646151	591655200	TraesCS5B01G417000
chr5B	594759703	594759969	TraesCS5B01G418500
chr5B	595631138	595633244	TraesCS5B01G419900
chr5B	596982420	596982899	TraesCS5B01G421600
chr5B	597227761	597230708	TraesCS5B01G422100
chr5B	601344581	601345375	TraesCS5B01G425500
chr5B	605513322	605513777	TraesCS5B01G430200
chr5B	613110011	613110766	TraesCS5B01G441200
chr5B	635515197	635516646	TraesCS5B01G459900
chr5B	637387110	637389357	TraesCS5B01G461900
chr5B	638782097	638782583	TraesCS5B01G463800
chr5B	640425103	640427414	TraesCS5B01G466400
chr5B	647386775	647387319	TraesCS5B01G473100
chr5B	648316276	648316775	TraesCS5B01G475800
chr5B	650343676	650344650	TraesCS5B01G478900
chr5B	654952931	654955013	TraesCS5B01G482400
chr5B	658561293	658562223	TraesCS5B01G487800
chr5B	663135277	663137424	TraesCS5B01G495900
chr5B	663174378	663175254	TraesCS5B01G496000
chr5B	664682676	664685054	TraesCS5B01G497800
chr5B	664980000	664980532	TraesCS5B01G498100
chr5B	667838443	667839881	TraesCS5B01G500700
chr5B	673988752	673989785	TraesCS5B01G508800
chr5B	677639128	677642287	TraesCS5B01G512200
chr5B	678514180	678515590	TraesCS5B01G513600
chr5B	679558238	679559833	TraesCS5B01G514700
chr5B	689375498	689376583	TraesCS5B01G531400
chr5B	690025682	690034607	TraesCS5B01G532800
chr5B	691986783	691990038	TraesCS5B01G536100
chr5B	692209977	692218265	TraesCS5B01G536300
chr5B	693995295	693996691	TraesCS5B01G538500
chr5B	695703436	695706740	TraesCS5B01G540500
chr5B	695722487	695724658	TraesCS5B01G540700
chr5B	700209101	700209807	TraesCS5B01G546900
chr5B	700417350	700417859	TraesCS5B01G547500
chr5B	701172729	701173946	TraesCS5B01G549100
chr5B	704301318	704303935	TraesCS5B01G554900
chr6A	955213	959936	TraesCS6A01G002500
chr6A	1942938	1948545	TraesCS6A01G005000
chr6A	2221709	2222203	TraesCS6A01G005700
chr6A	2727763	2731756	TraesCS6A01G006800
chr6A	2749268	2749864	TraesCS6A01G006900
chr6A	2750961	2751572	TraesCS6A01G007000
chr6A	3351576	3359760	TraesCS6A01G008400
chr6A	3690332	3692787	TraesCS6A01G008800
chr6A	17943214	17943438	TraesCS6A01G036600
chr6A	18702339	18704117	TraesCS6A01G037700
chr6A	22168390	22170174	TraesCS6A01G041900
chr6A	22191788	22193553	TraesCS6A01G042100
chr6A	23635590	23638481	TraesCS6A01G046000
chr6A	23676943	23679876	TraesCS6A01G046200
chr6A	23756121	23756637	TraesCS6A01G046500
chr6A	28410489	28412881	TraesCS6A01G054500
chr6A	31034672	31036460	TraesCS6A01G058700
chr6A	32919445	32920074	TraesCS6A01G061400
chr6A	39948628	39949797	TraesCS6A01G073200
chr6A	52295717	52304644	TraesCS6A01G083900
chr6A	53500151	53503051	TraesCS6A01G085300
chr6A	57423712	57425553	TraesCS6A01G088500
chr6A	65797793	65800388	TraesCS6A01G098600
chr6A	68502061	68503131	TraesCS6A01G100700
chr6A	71451366	71454100	TraesCS6A01G102400
chr6A	77533075	77535865	TraesCS6A01G108700
chr6A	80818619	80819835	TraesCS6A01G111700
chr6A	84916127	84919229	TraesCS6A01G114800
chr6A	93425789	93427072	TraesCS6A01G121100
chr6A	96451626	96452936	TraesCS6A01G122800
chr6A	96813363	96813977	TraesCS6A01G123300
chr6A	98186686	98213163	TraesCS6A01G124400
chr6A	99504070	99504483	TraesCS6A01G126100
chr6A	100184646	100185044	TraesCS6A01G126800
chr6A	106878296	106878664	TraesCS6A01G134500
chr6A	109486326	109487747	TraesCS6A01G138400
chr6A	125541462	125542259	TraesCS6A01G146600
chr6A	135228252	135239367	TraesCS6A01G151100
chr6A	141862317	141862580	TraesCS6A01G153900
chr6A	157026446	157027387	TraesCS6A01G161700
chr6A	162033880	162035366	TraesCS6A01G164100
chr6A	166506978	166507556	TraesCS6A01G165500
chr6A	168119146	168125356	TraesCS6A01G166100
chr6A	187271425	187272321	TraesCS6A01G173800
chr6A	188353381	188355009	TraesCS6A01G174900
chr6A	201087956	201089297	TraesCS6A01G178900
chr6A	306046386	306047586	TraesCS6A01G198500
chr6A	384915512	384922386	TraesCS6A01G212000
chr6A	410893600	410894988	TraesCS6A01G221200
chr6A	427447522	427447905	TraesCS6A01G227000
chr6A	454679847	454681656	TraesCS6A01G243100
chr6A	455940511	455942133	TraesCS6A01G244700
chr6A	459849043	459849666	TraesCS6A01G247800
chr6A	460631338	460632171	TraesCS6A01G248100
chr6A	484039136	484039772	TraesCS6A01G260500
chr6A	485157165	485157623	TraesCS6A01G262000
chr6A	486011205	486011798	TraesCS6A01G263000
chr6A	488605045	488605892	TraesCS6A01G264500
chr6A	496475319	496475798	TraesCS6A01G270200
chr6A	499954215	499956043	TraesCS6A01G273700
chr6A	503248768	503249709	TraesCS6A01G276200
chr6A	506399338	506400958	TraesCS6A01G278500
chr6A	508333402	508334850	TraesCS6A01G280100
chr6A	520581329	520588575	TraesCS6A01G288200
chr6A	522456856	522457326	TraesCS6A01G290900
chr6A	524074075	524075470	TraesCS6A01G292100
chr6A	525991643	525992595	TraesCS6A01G294000
chr6A	529047973	529048479	TraesCS6A01G295500
chr6A	530279152	530279976	TraesCS6A01G297000
chr6A	531717154	531717468	TraesCS6A01G298700
chr6A	532878408	532878569	TraesCS6A01G299900
chr6A	533279259	533281395	TraesCS6A01G300300
chr6A	536433814	536437349	TraesCS6A01G303200
chr6A	538494465	538496914	TraesCS6A01G305600
chr6A	542430051	542431115	TraesCS6A01G307900
chr6A	542828270	542829147	TraesCS6A01G308100
chr6A	546599156	546600237	TraesCS6A01G310400
chr6A	549531348	549535659	TraesCS6A01G312900
chr6A	551655308	551656170	TraesCS6A01G315100
chr6A	552832282	552833355	TraesCS6A01G316400
chr6A	553054875	553055840	TraesCS6A01G316700
chr6A	555669610	555670985	TraesCS6A01G321000
chr6A	556557103	556558797	TraesCS6A01G322700
chr6A	556910170	556910751	TraesCS6A01G323500
chr6A	560753300	560753926	TraesCS6A01G327700
chr6A	562683169	562684083	TraesCS6A01G329300
chr6A	571640402	571640995	TraesCS6A01G337400
chr6A	571650567	571651112	TraesCS6A01G337500
chr6A	576911102	576914716	TraesCS6A01G343100
chr6A	578073723	578075781	TraesCS6A01G344100
chr6A	578663386	578664268	TraesCS6A01G344500
chr6A	579807150	579807392	TraesCS6A01G347000
chr6A	585108581	585109897	TraesCS6A01G353200
chr6A	585438713	585442074	TraesCS6A01G353900
chr6A	587890682	587893267	TraesCS6A01G357700
chr6A	593785725	593786231	TraesCS6A01G365800
chr6A	598071334	598071821	TraesCS6A01G376100
chr6A	598154841	598157849	TraesCS6A01G376200
chr6A	599983508	599984144	TraesCS6A01G379200
chr6A	601031899	601033113	TraesCS6A01G381100
chr6A	603272001	603272741	TraesCS6A01G386400
chr6A	609031266	609032288	TraesCS6A01G397900
chr6A	609883520	609886523	TraesCS6A01G401300
chr6A	610929180	610930400	TraesCS6A01G403800
chr6A	614520832	614521783	TraesCS6A01G413200
chr6A	615438982	615445303	TraesCS6A01G416100
chr6A	617035923	617039627	TraesCS6A01G419900
chr6A	617690160	617694102	TraesCS6A01G421200
chr6B	1002899	1011655	TraesCS6B01G001500
chr6B	4859642	4863628	TraesCS6B01G007300
chr6B	6220101	6225438	TraesCS6B01G010400
chr6B	6786048	6786542	TraesCS6B01G011300
chr6B	8410503	8411114	TraesCS6B01G013500
chr6B	8411736	8412335	TraesCS6B01G013600
chr6B	8416833	8420160	TraesCS6B01G013700
chr6B	9095416	9097832	TraesCS6B01G015400
chr6B	9759412	9759822	TraesCS6B01G016000
chr6B	30324040	30324261	TraesCS6B01G051100
chr6B	32332971	32334597	TraesCS6B01G053100
chr6B	37312015	37313811	TraesCS6B01G056900
chr6B	38540176	38541441	TraesCS6B01G057800
chr6B	41446757	41449641	TraesCS6B01G062100
chr6B	41455279	41458023	TraesCS6B01G062200
chr6B	41764639	41781048	TraesCS6B01G062600
chr6B	49435101	49437839	TraesCS6B01G073000
chr6B	49984599	49986190	TraesCS6B01G073600
chr6B	58076893	58077387	TraesCS6B01G081700
chr6B	75668250	75671123	TraesCS6B01G098200
chr6B	93101928	93104338	TraesCS6B01G110900
chr6B	95487599	95496332	TraesCS6B01G113200
chr6B	103699088	103703161	TraesCS6B01G116700
chr6B	122290567	122293204	TraesCS6B01G126800
chr6B	124466049	124467116	TraesCS6B01G128800
chr6B	127326253	127328935	TraesCS6B01G130800
chr6B	134821000	134823771	TraesCS6B01G137200
chr6B	136821982	136823420	TraesCS6B01G139800
chr6B	142224429	142227840	TraesCS6B01G142400
chr6B	150253151	150254092	TraesCS6B01G149400
chr6B	152107839	152109053	TraesCS6B01G151000
chr6B	153312036	153312650	TraesCS6B01G151500
chr6B	156403992	156411170	TraesCS6B01G152500
chr6B	158149357	158149755	TraesCS6B01G155100
chr6B	169172224	169172496	TraesCS6B01G162700
chr6B	174947845	174949266	TraesCS6B01G166800
chr6B	189277024	189277830	TraesCS6B01G174800
chr6B	199746493	199757420	TraesCS6B01G179400
chr6B	203690950	203691213	TraesCS6B01G181600
chr6B	210608631	210609440	TraesCS6B01G185300
chr6B	216468621	216470042	TraesCS6B01G188000
chr6B	219215874	219216812	TraesCS6B01G189500
chr6B	227269116	227269694	TraesCS6B01G192900
chr6B	228243361	228249375	TraesCS6B01G193500
chr6B	245984875	245985756	TraesCS6B01G201700
chr6B	255071729	255073480	TraesCS6B01G204400
chr6B	259086311	259087429	TraesCS6B01G206300
chr6B	364901722	364902570	TraesCS6B01G228900
chr6B	431798537	431806112	TraesCS6B01G242900
chr6B	457877615	457877995	TraesCS6B01G254700
chr6B	470132015	470133403	TraesCS6B01G260000
chr6B	500522562	500523404	TraesCS6B01G276600
chr6B	501104374	501104997	TraesCS6B01G276900
chr6B	505798423	505800045	TraesCS6B01G279600
chr6B	507467838	507469650	TraesCS6B01G281100
chr6B	518592000	518592464	TraesCS6B01G287800
chr6B	520546275	520546733	TraesCS6B01G289300
chr6B	521519820	521520317	TraesCS6B01G290000
chr6B	524963052	524963854	TraesCS6B01G291600
chr6B	534095940	534096422	TraesCS6B01G297500
chr6B	539194701	539196453	TraesCS6B01G301000
chr6B	544092118	544093056	TraesCS6B01G303600
chr6B	550201595	550209584	TraesCS6B01G306800
chr6B	554122356	554123996	TraesCS6B01G309300
chr6B	565699547	565706044	TraesCS6B01G317700
chr6B	569387415	569387879	TraesCS6B01G321500
chr6B	571096310	571097726	TraesCS6B01G322500
chr6B	574020285	574021648	TraesCS6B01G324600
chr6B	574735817	574736323	TraesCS6B01G325600
chr6B	576361978	576362805	TraesCS6B01G326800
chr6B	577460940	577461290	TraesCS6B01G328100
chr6B	578772700	578772873	TraesCS6B01G329500
chr6B	579405696	579408025	TraesCS6B01G330000
chr6B	584222807	584226443	TraesCS6B01G332900
chr6B	585901809	585905201	TraesCS6B01G333800
chr6B	592463972	592465033	TraesCS6B01G336500
chr6B	593071262	593072122	TraesCS6B01G336800
chr6B	599693475	599693714	TraesCS6B01G340400
chr6B	603905847	603910110	TraesCS6B01G342900
chr6B	609076179	609076493	TraesCS6B01G345500
chr6B	611348177	611349244	TraesCS6B01G347000
chr6B	611500056	611501012	TraesCS6B01G347200
chr6B	617112503	617113313	TraesCS6B01G351700
chr6B	619030921	619032612	TraesCS6B01G353400
chr6B	619861271	619861879	TraesCS6B01G354100
chr6B	630465584	630465913	TraesCS6B01G358900
chr6B	632176797	632177726	TraesCS6B01G360100
chr6B	642347720	642348734	TraesCS6B01G368100
chr6B	642384325	642384876	TraesCS6B01G368200
chr6B	643185762	643188101	TraesCS6B01G369400
chr6B	648695106	648696922	TraesCS6B01G375200
chr6B	651019057	651021156	TraesCS6B01G376300
chr6B	655250787	655251029	TraesCS6B01G380500
chr6B	660563071	660564387	TraesCS6B01G385900
chr6B	661463787	661467379	TraesCS6B01G386600
chr6B	664477690	664480578	TraesCS6B01G390000
chr6B	676123583	676124071	TraesCS6B01G400700
chr6B	687104758	687105268	TraesCS6B01G413800
chr6B	687177971	687180657	TraesCS6B01G414000
chr6B	689290923	689291383	TraesCS6B01G417500
chr6B	691632058	691633453	TraesCS6B01G420000
chr6B	694345930	694346807	TraesCS6B01G425400
chr6B	704449077	704449925	TraesCS6B01G437700
chr6B	708046334	708047551	TraesCS6B01G447700
chr6B	715627952	715629949	TraesCS6B01G462400
chr6B	716971464	716973332	TraesCS6B01G466900
chr6B	717915150	717919160	TraesCS6B01G468600
chr6B	720528608	720529234	TraesCS6B01G473300
chr7A	28453785	28455767	TraesCS7A01G058800
chr7A	46909174	46911918	TraesCS7A01G081400
chr7A	66170472	66171668	TraesCS7A01G108600
chr7A	76511029	76518387	TraesCS7A01G119000
chr7A	87454523	87456620	TraesCS7A01G135000
chr7A	91923480	91924037	TraesCS7A01G140400
chr7A	94289587	94292856	TraesCS7A01G142700
chr7A	97755499	97756524	TraesCS7A01G146000
chr7A	102539747	102540028	TraesCS7A01G149400
chr7A	105863088	105864725	TraesCS7A01G152600
chr7A	108546497	108547785	TraesCS7A01G155600
chr7A	115903779	115904909	TraesCS7A01G159600
chr7A	120463808	120466145	TraesCS7A01G163800
chr7A	127347888	127348862	TraesCS7A01G172500
chr7A	128148403	128150432	TraesCS7A01G174100
chr7A	134491245	134492378	TraesCS7A01G179900
chr7A	138659464	138661716	TraesCS7A01G184200
chr7A	145032418	145034088	TraesCS7A01G188800
chr7A	148392982	148399365	TraesCS7A01G190500
chr7A	148415106	148417625	TraesCS7A01G190600
chr7A	155951886	155952158	TraesCS7A01G196000
chr7A	162513177	162513425	TraesCS7A01G199700
chr7A	162572551	162578998	TraesCS7A01G200000
chr7A	162591225	162598121	TraesCS7A01G200200
chr7A	163353121	163353812	TraesCS7A01G201400
chr7A	168459585	168461051	TraesCS7A01G206100
chr7A	173414745	173415392	TraesCS7A01G210400
chr7A	177136007	177136955	TraesCS7A01G213400
chr7A	178615591	178618046	TraesCS7A01G214400
chr7A	183916890	183920351	TraesCS7A01G217400
chr7A	186513963	186516603	TraesCS7A01G219000
chr7A	191693729	191694901	TraesCS7A01G222300
chr7A	198189989	198190378	TraesCS7A01G227600
chr7A	200060928	200065670	TraesCS7A01G229800
chr7A	203525513	203527276	TraesCS7A01G232400
chr7A	219754425	219755541	TraesCS7A01G243800
chr7A	224987578	224989422	TraesCS7A01G246100
chr7A	229026704	229028914	TraesCS7A01G247900
chr7A	233303977	233304600	TraesCS7A01G250800
chr7A	233307524	233308150	TraesCS7A01G250900
chr7A	235469436	235470437	TraesCS7A01G251600
chr7A	241660654	241661428	TraesCS7A01G254800
chr7A	244603127	244605045	TraesCS7A01G256200
chr7A	266975434	266976874	TraesCS7A01G265600
chr7A	271381261	271381849	TraesCS7A01G267900
chr7A	271723601	271724071	TraesCS7A01G268200
chr7A	285692246	285696574	TraesCS7A01G272400
chr7A	289118782	289130740	TraesCS7A01G276600
chr7A	303101577	303102542	TraesCS7A01G281000
chr7A	424549405	424551225	TraesCS7A01G302700
chr7A	437609137	437610807	TraesCS7A01G309600
chr7A	441196912	441198015	TraesCS7A01G311400
chr7A	441978658	442004678	TraesCS7A01G311600
chr7A	445482246	445482521	TraesCS7A01G313400
chr7A	449704327	449704635	TraesCS7A01G315400
chr7A	460725405	460729433	TraesCS7A01G319700
chr7A	473807558	473807986	TraesCS7A01G325500
chr7A	473895154	473898120	TraesCS7A01G325600
chr7A	478585785	478586958	TraesCS7A01G329200
chr7A	492086570	492088168	TraesCS7A01G336300
chr7A	493112432	493115327	TraesCS7A01G337200
chr7A	493451516	493459044	TraesCS7A01G337400
chr7A	495538557	495539966	TraesCS7A01G338500
chr7A	515009725	515010003	TraesCS7A01G351800
chr7A	515226446	515227706	TraesCS7A01G352100
chr7A	520563404	520564446	TraesCS7A01G355500
chr7A	520832396	520833438	TraesCS7A01G355600
chr7A	536988228	536989190	TraesCS7A01G362800
chr7A	537517704	537519140	TraesCS7A01G363000
chr7A	538378634	538379302	TraesCS7A01G364000
chr7A	540748290	540748667	TraesCS7A01G366900
chr7A	542811837	542819418	TraesCS7A01G369300
chr7A	549356997	549358182	TraesCS7A01G376300
chr7A	561598697	561600489	TraesCS7A01G385200
chr7A	564610993	564619046	TraesCS7A01G389000
chr7A	569395485	569397760	TraesCS7A01G392500
chr7A	580654850	580657318	TraesCS7A01G400900
chr7A	581344730	581345350	TraesCS7A01G401900
chr7A	581368833	581372258	TraesCS7A01G402100
chr7A	589115648	589116668	TraesCS7A01G405200
chr7A	589427665	589429182	TraesCS7A01G405700
chr7A	595198599	595199765	TraesCS7A01G409100
chr7A	600551407	600556916	TraesCS7A01G411100
chr7A	602231584	602233082	TraesCS7A01G411400
chr7A	603330044	603331760	TraesCS7A01G412600
chr7A	603551870	603553258	TraesCS7A01G412700
chr7A	604379323	604381551	TraesCS7A01G413600
chr7A	608667914	608671278	TraesCS7A01G416600
chr7A	609410682	609411053	TraesCS7A01G418000
chr7A	611844500	611858762	TraesCS7A01G420600
chr7A	612975494	612976597	TraesCS7A01G422300
chr7A	612989978	612990611	TraesCS7A01G422400
chr7A	617948845	617949716	TraesCS7A01G424800
chr7A	641041330	641042587	TraesCS7A01G446200
chr7A	642902943	642903215	TraesCS7A01G448600
chr7A	652902838	652903450	TraesCS7A01G457900
chr7A	653589482	653593545	TraesCS7A01G458700
chr7A	654773488	654802435	TraesCS7A01G459500
chr7A	663535761	663537524	TraesCS7A01G466800
chr7A	664999802	665000095	TraesCS7A01G469000
chr7A	671218902	671219706	TraesCS7A01G477900
chr7A	690869202	690871700	TraesCS7A01G500900
chr7A	692018495	692020297	TraesCS7A01G502900
chr7A	693853057	693855600	TraesCS7A01G506300
chr7A	697137753	697141846	TraesCS7A01G510200
chr7A	701391358	701391480	TraesCS7A01G516500
chr7A	706169101	706171626	TraesCS7A01G523700
chr7A	706343681	706345809	TraesCS7A01G523800
chr7A	712055787	712061055	TraesCS7A01G533600
chr7A	712360906	712361169	TraesCS7A01G534300
chr7A	712440729	712444819	TraesCS7A01G534600
chr7A	714616587	714618040	TraesCS7A01G537100
chr7A	720953509	720955414	TraesCS7A01G544400
chr7A	721893623	721894937	TraesCS7A01G546300
chr7A	722211990	722212829	TraesCS7A01G546800
chr7A	723259779	723265225	TraesCS7A01G549100
chr7A	724946347	724949134	TraesCS7A01G551100
chr7A	726857254	726859580	TraesCS7A01G554500
chr7A	730749388	730749909	TraesCS7A01G558500
chr7A	733775963	733778755	TraesCS7A01G564000
chr7B	3700539	3701681	TraesCS7B01G006600
chr7B	12532473	12539643	TraesCS7B01G015400
chr7B	35310881	35312990	TraesCS7B01G036500
chr7B	41532432	41533888	TraesCS7B01G042200
chr7B	44235212	44237933	TraesCS7B01G044500
chr7B	48339362	48340543	TraesCS7B01G048400
chr7B	55856878	55857333	TraesCS7B01G053100
chr7B	59311294	59312979	TraesCS7B01G056400
chr7B	62478237	62479622	TraesCS7B01G059700
chr7B	69786320	69787558	TraesCS7B01G064100
chr7B	75024245	75027093	TraesCS7B01G069600
chr7B	87028897	87029871	TraesCS7B01G077300
chr7B	89001021	89002659	TraesCS7B01G079000
chr7B	97192168	97193300	TraesCS7B01G085100
chr7B	107336370	107337795	TraesCS7B01G093600
chr7B	109666563	109679662	TraesCS7B01G095400
chr7B	109702313	109705155	TraesCS7B01G095500
chr7B	115961879	115962142	TraesCS7B01G101700
chr7B	123311129	123312160	TraesCS7B01G106400
chr7B	123655576	123656724	TraesCS7B01G106700
chr7B	123667132	123673633	TraesCS7B01G106900
chr7B	124536482	124537250	TraesCS7B01G108400
chr7B	131177692	131179164	TraesCS7B01G113300
chr7B	136616034	136616576	TraesCS7B01G117100
chr7B	140652691	140653650	TraesCS7B01G120600
chr7B	141956478	141958616	TraesCS7B01G121700
chr7B	145709078	145711958	TraesCS7B01G124400
chr7B	153448100	153450806	TraesCS7B01G128200
chr7B	154160866	154161959	TraesCS7B01G128700
chr7B	157687777	157689540	TraesCS7B01G130800
chr7B	175995999	175998859	TraesCS7B01G139500
chr7B	176736011	176736790	TraesCS7B01G140200
chr7B	176738985	176739608	TraesCS7B01G140300
chr7B	184337032	184339440	TraesCS7B01G143600
chr7B	188602470	188604311	TraesCS7B01G145400
chr7B	194099125	194100254	TraesCS7B01G147800
chr7B	200350058	200350537	TraesCS7B01G150900
chr7B	203027646	203029886	TraesCS7B01G152800
chr7B	226441315	226441782	TraesCS7B01G164100
chr7B	226898987	226899352	TraesCS7B01G164300
chr7B	230212953	230214421	TraesCS7B01G166800
chr7B	240636240	240640117	TraesCS7B01G169700
chr7B	245172085	245177791	TraesCS7B01G174300
chr7B	268454131	268455085	TraesCS7B01G180100
chr7B	329796661	329797068	TraesCS7B01G191900
chr7B	336702363	336719525	TraesCS7B01G195700
chr7B	372037570	372039390	TraesCS7B01G202800
chr7B	382519206	382521098	TraesCS7B01G209600
chr7B	385619779	385620876	TraesCS7B01G211100
chr7B	386695227	386701973	TraesCS7B01G211400
chr7B	392803621	392804164	TraesCS7B01G213900
chr7B	399260369	399260677	TraesCS7B01G216400
chr7B	412074440	412078368	TraesCS7B01G220700
chr7B	426833398	426833826	TraesCS7B01G226200
chr7B	426857502	426859493	TraesCS7B01G226300
chr7B	431690685	431691858	TraesCS7B01G229900
chr7B	458229588	458231723	TraesCS7B01G247900
chr7B	458838240	458840897	TraesCS7B01G248600
chr7B	459117569	459120322	TraesCS7B01G248800
chr7B	461206210	461207371	TraesCS7B01G249700
chr7B	479644665	479652822	TraesCS7B01G259200
chr7B	481660653	481661181	TraesCS7B01G261100
chr7B	484526425	484527567	TraesCS7B01G263900
chr7B	485825619	485834000	TraesCS7B01G265000
chr7B	488418086	488419051	TraesCS7B01G266200
chr7B	498969028	498969999	TraesCS7B01G272100
chr7B	499256425	499257174	TraesCS7B01G272300
chr7B	505368767	505369648	TraesCS7B01G276000
chr7B	505567501	505568039	TraesCS7B01G276300
chr7B	508194401	508195901	TraesCS7B01G277800
chr7B	524059373	524059659	TraesCS7B01G288200
chr7B	527039091	527043013	TraesCS7B01G290900
chr7B	531604213	531607772	TraesCS7B01G294500
chr7B	538205578	538208049	TraesCS7B01G301200
chr7B	538864067	538864690	TraesCS7B01G302000
chr7B	539215760	539216096	TraesCS7B01G302200
chr7B	545990647	545991625	TraesCS7B01G304600
chr7B	546894798	546895945	TraesCS7B01G305200
chr7B	552665406	552666575	TraesCS7B01G308800
chr7B	554778233	554782935	TraesCS7B01G310300
chr7B	555708320	555709810	TraesCS7B01G310700
chr7B	557255758	557257432	TraesCS7B01G312000
chr7B	557490166	557491652	TraesCS7B01G312200
chr7B	560513901	560516129	TraesCS7B01G313600
chr7B	566474652	566478003	TraesCS7B01G316700
chr7B	568092912	568093280	TraesCS7B01G318100
chr7B	571674030	571689089	TraesCS7B01G321200
chr7B	573132773	573140556	TraesCS7B01G322700
chr7B	573259541	573261019	TraesCS7B01G322800
chr7B	577372181	577373090	TraesCS7B01G325100
chr7B	601320754	601322015	TraesCS7B01G345700
chr7B	605111043	605112231	TraesCS7B01G348300
chr7B	619588295	619592565	TraesCS7B01G357900
chr7B	620604395	620605014	TraesCS7B01G358400
chr7B	622245400	622276366	TraesCS7B01G359800
chr7B	632660026	632661822	TraesCS7B01G368100
chr7B	636940381	636940671	TraesCS7B01G370900
chr7B	645256138	645256949	TraesCS7B01G380300
chr7B	665413907	665416479	TraesCS7B01G398900
chr7B	674111331	674142511	TraesCS7B01G405700
chr7B	677450092	677453010	TraesCS7B01G408200
chr7B	679629457	679631192	TraesCS7B01G410300
chr7B	681849932	681851954	TraesCS7B01G413800
chr7B	690012885	690016976	TraesCS7B01G420700
chr7B	700551452	700551571	TraesCS7B01G432800
chr7B	705895220	705897337	TraesCS7B01G440300
chr7B	706159905	706161939	TraesCS7B01G441100
chr7B	712730065	712737762	TraesCS7B01G450800
chr7B	713216691	713216954	TraesCS7B01G451400
chr7B	713454577	713458702	TraesCS7B01G452000
chr7B	716041325	716042437	TraesCS7B01G455300
chr7B	724168504	724169853	TraesCS7B01G466700
chr7B	725812186	725813334	TraesCS7B01G468700
chr7B	726864031	726864870	TraesCS7B01G470500
chr7B	728689640	728694839	TraesCS7B01G472500
chr7B	730808690	730811255	TraesCS7B01G474400
chr7B	733357053	733359534	TraesCS7B01G477900
chr7B	741352803	741353450	TraesCS7B01G483400
