# Supplementary material for: Conservation and trans-regulation of histone modification in the A and B subgenomes of polyploid wheat during domestication and ploidy transition
Source: BMC Biol. 2021 Mar 9;19:42. doi: 10.1186/s12915-021-00985-7 (PMC7944620; doi:10.1186/s12915-021-00985-7)
Supplement: Supplementary file 9 — Additional file 9: Table S8. The pairwise wilcox test analyzed in the hexaploidy-extracted tetraploid –resynthesized hexaploidy, TAA10 → ETW → XX329 ploidy transition process. [file 12915_2021_985_MOESM9_ESM.xlsx]

## Sheet: TAA10_XX329_ETW_k4
H3K4me3	GO_ID	Description	Gene Ratio	pvalue	FDR
Pattern II	GO:0004605	phosphatidate cytidylyltransferase activity	2/169	9.32045e-05	0.00135075
Pattern II	GO:0006996	organelle organization	2/169	9.32045e-05	0.00135075
Pattern II	GO:0009733	response to auxin	6/169	0.000140231	0.00135075
Pattern II	GO:0010167	response to nitrate	2/169	0.000173408	0.00135075
Pattern II	GO:0015706	nitrate transport	2/169	0.000173408	0.00135075
Pattern II	GO:0033588	Elongator holoenzyme complex	2/169	0.000406055	0.0026358
Pattern II	GO:0004096	catalase activity	2/169	0.000479092	0.00266563
Pattern II	GO:0004143	diacylglycerol kinase activity	2/169	0.00166478	0.00720432
Pattern II	GO:0007205	protein kinase C-activating G-protein coupled rece	2/169	0.00166478	0.00720432
Pattern II	GO:0005667	transcription factor complex	2/169	0.00210674	0.00820519
Pattern II	GO:0035556	intracellular signal transduction	2/169	0.00352457	0.0124793
Pattern II	GO:0016226	iron-sulfur cluster assembly	2/169	0.00627858	0.019596
Pattern II	GO:0008565	protein transporter activity	2/169	0.00654083	0.019596
Pattern II	GO:0005484	SNAP receptor activity	2/169	0.00763873	0.0212506
Pattern II	GO:0003951	NAD+ kinase activity	2/169	0.00911919	0.0236779
Pattern II	GO:0016772	transferase activity, transferring phosphorus-cont	2/169	0.00974434	0.0237198
Pattern II	GO:0006979	response to oxidative stress	6/169	0.0105686	0.024213
Pattern II	GO:0008483	transaminase activity	2/169	0.0117302	0.0253812
Pattern II	GO:0008061	chitin binding	2/169	0.0146285	0.0299863
Pattern III	GO:0016670	oxidoreductase activity, acting on a sulfur Pattern	2/155	1.57521e-05	0.000198973
Pattern III	GO:0030328	prenylcysteine catabolic process	2/155	1.57521e-05	0.000198973
Pattern III	GO:0005758	mitochondrial intermembrane space	2/155	0.00014591	0.000737231
Pattern III	GO:0006825	copper ion transport	2/155	0.00014591	0.000737231
Pattern III	GO:0016531	copper chaperone activity	2/155	0.00014591	0.000737231
Pattern III	GO:0019001	guanyl nucleotide binding	2/155	0.000469924	0.00169596
Pattern III	GO:0031683	G-protein beta/gamma-subunit complex binding	2/155	0.000469924	0.00169596
Pattern III	GO:0009072	aromatic amino acid family metabolic process	2/155	0.000972303	0.00272927
Pattern III	GO:0047429	nucleoside-triphosphate diphosphatase activity	2/155	0.000972303	0.00272927
Pattern III	GO:0007186	G-protein coupled receptor signaling pathway	2/155	0.00234041	0.00591262
Pattern III	GO:0031418	L-ascorbic acid binding	2/155	0.0026495	0.00608499
Pattern III	GO:0006306	DNA methylation	2/155	0.003873	0.00815368
Pattern III	GO:0005739	mitochondrion	2/155	0.00646639	0.0121081
Pattern III	GO:0008138	protein tyrosine/serine/threonine phosphatase acti	2/155	0.00670989	0.0121081
Pattern III	GO:0004725	protein tyrosine phosphatase activity	2/155	0.00880451	0.0136406
Pattern III	GO:0006470	protein dephosphorylation	2/155	0.00908436	0.0136406
Pattern III	GO:0004857	enzyme inhibitor activity	4/155	0.00958694	0.0136406
Pattern III	GO:0006352	DNA-templated transcription, initiation	2/155	0.0105424	0.0136406
Pattern III	GO:0016311	dephosphorylation	2/155	0.0108456	0.0136406
Pattern III	GO:0004129	cytochrome-c oxidase activity	2/155	0.0120965	0.0136406
Pattern III	GO:0008061	chitin binding	2/155	0.0124187	0.0136406
Pattern III	GO:0008324	cation transmembrane transporter activity	2/155	0.0124187	0.0136406
Pattern III	GO:0034968	histone lysine methylation	2/155	0.0124187	0.0136406
Pattern III	GO:0008863	formate dehydrogenase (NAD+) activity	1/155	0.0137249	0.0144473
Pattern III	GO:0016758	transferase activity, transferring hexosyl groups	6/155	0.0147028	0.0148576
Pattern III	GO:0004871	signal transducer activity	2/155	0.0216379	0.020246
Pattern III	GO:0018024	histone-lysine N-methyltransferase activity	2/155	0.0216379	0.020246
Pattern IV	GO:0004707	MAP kinase activity	6/373	1.87756e-07	1.38347e-05
Pattern IV	GO:0003883	CTP synthase activity	4/373	1.20245e-06	4.4301e-05
Pattern IV	GO:0016987	sigma factor activity	4/373	2.66041e-06	6.53433e-05
Pattern IV	GO:0003924	GTPase activity	12/373	6.43888e-06	0.000118611
Pattern IV	GO:0001510	RNA methylation	4/373	8.99883e-06	0.000132614
Pattern IV	GO:0043022	ribosome binding	4/373	3.33164e-05	0.000409149
Pattern IV	GO:0004455	ketol-acid reductoisomerase activity	2/373	9.13687e-05	0.000708741
Pattern IV	GO:0031167	rRNA methylation	2/373	9.13687e-05	0.000708741
Pattern IV	GO:0033617	mitochondrial respiratory chain complex IV assembl	2/373	9.13687e-05	0.000708741
Pattern IV	GO:0006221	pyrimidine nucleotide biosynthetic process	4/373	9.61863e-05	0.000708741
Pattern IV	GO:0005179	hormone activity	2/373	0.000182067	0.00121959
Pattern IV	GO:0006913	nucleocytoplasmic transport	2/373	0.000302332	0.00166466
Pattern IV	GO:0031145	anaphase-promoting complex-dependent catabolic pro	2/373	0.000302332	0.00166466
Pattern IV	GO:0006284	base-excision repair	4/373	0.000352942	0.00166466
Pattern IV	GO:0004347	glucose-6-phosphate isomerase activity	2/373	0.000451835	0.00166466
Pattern IV	GO:0004413	homoserine kinase activity	2/373	0.000451835	0.00166466
Pattern IV	GO:0005784	Sec61 translocon complex	2/373	0.000451835	0.00166466
Pattern IV	GO:0006566	threonine metabolic process	2/373	0.000451835	0.00166466
Pattern IV	GO:0008824	cyanate hydratase activity	2/373	0.000451835	0.00166466
Pattern IV	GO:0009439	cyanate metabolic process	2/373	0.000451835	0.00166466
Pattern IV	GO:0006352	DNA-templated transcription, initiation	4/373	0.000538145	0.00188823
Pattern IV	GO:0043169	cation binding	6/373	0.000600815	0.0020123
Pattern IV	GO:0003746	translation elongation factor activity	4/373	0.00063542	0.00203567
Pattern IV	GO:0005337	nucleoside transmembrane transporter activity	2/373	0.000837257	0.00237279
Pattern IV	GO:0009452	7-methylguanosine RNA capping	2/373	0.000837257	0.00237279
Pattern IV	GO:0030071	regulation of mitotic metaphase/anaphase transitio	2/373	0.000837257	0.00237279
Pattern IV	GO:0000785	chromatin	2/373	0.00107253	0.00282245
Pattern IV	GO:0008883	glutamyl-tRNA reductase activity	2/373	0.00107253	0.00282245
Pattern IV	GO:0006452	translational frameshifting	2/373	0.00133576	0.00317498
Pattern IV	GO:0045901	positive regulation of translational elongation	2/373	0.00133576	0.00317498
Pattern IV	GO:0045905	positive regulation of translational termination	2/373	0.00133576	0.00317498
Pattern IV	GO:0008878	glucose-1-phosphate adenylyltransferase activity	2/373	0.00162662	0.00356822
Pattern IV	GO:0004630	phospholipase D activity	3/373	0.00164648	0.00356822
Pattern IV	GO:0046470	phosphatidylcholine metabolic process	3/373	0.00164648	0.00356822
Pattern IV	GO:0006094	gluconeogenesis	2/373	0.00194481	0.00387302
Pattern IV	GO:0012511	monolayer-surrounded lipid storage body	2/373	0.00194481	0.00387302
Pattern IV	GO:0016628	oxidoreductase activity, acting on the CH-CH group	2/373	0.00194481	0.00387302
Pattern IV	GO:0016151	nickel cation binding	2/373	0.00229001	0.00444046
Pattern IV	GO:0006364	rRNA processing	4/373	0.0026563	0.00501865
Pattern IV	GO:0005525	GTP binding	10/373	0.00332729	0.00612922
Pattern IV	GO:0008649	rRNA methyltransferase activity	2/373	0.00393486	0.00674271
Pattern IV	GO:0009082	branched-chain amino acid biosynthetic process	2/373	0.00393486	0.00674271
Pattern IV	GO:0070008	serine-type exopeptidase activity	2/373	0.00393486	0.00674271
Pattern IV	GO:0005680	anaphase-promoting complex	2/373	0.00441057	0.00691467
Pattern IV	GO:0009813	flavonoid biosynthetic process	2/373	0.00441057	0.00691467
Pattern IV	GO:0016872	intramolecular lyase activity	2/373	0.00441057	0.00691467
Pattern IV	GO:0045430	chalcone isomerase activity	2/373	0.00441057	0.00691467
Pattern IV	GO:0019752	carboxylic acid metabolic process	4/373	0.00486257	0.00709607
Pattern IV	GO:0004351	glutamate decarboxylase activity	2/373	0.0049115	0.00709607
Pattern IV	GO:0005615	extracellular space	2/373	0.0049115	0.00709607
Pattern IV	GO:0006536	glutamate metabolic process	2/373	0.0049115	0.00709607
Pattern IV	GO:0016615	malate dehydrogenase activity	2/373	0.00543734	0.00757245
Pattern IV	GO:0003993	acid phosphatase activity	4/373	0.00544675	0.00757245
Pattern IV	GO:0030060	L-malate dehydrogenase activity	2/373	0.00598781	0.0081705
Pattern IV	GO:0033180	proton-transporting V-type ATPase, V1 domain	2/373	0.00656261	0.00879202
Pattern IV	GO:0009269	response to desiccation	2/373	0.00778411	0.0102423
Pattern IV	GO:0003743	translation initiation factor activity	4/373	0.00844995	0.0109233
Pattern IV	GO:0005978	glycogen biosynthetic process	2/373	0.00909958	0.0115603
Pattern IV	GO:0033014	tetrapyrrole biosynthetic process	2/373	0.00979186	0.0120251
Pattern IV	GO:0035091	phosphatidylinositol binding	2/373	0.00979186	0.0120251
Pattern IV	GO:0003854	3-beta-hydroxy-delta5-steroid dehydrogenase activi	2/373	0.0112442	0.0135822
Pattern IV	GO:0004003	ATP-dependent DNA helicase activity	2/373	0.0120036	0.01382
Pattern IV	GO:0004616	phosphogluconate dehydrogenase (decarboxylating) a	2/373	0.0120036	0.01382
Pattern IV	GO:0004834	tryptophan synthase activity	2/373	0.0120036	0.01382
Pattern IV	GO:0003955	NAD(P)H dehydrogenase (quinone) activity	2/373	0.0152575	0.0172959
Pattern IV	GO:0016616	oxidoreductase activity, acting on the CH-OH group	4/373	0.0172977	0.0193117
Pattern IV	GO:0016818	hydrolase activity, acting on acid anhydrides, in	2/373	0.0188444	0.0207244
Pattern IV	GO:0006568	tryptophan metabolic process	2/373	0.0197913	0.0211349
Pattern IV	GO:0006694	steroid biosynthetic process	2/373	0.0197913	0.0211349

## Sheet: Pattern II geneID
chr	start	end	gene_ID
chr1A	3377984	3383413	TraesCS1A01G005700
chr1A	9359231	9363721	TraesCS1A01G018000
chr1A	24331148	24331501	TraesCS1A01G043800
chr1A	113877900	113881819	TraesCS1A01G112200
chr1A	149352497	149355340	TraesCS1A01G125400
chr1A	252502438	252518131	TraesCS1A01G146200
chr1A	276569481	276572247	TraesCS1A01G156000
chr1A	276802517	276805534	TraesCS1A01G156100
chr1A	298621356	298621844	TraesCS1A01G166000
chr1A	323642183	323645469	TraesCS1A01G179000
chr1A	362060390	362063135	TraesCS1A01G201000
chr1A	372467128	372467999	TraesCS1A01G210000
chr1A	377023513	377028019	TraesCS1A01G213900
chr1A	436430258	436435235	TraesCS1A01G246500
chr1A	440801166	440801965	TraesCS1A01G248700
chr1A	453072204	453075165	TraesCS1A01G259900
chr1A	468682551	468685157	TraesCS1A01G274500
chr1A	486596501	486598530	TraesCS1A01G289200
chr1A	487568690	487569185	TraesCS1A01G291500
chr1A	498047045	498047740	TraesCS1A01G305400
chr1A	516739650	516740288	TraesCS1A01G326800
chr1A	522239297	522243023	TraesCS1A01G335100
chr1A	557154396	557155793	TraesCS1A01G389100
chr1A	566491899	566492877	TraesCS1A01G403100
chr1A	583923883	583926955	TraesCS1A01G431800
chr1B	4340076	4342815	TraesCS1B01G007900
chr1B	10072884	10075808	TraesCS1B01G022400
chr1B	39615841	39616194	TraesCS1B01G057000
chr1B	166657228	166659177	TraesCS1B01G132500
chr1B	195555337	195560458	TraesCS1B01G143800
chr1B	286709263	286713975	TraesCS1B01G164300
chr1B	308903014	308905900	TraesCS1B01G173100
chr1B	309165996	309169010	TraesCS1B01G173200
chr1B	329490934	329491422	TraesCS1B01G182700
chr1B	360808080	360809536	TraesCS1B01G201400
chr1B	390879320	390882421	TraesCS1B01G215400
chr1B	402050747	402051206	TraesCS1B01G224000
chr1B	409272514	409276918	TraesCS1B01G227700
chr1B	444667662	444671142	TraesCS1B01G251700
chr1B	452739568	452754855	TraesCS1B01G257200
chr1B	456839537	456840289	TraesCS1B01G259400
chr1B	474834475	474837118	TraesCS1B01G270300
chr1B	492865501	492866175	TraesCS1B01G284000
chr1B	520276764	520277198	TraesCS1B01G298800
chr1B	540718683	540721047	TraesCS1B01G316100
chr1B	568005878	568006598	TraesCS1B01G340200
chr1B	577652767	577654440	TraesCS1B01G348000
chr1B	607137008	607137692	TraesCS1B01G376100
chr1B	641631332	641633088	TraesCS1B01G417200
chr1B	642699010	642701379	TraesCS1B01G419200
chr1B	657183725	657183934	TraesCS1B01G432500
chr1B	677254102	677257279	TraesCS1B01G467400
chr2A	389246	391041	TraesCS2A01G000600
chr2A	3106394	3110967	TraesCS2A01G007200
chr2A	19943837	19949143	TraesCS2A01G051200
chr2A	24300484	24301620	TraesCS2A01G057900
chr2A	29285286	29290439	TraesCS2A01G065000
chr2A	36138685	36141909	TraesCS2A01G080000
chr2A	58362534	58372877	TraesCS2A01G105900
chr2A	59554360	59558093	TraesCS2A01G107100
chr2A	63795195	63798186	TraesCS2A01G112800
chr2A	73152690	73153575	TraesCS2A01G123700
chr2A	73376559	73384640	TraesCS2A01G124500
chr2A	77938632	77941497	TraesCS2A01G130200
chr2A	83819202	83824250	TraesCS2A01G138100
chr2A	100538266	100540344	TraesCS2A01G152200
chr2A	133469197	133469631	TraesCS2A01G174600
chr2A	138166303	138169810	TraesCS2A01G179700
chr2A	257780408	257782306	TraesCS2A01G229100
chr2A	469192977	469194228	TraesCS2A01G280900
chr2A	523862085	523872762	TraesCS2A01G304600
chr2A	668217980	668221027	TraesCS2A01G410500
chr2A	706995188	706996214	TraesCS2A01G460700
chr2A	708058234	708061023	TraesCS2A01G462500
chr2A	711855804	711857333	TraesCS2A01G467400
chr2A	726030005	726033797	TraesCS2A01G493800
chr2A	749092431	749094017	TraesCS2A01G533100
chr2B	6711016	6715597	TraesCS2B01G013500
chr2B	10991458	10992969	TraesCS2B01G023500
chr2B	39193809	39195207	TraesCS2B01G073100
chr2B	42277162	42282133	TraesCS2B01G077200
chr2B	54778765	54781219	TraesCS2B01G094800
chr2B	90397354	90402129	TraesCS2B01G122900
chr2B	91257291	91261255	TraesCS2B01G123700
chr2B	98303867	98306903	TraesCS2B01G131600
chr2B	111447763	111448401	TraesCS2B01G145600
chr2B	113162913	113171317	TraesCS2B01G147000
chr2B	118863275	118866120	TraesCS2B01G152300
chr2B	134998561	135003538	TraesCS2B01G162000
chr2B	152472323	152474152	TraesCS2B01G177300
chr2B	180436705	180437221	TraesCS2B01G201000
chr2B	185800522	185804102	TraesCS2B01G206900
chr2B	260605687	260606897	TraesCS2B01G250500
chr2B	417771522	417776465	TraesCS2B01G298300
chr2B	458241449	458248905	TraesCS2B01G321300
chr2B	616926791	616928997	TraesCS2B01G429300
chr2B	680193945	680194973	TraesCS2B01G482400
chr2B	681408744	681411399	TraesCS2B01G484100
chr2B	687634061	687635470	TraesCS2B01G490200
chr2B	716809775	716816101	TraesCS2B01G521800
chr2B	754866308	754867537	TraesCS2B01G562600
chr3A	9280512	9281129	TraesCS3A01G011500
chr3A	57774637	57777518	TraesCS3A01G091000
chr3A	64305408	64308156	TraesCS3A01G099800
chr3A	127856462	127858831	TraesCS3A01G145100
chr3A	154383740	154384039	TraesCS3A01G157400
chr3A	391490655	391492206	TraesCS3A01G215000
chr3A	484634127	484634414	TraesCS3A01G261600
chr3A	531447012	531451753	TraesCS3A01G296700
chr3A	544379474	544385229	TraesCS3A01G306600
chr3A	558515572	558516381	TraesCS3A01G317600
chr3A	585021521	585024457	TraesCS3A01G338400
chr3A	598988605	598989150	TraesCS3A01G350500
chr3A	603472979	603473242	TraesCS3A01G355600
chr3A	683362370	683364488	TraesCS3A01G441100
chr3A	703907373	703907744	TraesCS3A01G472900
chr3A	718063253	718065092	TraesCS3A01G490700
chr3A	730115965	730117041	TraesCS3A01G509600
chr3B	6178085	6178705	TraesCS3B01G014500
chr3B	71877526	71881031	TraesCS3B01G106200
chr3B	82845866	82849218	TraesCS3B01G116400
chr3B	199226195	199226494	TraesCS3B01G184100
chr3B	391871439	391872757	TraesCS3B01G246300
chr3B	473691569	473691859	TraesCS3B01G294800
chr3B	533021794	533029503	TraesCS3B01G329900
chr3B	547058015	547059223	TraesCS3B01G340400
chr3B	559109105	559110311	TraesCS3B01G348800
chr3B	581964223	581965765	TraesCS3B01G370000
chr3B	603374483	603375028	TraesCS3B01G383200
chr3B	611427140	611427663	TraesCS3B01G388500
chr3B	723664722	723667193	TraesCS3B01G475100
chr3B	757950690	757951061	TraesCS3B01G516100
chr3B	786510737	786511419	TraesCS3B01G551600
chr3B	807975919	807976992	TraesCS3B01G578600
chr4A	11716514	11718496	TraesCS4A01G017700
chr4A	29012639	29013945	TraesCS4A01G036100
chr4A	40445859	40452764	TraesCS4A01G049800
chr4A	99905394	99910054	TraesCS4A01G092500
chr4A	558679245	558679673	TraesCS4A01G248000
chr4A	570268678	570269961	TraesCS4A01G257500
chr4A	597724268	597725956	TraesCS4A01G299000
chr4A	626953052	626954768	TraesCS4A01G350700
chr4A	641602488	641602763	TraesCS4A01G370200
chr4A	681182392	681182727	TraesCS4A01G408500
chr4B	10517028	10518689	TraesCS4B01G014400
chr4B	46938990	46941903	TraesCS4B01G057100
chr4B	59853917	59854390	TraesCS4B01G066900
chr4B	450116225	450122379	TraesCS4B01G211800
chr4B	520219526	520222243	TraesCS4B01G254900
chr4B	544028164	544029468	TraesCS4B01G268900
chr4B	570084740	570086809	TraesCS4B01G286400
chr4B	582956588	582956863	TraesCS4B01G297700
chr4B	599399570	599399905	TraesCS4B01G308800
chr4B	623226791	623227457	TraesCS4B01G332800
chr4B	658170313	658171827	TraesCS4B01G374200
chr4B	665974541	665976025	TraesCS4B01G389600
chr5A	8505116	8505565	TraesCS5A01G012700
chr5A	10197644	10201028	TraesCS5A01G014800
chr5A	41393401	41393889	TraesCS5A01G045900
chr5A	44944356	44948284	TraesCS5A01G048600
chr5A	98435667	98435870	TraesCS5A01G079200
chr5A	106146070	106148736	TraesCS5A01G082000
chr5A	119216613	119218470	TraesCS5A01G088900
chr5A	129596848	129599254	TraesCS5A01G093100
chr5A	136403911	136407009	TraesCS5A01G096800
chr5A	175831863	175836702	TraesCS5A01G106400
chr5A	214953055	214954748	TraesCS5A01G111500
chr5A	277332260	277337237	TraesCS5A01G125900
chr5A	395851725	395852816	TraesCS5A01G191900
chr5A	495867664	495869122	TraesCS5A01G288300
chr5A	524051819	524054467	TraesCS5A01G312800
chr5A	552549880	552550248	TraesCS5A01G349800
chr5A	556889154	556892446	TraesCS5A01G354300
chr5A	559069967	559072598	TraesCS5A01G357000
chr5A	569217518	569219778	TraesCS5A01G368700
chr5A	669584536	669585165	TraesCS5A01G503900
chr5A	697761946	697763466	TraesCS5A01G539800
chr5A	705951256	705954849	TraesCS5A01G553500
chr5B	11042981	11043433	TraesCS5B01G011000
chr5B	13082261	13085764	TraesCS5B01G013000
chr5B	55343656	55344123	TraesCS5B01G049900
chr5B	58892049	58894302	TraesCS5B01G053800
chr5B	106956953	106959339	TraesCS5B01G084400
chr5B	110123353	110123550	TraesCS5B01G086800
chr5B	124755330	124767326	TraesCS5B01G094900
chr5B	132279640	132285672	TraesCS5B01G099200
chr5B	136431092	136434164	TraesCS5B01G102700
chr5B	162771935	162775692	TraesCS5B01G110800
chr5B	211733993	211738434	TraesCS5B01G119500
chr5B	227639193	227643801	TraesCS5B01G125100
chr5B	344942839	344945149	TraesCS5B01G191200
chr5B	473641050	473642524	TraesCS5B01G287700
chr5B	496267593	496269000	TraesCS5B01G313800
chr5B	531552890	531553258	TraesCS5B01G351100
chr5B	536322818	536324938	TraesCS5B01G356700
chr5B	539292231	539294869	TraesCS5B01G359500
chr5B	549946902	549949292	TraesCS5B01G371100
chr5B	684085170	684086666	TraesCS5B01G522400
chr6A	914925	915899	TraesCS6A01G002000
chr6A	1730644	1731902	TraesCS6A01G004000
chr6A	22021384	22023331	TraesCS6A01G041700
chr6A	22442891	22446356	TraesCS6A01G042600
chr6A	30035526	30036455	TraesCS6A01G057100
chr6A	36916644	36923188	TraesCS6A01G068400
chr6A	65133550	65134074	TraesCS6A01G098100
chr6A	100184646	100185044	TraesCS6A01G126800
chr6A	289025746	289029967	TraesCS6A01G196600
chr6A	342524243	342528014	TraesCS6A01G203000
chr6A	381025658	381028549	TraesCS6A01G210000
chr6A	484065069	484067625	TraesCS6A01G260600
chr6A	492706211	492706405	TraesCS6A01G267000
chr6A	545829956	545830291	TraesCS6A01G309700
chr6A	551655308	551656170	TraesCS6A01G315100
chr6A	557094125	557094992	TraesCS6A01G323800
chr6A	562470157	562470462	TraesCS6A01G329000
chr6A	571928211	571930879	TraesCS6A01G338600
chr6A	592816968	592818437	TraesCS6A01G364100
chr6A	602715412	602717682	TraesCS6A01G383900
chr6A	610406389	610412901	TraesCS6A01G402600
chr6B	608754	609999	TraesCS6B01G000900
chr6B	4825428	4826778	TraesCS6B01G007000
chr6B	37251092	37252918	TraesCS6B01G056800
chr6B	38763526	38767358	TraesCS6B01G058300
chr6B	51732107	51733960	TraesCS6B01G075400
chr6B	68240573	68247083	TraesCS6B01G092300
chr6B	121529231	121529737	TraesCS6B01G126200
chr6B	158149357	158149755	TraesCS6B01G155100
chr6B	316459176	316460612	TraesCS6B01G221000
chr6B	366732488	366737279	TraesCS6B01G229300
chr6B	415863683	415864383	TraesCS6B01G238800
chr6B	518601609	518604075	TraesCS6B01G287900
chr6B	528621655	528621849	TraesCS6B01G294400
chr6B	599072510	599072842	TraesCS6B01G339500
chr6B	609076179	609076493	TraesCS6B01G345500
chr6B	620265033	620265871	TraesCS6B01G354400
chr6B	631245593	631246060	TraesCS6B01G359600
chr6B	643164482	643167948	TraesCS6B01G369300
chr6B	674327262	674328734	TraesCS6B01G398700
chr6B	693299765	693302789	TraesCS6B01G423400
chr6B	707291128	707298187	TraesCS6B01G445600
chr7A	101219252	101224551	TraesCS7A01G148000
chr7A	233307524	233308150	TraesCS7A01G250900
chr7A	253801331	253807943	TraesCS7A01G260700
chr7A	269277956	269278282	TraesCS7A01G266700
chr7A	287214834	287215268	TraesCS7A01G273400
chr7A	403170858	403179182	TraesCS7A01G298000
chr7A	507171663	507178878	TraesCS7A01G345200
chr7A	510148160	510148639	TraesCS7A01G347200
chr7A	547767608	547769683	TraesCS7A01G375100
chr7A	553364921	553368698	TraesCS7A01G377900
chr7A	638706646	638710936	TraesCS7A01G444300
chr7A	641425177	641428704	TraesCS7A01G446700
chr7A	665427729	665428016	TraesCS7A01G469200
chr7A	694015161	694019194	TraesCS7A01G506600
chr7A	705684957	705687501	TraesCS7A01G522900
chr7A	709587181	709589890	TraesCS7A01G530200
chr7B	54310918	54313413	TraesCS7B01G051800
chr7B	176736011	176736790	TraesCS7B01G140200
chr7B	215358620	215367381	TraesCS7B01G158700
chr7B	228787372	228787689	TraesCS7B01G165700
chr7B	244269439	244269873	TraesCS7B01G171300
chr7B	321388272	321389934	TraesCS7B01G188900
chr7B	440010805	440011284	TraesCS7B01G236000
chr7B	443343567	443345706	TraesCS7B01G238000
chr7B	465158013	465163378	TraesCS7B01G252300
chr7B	512695147	512698874	TraesCS7B01G279600
chr7B	602300484	602302636	TraesCS7B01G346500
chr7B	636983945	636984232	TraesCS7B01G371000
chr7B	644545356	644555324	TraesCS7B01G380100
chr7B	682237765	682241680	TraesCS7B01G414200
chr7B	705251317	705253880	TraesCS7B01G439900
chr7B	730303136	730305831	TraesCS7B01G474000

## Sheet: Pattern III geneID
chr	start	end	gene_ID
chr1A	21281859	21285282	TraesCS1A01G039100
chr1A	54074952	54079105	TraesCS1A01G071800
chr1A	86235478	86240173	TraesCS1A01G093300
chr1A	97802665	97806587	TraesCS1A01G101200
chr1A	115364309	115369807	TraesCS1A01G112800
chr1A	124011291	124011803	TraesCS1A01G116700
chr1A	368711661	368713910	TraesCS1A01G206100
chr1A	372550278	372554767	TraesCS1A01G210200
chr1A	460639089	460641864	TraesCS1A01G264900
chr1A	478351165	478355169	TraesCS1A01G280600
chr1A	486667029	486668224	TraesCS1A01G289400
chr1A	539748952	539750556	TraesCS1A01G356700
chr1A	544046494	544052618	TraesCS1A01G363700
chr1A	549285977	549288085	TraesCS1A01G372800
chr1A	549301452	549303005	TraesCS1A01G372900
chr1A	551981079	551981669	TraesCS1A01G381100
chr1A	582858137	582859679	TraesCS1A01G430100
chr1B	31857185	31860618	TraesCS1B01G051600
chr1B	90992563	91001436	TraesCS1B01G090400
chr1B	130019578	130021143	TraesCS1B01G112000
chr1B	144926426	144931878	TraesCS1B01G121600
chr1B	167989368	167999343	TraesCS1B01G133100
chr1B	174642890	174644732	TraesCS1B01G136700
chr1B	396817626	396820184	TraesCS1B01G219700
chr1B	402103979	402113685	TraesCS1B01G224100
chr1B	483289005	483293220	TraesCS1B01G275600
chr1B	505059147	505072919	TraesCS1B01G289600
chr1B	520358076	520358270	TraesCS1B01G298900
chr1B	603280227	603281828	TraesCS1B01G372900
chr1B	613413240	613415578	TraesCS1B01G380800
chr1B	626067198	626069234	TraesCS1B01G392800
chr1B	626097677	626098967	TraesCS1B01G393100
chr1B	633136203	633136940	TraesCS1B01G403600
chr1B	676070346	676072028	TraesCS1B01G464900
chr2A	2700082	2701028	TraesCS2A01G005400
chr2A	11023897	11025605	TraesCS2A01G022800
chr2A	27733773	27734294	TraesCS2A01G062400
chr2A	50964857	50965072	TraesCS2A01G097000
chr2A	70183156	70183970	TraesCS2A01G119800
chr2A	105407267	105408951	TraesCS2A01G158200
chr2A	115120143	115122452	TraesCS2A01G162700
chr2A	203254884	203258164	TraesCS2A01G216300
chr2A	369201726	369204424	TraesCS2A01G248000
chr2A	384891808	384893928	TraesCS2A01G253000
chr2A	418794673	418807014	TraesCS2A01G263500
chr2A	450534816	450536331	TraesCS2A01G274400
chr2A	455493023	455494849	TraesCS2A01G276000
chr2A	535738913	535739353	TraesCS2A01G312000
chr2A	546343206	546343466	TraesCS2A01G319500
chr2A	601718606	601720063	TraesCS2A01G357100
chr2A	611745491	611746949	TraesCS2A01G368000
chr2A	652333198	652336616	TraesCS2A01G399200
chr2A	707069398	707069628	TraesCS2A01G460900
chr2A	721450390	721450769	TraesCS2A01G485900
chr2A	744408663	744409045	TraesCS2A01G521500
chr2A	752917196	752917783	TraesCS2A01G541700
chr2A	758922848	758925327	TraesCS2A01G553400
chr2A	760550208	760551758	TraesCS2A01G556100
chr2A	761487306	761487774	TraesCS2A01G558000
chr2A	769020358	769021493	TraesCS2A01G573500
chr2A	769494669	769497430	TraesCS2A01G574600
chr2B	7661379	7662157	TraesCS2B01G016200
chr2B	14950688	14952485	TraesCS2B01G031900
chr2B	41070330	41071475	TraesCS2B01G075500
chr2B	75685924	75686520	TraesCS2B01G112300
chr2B	107117645	107118469	TraesCS2B01G140600
chr2B	159098405	159099835	TraesCS2B01G184000
chr2B	164088726	164091514	TraesCS2B01G188600
chr2B	245317181	245320448	TraesCS2B01G241400
chr2B	373998280	374000426	TraesCS2B01G272700
chr2B	384397473	384400911	TraesCS2B01G278500
chr2B	406540419	406541981	TraesCS2B01G292300
chr2B	409662783	409664615	TraesCS2B01G293700
chr2B	471435417	471437215	TraesCS2B01G328800
chr2B	482709927	482710349	TraesCS2B01G337700
chr2B	539294544	539296013	TraesCS2B01G376300
chr2B	548910980	548912271	TraesCS2B01G385200
chr2B	596652837	596656254	TraesCS2B01G417200
chr2B	680308732	680308962	TraesCS2B01G482700
chr2B	707987212	707987593	TraesCS2B01G512600
chr2B	746680516	746680928	TraesCS2B01G550800
chr2B	762028134	762028721	TraesCS2B01G571900
chr2B	772049785	772052321	TraesCS2B01G585200
chr2B	773088682	773090201	TraesCS2B01G586400
chr2B	791478637	791481387	TraesCS2B01G612300
chr2B	793140845	793142231	TraesCS2B01G614100
chr2B	796431710	796439123	TraesCS2B01G622400
chr3A	1919555	1923009	TraesCS3A01G003800
chr3A	13514512	13517655	TraesCS3A01G025700
chr3A	14043784	14049336	TraesCS3A01G026800
chr3A	24206329	24208927	TraesCS3A01G045200
chr3A	36770095	36770870	TraesCS3A01G061500
chr3A	63181392	63183960	TraesCS3A01G097700
chr3A	67359719	67360600	TraesCS3A01G104100
chr3A	186707977	186708501	TraesCS3A01G171800
chr3A	362897561	362901277	TraesCS3A01G206200
chr3A	368522090	368527099	TraesCS3A01G208400
chr3A	395757730	395761295	TraesCS3A01G216800
chr3A	576689032	576690573	TraesCS3A01G332200
chr3A	606444963	606446786	TraesCS3A01G358100
chr3A	607467061	607467879	TraesCS3A01G359500
chr3A	681396051	681396755	TraesCS3A01G437900
chr3A	693571909	693582130	TraesCS3A01G456500
chr3A	695515312	695516463	TraesCS3A01G458300
chr3A	697201415	697203202	TraesCS3A01G461000
chr3A	716946049	716948414	TraesCS3A01G489400
chr3A	746177694	746179200	TraesCS3A01G533700
chr3B	4328452	4331767	TraesCS3B01G008700
chr3B	7187729	7191390	TraesCS3B01G017500
chr3B	8133732	8137409	TraesCS3B01G019300
chr3B	18773408	18775940	TraesCS3B01G038900
chr3B	45197961	45198916	TraesCS3B01G074200
chr3B	79298561	79301466	TraesCS3B01G113400
chr3B	92594125	92594992	TraesCS3B01G122500
chr3B	237098144	237098668	TraesCS3B01G202700
chr3B	368115717	368116106	TraesCS3B01G235400
chr3B	373613209	373622318	TraesCS3B01G238300
chr3B	393227665	393229669	TraesCS3B01G247200
chr3B	573985431	573986972	TraesCS3B01G362200
chr3B	616425121	616426978	TraesCS3B01G391100
chr3B	617886763	617887584	TraesCS3B01G392200
chr3B	720263074	720263778	TraesCS3B01G471900
chr3B	740051413	740054381	TraesCS3B01G496700
chr3B	742109135	742110298	TraesCS3B01G498600
chr3B	747534322	747535872	TraesCS3B01G503500
chr3B	769055366	769056373	TraesCS3B01G526800
chr3B	784869840	784870603	TraesCS3B01G549700
chr3B	829016168	829017680	TraesCS3B01G610500
chr4A	17024115	17024683	TraesCS4A01G024200
chr4A	75427254	75429140	TraesCS4A01G076300
chr4A	89451547	89452426	TraesCS4A01G084900
chr4A	143442440	143446396	TraesCS4A01G117600
chr4A	148759031	148762269	TraesCS4A01G120700
chr4A	162813498	162813947	TraesCS4A01G126400
chr4A	258636491	258637170	TraesCS4A01G146700
chr4A	440180379	440183128	TraesCS4A01G173100
chr4A	560994640	560996318	TraesCS4A01G250000
chr4A	602306511	602307929	TraesCS4A01G309000
chr4A	627969476	627970732	TraesCS4A01G352700
chr4A	684084323	684086196	TraesCS4A01G412100
chr4B	3820826	3822238	TraesCS4B01G005500
chr4B	57749345	57749839	TraesCS4B01G064700
chr4B	192057100	192060186	TraesCS4B01G143900
chr4B	316517929	316522083	TraesCS4B01G161100
chr4B	391157880	391158956	TraesCS4B01G178500
chr4B	403621653	403623436	TraesCS4B01G184300
chr4B	406803680	406811230	TraesCS4B01G186800
chr4B	462204604	462205481	TraesCS4B01G219300
chr4B	483763854	483765413	TraesCS4B01G232200
chr4B	562436091	562436312	TraesCS4B01G279300
chr4B	601934004	601935703	TraesCS4B01G312300
chr4B	629047812	629048384	TraesCS4B01G336600
chr4B	632661022	632662525	TraesCS4B01G339400
chr4B	651976125	651976367	TraesCS4B01G362900
chr5A	68616961	68622808	TraesCS5A01G063200
chr5A	119572065	119574931	TraesCS5A01G089400
chr5A	310865744	310869762	TraesCS5A01G138200
chr5A	311674286	311676998	TraesCS5A01G139300
chr5A	336950072	336950933	TraesCS5A01G157300
chr5A	352398838	352408499	TraesCS5A01G164000
chr5A	361446634	361448738	TraesCS5A01G169200
chr5A	401951630	401955503	TraesCS5A01G197900
chr5A	436077606	436081430	TraesCS5A01G217800
chr5A	439556024	439556245	TraesCS5A01G224100
chr5A	444900761	444901727	TraesCS5A01G229100
chr5A	447309436	447310019	TraesCS5A01G231600
chr5A	447631002	447631762	TraesCS5A01G232600
chr5A	473407458	473408015	TraesCS5A01G258900
chr5A	521021779	521023014	TraesCS5A01G308600
chr5A	535674325	535674921	TraesCS5A01G324500
chr5A	557130516	557132245	TraesCS5A01G355100
chr5A	584716273	584720045	TraesCS5A01G387900
chr5A	587411824	587423240	TraesCS5A01G391700
chr5A	593162221	593171513	TraesCS5A01G400000
chr5A	595408044	595408325	TraesCS5A01G402900
chr5A	606769195	606769674	TraesCS5A01G419400
chr5A	645466624	645470181	TraesCS5A01G467700
chr5A	671201979	671202517	TraesCS5A01G506300
chr5A	673369769	673371256	TraesCS5A01G509100
chr5A	689512233	689512703	TraesCS5A01G531100
chr5A	693673421	693674644	TraesCS5A01G537300
chr5B	78962123	78966660	TraesCS5B01G069200
chr5B	125271380	125277974	TraesCS5B01G095400
chr5B	256614403	256617142	TraesCS5B01G136900
chr5B	259545879	259557717	TraesCS5B01G137700
chr5B	288892045	288892905	TraesCS5B01G156400
chr5B	297971611	297975005	TraesCS5B01G161500
chr5B	307880819	307882400	TraesCS5B01G165900
chr5B	337188613	337192710	TraesCS5B01G185700
chr5B	391046463	391051548	TraesCS5B01G216800
chr5B	397837916	397838137	TraesCS5B01G222900
chr5B	406884071	406884463	TraesCS5B01G229900
chr5B	407622386	407622664	TraesCS5B01G231000
chr5B	440178867	440179413	TraesCS5B01G257700
chr5B	441526627	441527920	TraesCS5B01G259000
chr5B	491583048	491584435	TraesCS5B01G309000
chr5B	509191202	509191810	TraesCS5B01G325300
chr5B	536591081	536592848	TraesCS5B01G357300
chr5B	571480021	571481529	TraesCS5B01G393000
chr5B	573803238	573815903	TraesCS5B01G396600
chr5B	580681606	580685526	TraesCS5B01G404800
chr5B	583472566	583473143	TraesCS5B01G407700
chr5B	596982420	596982899	TraesCS5B01G421600
chr5B	652632771	652633979	TraesCS5B01G480100
chr5B	682224576	682226090	TraesCS5B01G519700
chr6A	2952127	2958018	TraesCS6A01G007400
chr6A	5358245	5364607	TraesCS6A01G011700
chr6A	63017979	63018598	TraesCS6A01G095700
chr6A	98047930	98048574	TraesCS6A01G124200
chr6A	98913454	98918308	TraesCS6A01G125400
chr6A	129340881	129341534	TraesCS6A01G148200
chr6A	169506737	169522646	TraesCS6A01G166500
chr6A	454711792	454712610	TraesCS6A01G243300
chr6A	501791776	501793420	TraesCS6A01G274900
chr6A	529047973	529048479	TraesCS6A01G295500
chr6A	531050113	531050737	TraesCS6A01G297500
chr6A	584910786	584912135	TraesCS6A01G352200
chr6A	608859631	608861315	TraesCS6A01G397000
chr6A	610897917	610899577	TraesCS6A01G403600
chr6A	611410243	611416026	TraesCS6A01G405400
chr6A	616737841	616743756	TraesCS6A01G418800
chr6A	617690160	617694102	TraesCS6A01G421200
chr6B	7937933	7943891	TraesCS6B01G012700
chr6B	11317746	11325858	TraesCS6B01G017900
chr6B	118933451	118934041	TraesCS6B01G123800
chr6B	156275125	156278429	TraesCS6B01G152200
chr6B	157127743	157130832	TraesCS6B01G153500
chr6B	192926204	192926851	TraesCS6B01G176500
chr6B	228972691	228976972	TraesCS6B01G194000
chr6B	507404338	507406207	TraesCS6B01G281000
chr6B	542223567	542225213	TraesCS6B01G302400
chr6B	574735817	574736323	TraesCS6B01G325600
chr6B	576826366	576827254	TraesCS6B01G327200
chr6B	659935250	659936779	TraesCS6B01G385100
chr6B	704182424	704184120	TraesCS6B01G436900
chr6B	708019273	708020879	TraesCS6B01G447500
chr6B	708781483	708786839	TraesCS6B01G449800
chr6B	716971464	716973332	TraesCS6B01G466900
chr6B	718770273	718775238	TraesCS6B01G470700
chr7A	121397941	121398822	TraesCS7A01G165700
chr7A	121913003	121913224	TraesCS7A01G166400
chr7A	147051674	147052522	TraesCS7A01G189800
chr7A	293304239	293305222	TraesCS7A01G278400
chr7A	495537393	495538127	TraesCS7A01G338400
chr7A	511054738	511054986	TraesCS7A01G348400
chr7A	519099197	519100370	TraesCS7A01G354600
chr7A	538359770	538361256	TraesCS7A01G363800
chr7A	545540833	545542900	TraesCS7A01G371700
chr7A	554488106	554489103	TraesCS7A01G378900
chr7A	561598697	561600489	TraesCS7A01G385200
chr7A	660495305	660498727	TraesCS7A01G464100
chr7A	664471874	664474574	TraesCS7A01G468400
chr7A	694001785	694002433	TraesCS7A01G506500
chr7B	77430167	77432792	TraesCS7B01G070400
chr7B	78063062	78063283	TraesCS7B01G070800
chr7B	108557627	108558667	TraesCS7B01G094700
chr7B	247313747	247314730	TraesCS7B01G175800
chr7B	438991265	438991513	TraesCS7B01G234800
chr7B	461203841	461204782	TraesCS7B01G249600
chr7B	474408771	474413372	TraesCS7B01G255900
chr7B	478474584	478476046	TraesCS7B01G257600
chr7B	484592736	484594598	TraesCS7B01G264100
chr7B	501306932	501307467	TraesCS7B01G273100
chr7B	513768548	513768865	TraesCS7B01G280800
chr7B	524059373	524059659	TraesCS7B01G288200
chr7B	627611034	627614448	TraesCS7B01G364600
chr7B	634834098	634836693	TraesCS7B01G370000
chr7B	682236594	682236821	TraesCS7B01G414100

## Sheet: Pattern IV geneID
chr	start	end	gene_ID
chr1A	99138993	99139957	TraesCS1A01G102900
chr1A	161671207	161671752	TraesCS1A01G129000
chr1A	313738708	313751749	TraesCS1A01G175700
chr1A	338581948	338588145	TraesCS1A01G187400
chr1A	367011027	367011551	TraesCS1A01G205000
chr1A	369997145	369998117	TraesCS1A01G208200
chr1A	452784072	452786584	TraesCS1A01G259700
chr1A	515651029	515651649	TraesCS1A01G325000
chr1A	544465497	544475087	TraesCS1A01G365100
chr1A	554041771	554042121	TraesCS1A01G383400
chr1A	561280215	561281648	TraesCS1A01G395400
chr1A	561335642	561346990	TraesCS1A01G395600
chr1A	561496863	561497528	TraesCS1A01G395800
chr1A	561967482	561976519	TraesCS1A01G396000
chr1A	562042282	562043677	TraesCS1A01G396200
chr1A	562316636	562321219	TraesCS1A01G396400
chr1A	562739293	562742144	TraesCS1A01G396600
chr1A	562784653	562785453	TraesCS1A01G396700
chr1A	562805948	562806817	TraesCS1A01G396800
chr1A	562908811	562912653	TraesCS1A01G397000
chr1A	562912927	562913601	TraesCS1A01G397100
chr1A	562923034	562923531	TraesCS1A01G397200
chr1A	563179919	563180386	TraesCS1A01G397400
chr1A	563684680	563685866	TraesCS1A01G398400
chr1A	563686386	563687850	TraesCS1A01G398500
chr1A	563765100	563766665	TraesCS1A01G398900
chr1A	563774114	563775331	TraesCS1A01G399100
chr1A	564084739	564087493	TraesCS1A01G399600
chr1A	564100128	564102307	TraesCS1A01G399800
chr1A	564116969	564117976	TraesCS1A01G399900
chr1A	564276705	564279160	TraesCS1A01G400200
chr1A	564395893	564396849	TraesCS1A01G400600
chr1A	564397170	564397607	TraesCS1A01G400700
chr1A	565420513	565422877	TraesCS1A01G401900
chr1A	565517753	565519408	TraesCS1A01G402000
chr1A	565990428	565995754	TraesCS1A01G402100
chr1A	566010065	566015624	TraesCS1A01G402400
chr1A	566384138	566386684	TraesCS1A01G402700
chr1A	566477648	566479568	TraesCS1A01G402800
chr1A	566484939	566488191	TraesCS1A01G403000
chr1A	566564178	566564978	TraesCS1A01G403300
chr1A	566687014	566687568	TraesCS1A01G403700
chr1A	566688744	566689743	TraesCS1A01G403800
chr1A	567318504	567326918	TraesCS1A01G403900
chr1A	567634063	567634480	TraesCS1A01G404200
chr1A	568108589	568113024	TraesCS1A01G404700
chr1A	568388993	568389259	TraesCS1A01G405200
chr1A	568398530	568399412	TraesCS1A01G405400
chr1A	568400479	568401327	TraesCS1A01G405500
chr1A	568543689	568547469	TraesCS1A01G405800
chr1A	568728699	568730267	TraesCS1A01G406200
chr1A	568788903	568790451	TraesCS1A01G406300
chr1A	569132095	569132663	TraesCS1A01G406400
chr1A	569133212	569133745	TraesCS1A01G406500
chr1A	569138837	569139672	TraesCS1A01G406600
chr1A	569466125	569468831	TraesCS1A01G407100
chr1A	570153830	570155537	TraesCS1A01G407800
chr1A	570248321	570248842	TraesCS1A01G408100
chr1A	570265221	570265841	TraesCS1A01G408300
chr1A	570425973	570427347	TraesCS1A01G408700
chr1A	570855520	570857375	TraesCS1A01G409100
chr1A	571281361	571282634	TraesCS1A01G409700
chr1A	571345103	571347705	TraesCS1A01G409900
chr1A	571573873	571574524	TraesCS1A01G410100
chr1A	571577614	571578446	TraesCS1A01G410200
chr1A	571653043	571654578	TraesCS1A01G410300
chr1A	571724747	571725508	TraesCS1A01G410500
chr1A	571743791	571744492	TraesCS1A01G410600
chr1A	571787041	571787784	TraesCS1A01G410700
chr1A	571881557	571881754	TraesCS1A01G411000
chr1A	571986906	571989144	TraesCS1A01G411200
chr1A	572020172	572023124	TraesCS1A01G411500
chr1A	572206869	572212962	TraesCS1A01G411600
chr1A	572335012	572336556	TraesCS1A01G411700
chr1A	572350868	572354300	TraesCS1A01G411900
chr1A	572571729	572575658	TraesCS1A01G412100
chr1A	572575955	572578542	TraesCS1A01G412200
chr1A	573030289	573033400	TraesCS1A01G412800
chr1A	573060465	573064961	TraesCS1A01G412900
chr1A	573068428	573070593	TraesCS1A01G413000
chr1A	573319152	573322428	TraesCS1A01G413600
chr1A	573327771	573333709	TraesCS1A01G413700
chr1A	573637139	573637579	TraesCS1A01G414000
chr1A	573691336	573692104	TraesCS1A01G414100
chr1A	573817331	573818672	TraesCS1A01G414300
chr1A	573920812	573922064	TraesCS1A01G414400
chr1A	573926221	573927398	TraesCS1A01G414500
chr1A	573943359	573944782	TraesCS1A01G414700
chr1A	574251732	574252310	TraesCS1A01G415000
chr1A	574331573	574332076	TraesCS1A01G415100
chr1A	574336380	574340762	TraesCS1A01G415200
chr1A	574351946	574356723	TraesCS1A01G415300
chr1A	574358773	574361631	TraesCS1A01G415400
chr1A	574640879	574644327	TraesCS1A01G416000
chr1A	574938084	574938521	TraesCS1A01G416700
chr1A	575465580	575466737	TraesCS1A01G417700
chr1A	575581189	575586422	TraesCS1A01G417800
chr1A	575590443	575593040	TraesCS1A01G417900
chr1A	575672479	575673675	TraesCS1A01G418200
chr1A	575776690	575777688	TraesCS1A01G418400
chr1A	575798303	575800246	TraesCS1A01G418500
chr1A	575807774	575808514	TraesCS1A01G418600
chr1A	575966659	575968344	TraesCS1A01G418900
chr1A	576065487	576065888	TraesCS1A01G419000
chr1A	576077584	576078333	TraesCS1A01G419100
chr1A	576219811	576222057	TraesCS1A01G419400
chr1A	576371370	576374703	TraesCS1A01G419600
chr1A	576532404	576536495	TraesCS1A01G419800
chr1A	576636089	576637066	TraesCS1A01G420100
chr1A	576666098	576669398	TraesCS1A01G420200
chr1A	576778128	576784054	TraesCS1A01G420300
chr1A	576892491	576897031	TraesCS1A01G420500
chr1A	577079364	577080568	TraesCS1A01G420600
chr1A	577274866	577276017	TraesCS1A01G420700
chr1A	577461510	577464837	TraesCS1A01G420900
chr1A	577468384	577474496	TraesCS1A01G421000
chr1A	577537700	577539109	TraesCS1A01G421200
chr1A	577920629	577927200	TraesCS1A01G422400
chr1A	578196408	578199175	TraesCS1A01G422800
chr1A	578516212	578522067	TraesCS1A01G423100
chr1A	578544744	578546075	TraesCS1A01G423200
chr1A	578812533	578813744	TraesCS1A01G423400
chr1A	578835067	578835402	TraesCS1A01G423600
chr1A	578911403	578912158	TraesCS1A01G423700
chr1A	578922238	578922843	TraesCS1A01G423800
chr1A	579171978	579173603	TraesCS1A01G424100
chr1A	579296218	579299200	TraesCS1A01G424200
chr1A	579300387	579302858	TraesCS1A01G424300
chr1A	579573900	579576192	TraesCS1A01G424500
chr1A	579864314	579869203	TraesCS1A01G425000
chr1A	580420857	580424626	TraesCS1A01G425200
chr1A	580444570	580446533	TraesCS1A01G425400
chr1A	580492051	580496581	TraesCS1A01G425700
chr1A	581438178	581440087	TraesCS1A01G426700
chr1A	581506492	581507406	TraesCS1A01G426800
chr1A	581540710	581543316	TraesCS1A01G426900
chr1A	581570414	581576192	TraesCS1A01G427000
chr1A	581580561	581585966	TraesCS1A01G427100
chr1A	581589503	581593802	TraesCS1A01G427200
chr1A	581829492	581832668	TraesCS1A01G427400
chr1A	581871320	581873348	TraesCS1A01G427600
chr1A	582276713	582279580	TraesCS1A01G428400
chr1A	582360570	582361710	TraesCS1A01G428600
chr1A	582708623	582711979	TraesCS1A01G429400
chr1A	583288909	583293954	TraesCS1A01G430700
chr1A	583363549	583365005	TraesCS1A01G431000
chr1A	583659941	583663916	TraesCS1A01G431500
chr1A	583892469	583895020	TraesCS1A01G431600
chr1A	583989195	583991323	TraesCS1A01G431900
chr1A	584373615	584375025	TraesCS1A01G432800
chr1A	584506528	584509477	TraesCS1A01G433000
chr1A	584510149	584514617	TraesCS1A01G433100
chr1A	584671767	584674541	TraesCS1A01G433300
chr1A	584676043	584676930	TraesCS1A01G433400
chr1A	585626138	585628073	TraesCS1A01G435000
chr1A	585983416	585989837	TraesCS1A01G435600
chr1A	586314921	586318153	TraesCS1A01G435700
chr1A	586937591	586938559	TraesCS1A01G437300
chr1A	586951842	586955974	TraesCS1A01G437400
chr1A	586993404	586999147	TraesCS1A01G437500
chr1A	588118228	588120093	TraesCS1A01G438500
chr1A	588296990	588303540	TraesCS1A01G438600
chr1A	589038812	589039466	TraesCS1A01G439600
chr1A	589040177	589042501	TraesCS1A01G439700
chr1A	589247343	589248494	TraesCS1A01G440100
chr1A	589440264	589444039	TraesCS1A01G440200
chr1A	589820566	589822438	TraesCS1A01G441200
chr1A	590995643	590997413	TraesCS1A01G442300
chr1A	591147159	591152443	TraesCS1A01G442500
chr1A	591153798	591157532	TraesCS1A01G442600
chr1A	591367554	591370774	TraesCS1A01G443000
chr1A	591611654	591615395	TraesCS1A01G443200
chr1A	591926186	591930017	TraesCS1A01G443400
chr1A	591947308	591948274	TraesCS1A01G443500
chr1A	591948919	591953855	TraesCS1A01G443600
chr1A	591954192	591955918	TraesCS1A01G443700
chr1A	592091804	592092538	TraesCS1A01G444000
chr1A	592528915	592533364	TraesCS1A01G444500
chr1A	592658167	592660072	TraesCS1A01G444700
chr1A	592757492	592758990	TraesCS1A01G444800
chr1A	592830186	592831367	TraesCS1A01G444900
chr1A	592833316	592846039	TraesCS1A01G445000
chr1A	593278897	593287233	TraesCS1A01G445500
chr1A	593548068	593552047	TraesCS1A01G445900
chr1A	593788532	593790405	TraesCS1A01G446000
chr1A	593993316	594001850	TraesCS1A01G446100
chr1B	133106121	133107059	TraesCS1B01G113800
chr1B	214571935	214572480	TraesCS1B01G147900
chr1B	350391648	350396669	TraesCS1B01G195200
chr1B	368550855	368556318	TraesCS1B01G204600
chr1B	395967498	395968718	TraesCS1B01G218600
chr1B	399798649	399799757	TraesCS1B01G222300
chr1B	474658608	474666009	TraesCS1B01G270000
chr1B	565919733	565920242	TraesCS1B01G338000
chr1B	614789011	614794437	TraesCS1B01G382600
chr1B	636800989	636801926	TraesCS1B01G409600
chr1B	647142403	647143830	TraesCS1B01G424000
chr1B	647227882	647239604	TraesCS1B01G424100
chr1B	648031795	648032457	TraesCS1B01G424300
chr1B	648444919	648454220	TraesCS1B01G424400
chr1B	648592968	648594362	TraesCS1B01G424500
chr1B	649049859	649055374	TraesCS1B01G424700
chr1B	649329723	649332402	TraesCS1B01G424800
chr1B	649368588	649369391	TraesCS1B01G424900
chr1B	649426443	649427312	TraesCS1B01G425000
chr1B	651274702	651278928	TraesCS1B01G425300
chr1B	651279169	651279843	TraesCS1B01G425400
chr1B	651286741	651287151	TraesCS1B01G425500
chr1B	651557673	651558140	TraesCS1B01G425700
chr1B	652457626	652459020	TraesCS1B01G426300
chr1B	652459275	652460963	TraesCS1B01G426400
chr1B	652485098	652487671	TraesCS1B01G426700
chr1B	652564643	652565863	TraesCS1B01G426900
chr1B	653045617	653048216	TraesCS1B01G427700
chr1B	653183363	653185768	TraesCS1B01G427900
chr1B	653235423	653236417	TraesCS1B01G428000
chr1B	653872698	653875321	TraesCS1B01G428800
chr1B	654030314	654031276	TraesCS1B01G429300
chr1B	654031610	654032044	TraesCS1B01G429400
chr1B	654854994	654862092	TraesCS1B01G430500
chr1B	655248209	655251746	TraesCS1B01G430900
chr1B	655760026	655764727	TraesCS1B01G431200
chr1B	655781602	655786455	TraesCS1B01G431400
chr1B	656657162	656659690	TraesCS1B01G432000
chr1B	657170380	657172342	TraesCS1B01G432200
chr1B	657177417	657180750	TraesCS1B01G432400
chr1B	657272070	657272870	TraesCS1B01G432700
chr1B	657505108	657505662	TraesCS1B01G433200
chr1B	657506635	657507693	TraesCS1B01G433300
chr1B	658060742	658069155	TraesCS1B01G433400
chr1B	658447078	658447502	TraesCS1B01G433700
chr1B	658915154	658919668	TraesCS1B01G434500
chr1B	659316866	659317132	TraesCS1B01G435300
chr1B	659326355	659326597	TraesCS1B01G435500
chr1B	659328227	659329075	TraesCS1B01G435600
chr1B	659554940	659558491	TraesCS1B01G435900
chr1B	659723648	659725225	TraesCS1B01G436300
chr1B	659765939	659767343	TraesCS1B01G436500
chr1B	659776459	659777155	TraesCS1B01G436600
chr1B	659777659	659778201	TraesCS1B01G436700
chr1B	659779593	659780664	TraesCS1B01G436800
chr1B	659948964	659949494	TraesCS1B01G437000
chr1B	659988751	659989607	TraesCS1B01G437100
chr1B	660100665	660102002	TraesCS1B01G437400
chr1B	660453706	660455347	TraesCS1B01G437700
chr1B	661508522	661510212	TraesCS1B01G439700
chr1B	661559407	661562048	TraesCS1B01G439900
chr1B	661626770	661627420	TraesCS1B01G440000
chr1B	661630820	661631690	TraesCS1B01G440100
chr1B	661895449	661896978	TraesCS1B01G440200
chr1B	661929605	661931009	TraesCS1B01G440300
chr1B	662016397	662017113	TraesCS1B01G440600
chr1B	662020215	662021133	TraesCS1B01G440700
chr1B	662175578	662175775	TraesCS1B01G441200
chr1B	662520740	662522193	TraesCS1B01G441400
chr1B	662556116	662558837	TraesCS1B01G441700
chr1B	662665472	662671571	TraesCS1B01G441900
chr1B	662784257	662785883	TraesCS1B01G442000
chr1B	662909606	662913029	TraesCS1B01G442300
chr1B	663043981	663047840	TraesCS1B01G442500
chr1B	663079193	663082098	TraesCS1B01G442600
chr1B	664285427	664287580	TraesCS1B01G443100
chr1B	664297294	664302406	TraesCS1B01G443200
chr1B	664317840	664320475	TraesCS1B01G443300
chr1B	664785897	664789174	TraesCS1B01G443600
chr1B	664799886	664805926	TraesCS1B01G443700
chr1B	664976370	664976831	TraesCS1B01G444000
chr1B	665022016	665022492	TraesCS1B01G444100
chr1B	665048143	665050502	TraesCS1B01G444400
chr1B	665060714	665061948	TraesCS1B01G444500
chr1B	665065158	665066503	TraesCS1B01G444600
chr1B	665098982	665100129	TraesCS1B01G444700
chr1B	665130710	665131302	TraesCS1B01G444900
chr1B	665291797	665292300	TraesCS1B01G445100
chr1B	665310091	665314383	TraesCS1B01G445200
chr1B	665397447	665402187	TraesCS1B01G445300
chr1B	665407083	665410469	TraesCS1B01G445400
chr1B	666256973	666260372	TraesCS1B01G446300
chr1B	666826158	666826797	TraesCS1B01G446900
chr1B	667306894	667308119	TraesCS1B01G447800
chr1B	667423345	667428725	TraesCS1B01G447900
chr1B	667487816	667490349	TraesCS1B01G448000
chr1B	667620091	667620831	TraesCS1B01G448200
chr1B	667716006	667716995	TraesCS1B01G448400
chr1B	667737946	667739895	TraesCS1B01G448500
chr1B	667749720	667750478	TraesCS1B01G448600
chr1B	667831048	667832748	TraesCS1B01G448900
chr1B	667918106	667918611	TraesCS1B01G449000
chr1B	667965704	667966088	TraesCS1B01G449200
chr1B	668053694	668056372	TraesCS1B01G449500
chr1B	668129122	668132472	TraesCS1B01G449700
chr1B	668140213	668143984	TraesCS1B01G449800
chr1B	668674952	668676202	TraesCS1B01G450500
chr1B	668715022	668718328	TraesCS1B01G450600
chr1B	668756926	668763146	TraesCS1B01G450700
chr1B	668936376	668938364	TraesCS1B01G451500
chr1B	668982087	668983260	TraesCS1B01G451800
chr1B	669022511	669023410	TraesCS1B01G451900
chr1B	669151016	669153958	TraesCS1B01G452100
chr1B	669158085	669163178	TraesCS1B01G452200
chr1B	669219295	669220671	TraesCS1B01G452400
chr1B	669895926	669902224	TraesCS1B01G453700
chr1B	670034275	670036954	TraesCS1B01G454100
chr1B	670384217	670389742	TraesCS1B01G455200
chr1B	670395914	670402241	TraesCS1B01G455300
chr1B	670570256	670571017	TraesCS1B01G455400
chr1B	670675142	670675480	TraesCS1B01G455600
chr1B	670714557	670715318	TraesCS1B01G455700
chr1B	670783621	670784204	TraesCS1B01G455900
chr1B	670956629	670958537	TraesCS1B01G456500
chr1B	671196273	671198784	TraesCS1B01G456600
chr1B	671199679	671202696	TraesCS1B01G456700
chr1B	671258840	671260458	TraesCS1B01G456900
chr1B	673176288	673182042	TraesCS1B01G459400
chr1B	673741709	673745517	TraesCS1B01G459600
chr1B	673784661	673786441	TraesCS1B01G459800
chr1B	673847044	673851354	TraesCS1B01G459900
chr1B	674498600	674500521	TraesCS1B01G461600
chr1B	674573579	674574492	TraesCS1B01G461700
chr1B	674605766	674608465	TraesCS1B01G461800
chr1B	674619916	674625756	TraesCS1B01G461900
chr1B	674628094	674633025	TraesCS1B01G462000
chr1B	674657954	674661751	TraesCS1B01G462200
chr1B	674668170	674671574	TraesCS1B01G462300
chr1B	674811445	674813897	TraesCS1B01G462500
chr1B	675373947	675376864	TraesCS1B01G463100
chr1B	675545039	675545575	TraesCS1B01G463200
chr1B	675866350	675869770	TraesCS1B01G464300
chr1B	676187613	676192838	TraesCS1B01G465400
chr1B	676270672	676272608	TraesCS1B01G465800
chr1B	676775473	676779684	TraesCS1B01G466300
chr1B	677090894	677093451	TraesCS1B01G467100
chr1B	677304726	677306317	TraesCS1B01G467600
chr1B	677913660	677915128	TraesCS1B01G468600
chr1B	678046801	678049584	TraesCS1B01G468700
chr1B	678065765	678069940	TraesCS1B01G468900
chr1B	678254433	678257407	TraesCS1B01G469200
chr1B	678259509	678260396	TraesCS1B01G469300
chr1B	679030909	679033070	TraesCS1B01G470800
chr1B	679299054	679304048	TraesCS1B01G471200
chr1B	679652635	679656459	TraesCS1B01G471400
chr1B	679722858	679723826	TraesCS1B01G471800
chr1B	679747936	679749264	TraesCS1B01G472000
chr1B	679753656	679757670	TraesCS1B01G472100
chr1B	680861823	680867706	TraesCS1B01G472500
chr1B	680976187	680978333	TraesCS1B01G472600
chr1B	683471423	683472800	TraesCS1B01G474900
chr1B	683473450	683475841	TraesCS1B01G475000
chr1B	683572580	683576696	TraesCS1B01G475400
chr1B	684067251	684069246	TraesCS1B01G475700
chr1B	685231563	685233491	TraesCS1B01G476400
chr1B	685288512	685294639	TraesCS1B01G476600
chr1B	685535079	685538840	TraesCS1B01G477100
chr1B	685645287	685649392	TraesCS1B01G477400
chr1B	685719579	685724009	TraesCS1B01G477500
chr1B	686747018	686748042	TraesCS1B01G478000
chr1B	686749516	686755405	TraesCS1B01G478100
chr1B	686755646	686757141	TraesCS1B01G478200
chr1B	686845803	686846540	TraesCS1B01G478500
chr1B	687276332	687280966	TraesCS1B01G479300
chr1B	687334857	687336473	TraesCS1B01G479500
chr1B	687401178	687402901	TraesCS1B01G479600
chr1B	687404215	687405825	TraesCS1B01G479700
chr1B	687408458	687418140	TraesCS1B01G479800
chr1B	687710716	687719885	TraesCS1B01G480100
chr1B	688282509	688286431	TraesCS1B01G480600
chr1B	688352414	688354696	TraesCS1B01G480700
chr1B	688996958	689000745	TraesCS1B01G481100
chr1B	689200556	689203412	TraesCS1B01G481200
chr2A	32139679	32143141	TraesCS2A01G072400
chr2A	63133635	63137078	TraesCS2A01G111600
chr2A	65182666	65183411	TraesCS2A01G113800
chr2A	87876702	87882095	TraesCS2A01G142400
chr2A	105541272	105541541	TraesCS2A01G158800
chr2A	144841331	144849021	TraesCS2A01G184400
chr2A	144945990	144949370	TraesCS2A01G184700
chr2A	179303138	179303362	TraesCS2A01G203400
chr2A	187479801	187482468	TraesCS2A01G207500
chr2A	448153094	448154695	TraesCS2A01G273700
chr2A	474306659	474310194	TraesCS2A01G282800
chr2A	554011967	554019795	TraesCS2A01G323700
chr2A	561551828	561552407	TraesCS2A01G329300
chr2A	595980802	595981763	TraesCS2A01G354700
chr2A	694451024	694457492	TraesCS2A01G444100
chr2A	710457215	710458394	TraesCS2A01G465800
chr2A	712064872	712065441	TraesCS2A01G468000
chr2A	715816374	715817987	TraesCS2A01G474900
chr2A	734090667	734094887	TraesCS2A01G506000
chr2A	748528076	748528422	TraesCS2A01G531300
chr2A	749103355	749104605	TraesCS2A01G533200
chr2A	752048019	752049168	TraesCS2A01G539600
chr2A	779845751	779847075	TraesCS2A01G593100
chr2B	49100598	49103786	TraesCS2B01G086900
chr2B	97928673	97932746	TraesCS2B01G130400
chr2B	99266180	99266909	TraesCS2B01G132800
chr2B	140763452	140773200	TraesCS2B01G167600
chr2B	159319089	159319352	TraesCS2B01G184400
chr2B	212308947	212312372	TraesCS2B01G222700
chr2B	212774059	212781335	TraesCS2B01G223000
chr2B	226706024	226707696	TraesCS2B01G230700
chr2B	233165643	233168476	TraesCS2B01G234300
chr2B	310496029	310501367	TraesCS2B01G257700
chr2B	405262324	405263891	TraesCS2B01G291500
chr2B	421704769	421708017	TraesCS2B01G300100
chr2B	503774389	503775422	TraesCS2B01G353000
chr2B	534398122	534398737	TraesCS2B01G374400
chr2B	660121451	660127060	TraesCS2B01G465300
chr2B	685146969	685148388	TraesCS2B01G487900
chr2B	694997169	695000060	TraesCS2B01G498500
chr2B	730613579	730618470	TraesCS2B01G534400
chr2B	754001296	754001568	TraesCS2B01G561300
chr2B	754927415	754928665	TraesCS2B01G562800
chr2B	760263841	760264568	TraesCS2B01G569800
chr2B	776805758	776806709	TraesCS2B01G591200
chr2B	800312141	800313283	TraesCS2B01G629300
chr3A	9546620	9550260	TraesCS3A01G012300
chr3A	12812100	12815514	TraesCS3A01G022600
chr3A	13090506	13091607	TraesCS3A01G024300
chr3A	13405178	13407246	TraesCS3A01G025200
chr3A	51381593	51383638	TraesCS3A01G079300
chr3A	57481565	57482942	TraesCS3A01G090300
chr3A	99587987	99588641	TraesCS3A01G123500
chr3A	106556255	106558579	TraesCS3A01G129100
chr3A	330053086	330058517	TraesCS3A01G200100
chr3A	365966231	365966482	TraesCS3A01G207800
chr3A	456701461	456718952	TraesCS3A01G243100
chr3A	512317553	512330863	TraesCS3A01G284000
chr3A	513539505	513540094	TraesCS3A01G284600
chr3A	598901879	598904138	TraesCS3A01G350200
chr3A	681321537	681322417	TraesCS3A01G437500
chr3A	697615714	697619028	TraesCS3A01G462700
chr3A	723565528	723566310	TraesCS3A01G497500
chr3A	735975365	735976459	TraesCS3A01G518700
chr3B	6250580	6253266	TraesCS3B01G014900
chr3B	8490624	8495753	TraesCS3B01G019600
chr3B	8781311	8782342	TraesCS3B01G020500
chr3B	9914080	9917734	TraesCS3B01G022900
chr3B	63387485	63389998	TraesCS3B01G094500
chr3B	71553991	71555294	TraesCS3B01G105700
chr3B	130257390	130258023	TraesCS3B01G142600
chr3B	139505010	139507834	TraesCS3B01G148200
chr3B	302355686	302364964	TraesCS3B01G224400
chr3B	309409514	309410257	TraesCS3B01G225200
chr3B	367480289	367480543	TraesCS3B01G234900
chr3B	436728878	436732184	TraesCS3B01G271200
chr3B	511034602	511051546	TraesCS3B01G317300
chr3B	513531052	513531921	TraesCS3B01G318500
chr3B	525606926	525612261	TraesCS3B01G324500
chr3B	602469868	602472130	TraesCS3B01G382800
chr3B	720182529	720183233	TraesCS3B01G471600
chr3B	749725776	749726999	TraesCS3B01G505900
chr3B	794395901	794396665	TraesCS3B01G560300
chr3B	812721126	812722438	TraesCS3B01G586200
chr4A	4817931	4821251	TraesCS4A01G007600
chr4A	430180081	430181073	TraesCS4A01G170600
chr4A	501125644	501129860	TraesCS4A01G207900
chr4A	550481163	550487426	TraesCS4A01G240900
chr4A	567676134	567678643	TraesCS4A01G256000
chr4A	595282332	595284053	TraesCS4A01G292700
chr4A	616977285	616977749	TraesCS4A01G333300
chr4B	14652244	14653941	TraesCS4B01G020700
chr4B	49746858	49749044	TraesCS4B01G058800
chr4B	69375769	69380281	TraesCS4B01G074100
chr4B	124919116	124923233	TraesCS4B01G111400
chr4B	165297232	165298815	TraesCS4B01G126800
chr4B	582825686	582827335	TraesCS4B01G297300
chr4B	612324280	612325007	TraesCS4B01G321400
chr4B	642455628	642455888	TraesCS4B01G349200
chr4B	644679645	644681774	TraesCS4B01G352700
chr4B	652398131	652399850	TraesCS4B01G364000
chr4B	664338811	664342796	TraesCS4B01G385400
chr5A	14921945	14923291	TraesCS5A01G019300
chr5A	25838327	25840443	TraesCS5A01G029700
chr5A	30659908	30660129	TraesCS5A01G033900
chr5A	169185173	169187763	TraesCS5A01G104800
chr5A	377124123	377124242	TraesCS5A01G179100
chr5A	404555508	404555747	TraesCS5A01G199800
chr5A	461487242	461492370	TraesCS5A01G247200
chr5A	473625207	473634785	TraesCS5A01G259200
chr5A	478318678	478319019	TraesCS5A01G266800
chr5A	491093756	491094119	TraesCS5A01G281700
chr5A	504955243	504955976	TraesCS5A01G297100
chr5A	548220380	548221576	TraesCS5A01G343000
chr5A	595894274	595896730	TraesCS5A01G403400
chr5A	620400300	620401010	TraesCS5A01G438900
chr5A	643864608	643864991	TraesCS5A01G464100
chr5A	650127580	650130808	TraesCS5A01G473800
chr5A	659842199	659842826	TraesCS5A01G490700
chr5A	680502091	680502447	TraesCS5A01G517800
chr5A	683630973	683633056	TraesCS5A01G522600
chr5A	689955376	689957454	TraesCS5A01G532400
chr5A	703181067	703183206	TraesCS5A01G549400
chr5B	15337213	15338142	TraesCS5B01G016800
chr5B	27459925	27461827	TraesCS5B01G028300
chr5B	36891281	36891701	TraesCS5B01G034100
chr5B	147468783	147471404	TraesCS5B01G108600
chr5B	322863394	322863513	TraesCS5B01G176800
chr5B	357132279	357132856	TraesCS5B01G198100
chr5B	425878428	425883683	TraesCS5B01G244300
chr5B	440237577	440247359	TraesCS5B01G257900
chr5B	450838034	450838775	TraesCS5B01G266400
chr5B	466525606	466525812	TraesCS5B01G280900
chr5B	479715026	479715770	TraesCS5B01G296400
chr5B	527034087	527034575	TraesCS5B01G342800
chr5B	583911437	583913888	TraesCS5B01G408200
chr5B	614983076	614983792	TraesCS5B01G441700
chr5B	648316276	648316775	TraesCS5B01G475800
chr5B	658092703	658095066	TraesCS5B01G486900
chr5B	686932357	686935039	TraesCS5B01G528100
chr5B	687745411	687747178	TraesCS5B01G529100
chr5B	703268738	703269222	TraesCS5B01G552800
chr6A	14368434	14371368	TraesCS6A01G028000
chr6A	22191788	22193553	TraesCS6A01G042100
chr6A	51760690	51761577	TraesCS6A01G082900
chr6A	151465830	151470873	TraesCS6A01G159300
chr6A	158072809	158075455	TraesCS6A01G162900
chr6A	181593669	181594136	TraesCS6A01G171100
chr6A	496010717	496017053	TraesCS6A01G269600
chr6A	530088941	530090241	TraesCS6A01G296500
chr6A	530215901	530221599	TraesCS6A01G296800
chr6A	554715972	554717171	TraesCS6A01G318900
chr6A	555323200	555324357	TraesCS6A01G320200
chr6A	571163304	571166168	TraesCS6A01G337200
chr6A	576911102	576914716	TraesCS6A01G343100
chr6A	593777193	593777687	TraesCS6A01G365700
chr6A	598859197	598861843	TraesCS6A01G377600
chr6A	617686259	617687386	TraesCS6A01G421100
chr6B	23645045	23647575	TraesCS6B01G039400
chr6B	38540176	38541441	TraesCS6B01G057800
chr6B	96654385	96655272	TraesCS6B01G114400
chr6B	216690315	216692854	TraesCS6B01G188300
chr6B	226358715	226362876	TraesCS6B01G192000
chr6B	238299589	238300215	TraesCS6B01G199300
chr6B	532900263	532903528	TraesCS6B01G296900
chr6B	575925410	575926870	TraesCS6B01G326300
chr6B	576206300	576207736	TraesCS6B01G326600
chr6B	613610173	613611325	TraesCS6B01G349100
chr6B	616429597	616430124	TraesCS6B01G351100
chr6B	641885078	641889771	TraesCS6B01G367900
chr6B	648695106	648696922	TraesCS6B01G375200
chr6B	675626055	675626809	TraesCS6B01G400200
chr6B	687954847	687957416	TraesCS6B01G415100
chr6B	716975612	716976736	TraesCS6B01G467000
chr7A	80852171	80854376	TraesCS7A01G125600
chr7A	81775632	81778073	TraesCS7A01G127300
chr7A	85608761	85611195	TraesCS7A01G133400
chr7A	487248443	487249092	TraesCS7A01G333700
chr7A	498593990	498594400	TraesCS7A01G340100
chr7A	546709001	546712034	TraesCS7A01G373900
chr7A	556920828	556921313	TraesCS7A01G382700
chr7A	564610993	564619046	TraesCS7A01G389000
chr7A	618116978	618117680	TraesCS7A01G425200
chr7A	669782682	669784119	TraesCS7A01G474700
chr7A	725034073	725034807	TraesCS7A01G551400
chr7A	727532525	727533172	TraesCS7A01G555800
chr7A	733329296	733335063	TraesCS7A01G562600
chr7A	733530284	733530904	TraesCS7A01G563500
chr7B	23440628	23442853	TraesCS7B01G024500
chr7B	25886447	25888867	TraesCS7B01G027000
chr7B	33902344	33902667	TraesCS7B01G034500
chr7B	453758160	453758773	TraesCS7B01G245300
chr7B	464548112	464548815	TraesCS7B01G251800
chr7B	519523328	519524576	TraesCS7B01G285400
chr7B	527039091	527043013	TraesCS7B01G290900
chr7B	577301474	577302195	TraesCS7B01G324800
chr7B	641194108	641195511	TraesCS7B01G376300
chr7B	731243223	731244027	TraesCS7B01G475300
chr7B	734360373	734361140	TraesCS7B01G480500
chr7B	749548178	749548801	TraesCS7B01G499200
chr7B	750081772	750087841	TraesCS7B01G500300
