# Supplementary material for: Conservation and trans-regulation of histone modification in the A and B subgenomes of polyploid wheat during domestication and ploidy transition
Source: BMC Biol. 2021 Mar 9;19:42. doi: 10.1186/s12915-021-00985-7 (PMC7944620; doi:10.1186/s12915-021-00985-7)
Supplement: Supplementary file 10 — Additional file 10: Table S9. Gene Ontology (GO) enrichment terms and genes used for GO analysis of H3K4me3 modification in TAA10 → ETW → XX329 ploidy transition process. [file 12915_2021_985_MOESM10_ESM.xlsx]

## Sheet: TAA10_XX329_ETW_k27
H3K27me3	GO_ID	Description	Gene Ratio	pvalue	FDR
Pattern II	GO:0004665	prephenate dehydrogenase (NADP+) activity	4/741	1.75032e-06	7.79966e-05
Pattern II	GO:0006571	tyrosine biosynthetic process	4/741	1.75032e-06	7.79966e-05
Pattern II	GO:0008977	prephenate dehydrogenase (NAD+) activity	4/741	1.75032e-06	7.79966e-05
Pattern II	GO:0009269	response to desiccation	5/741	5.67487e-06	0.00018966
Pattern II	GO:0006308	DNA catabolic process	4/741	0.000178976	0.00478525
Pattern II	GO:0030246	carbohydrate binding	15/741	0.000486122	0.0102337
Pattern II	GO:0009793	embryo development ending in seed dormancy	4/741	0.000579592	0.0102337
Pattern II	GO:0022900	electron transport chain	5/741	0.000612408	0.0102337
Pattern II	GO:0006950	response to stress	11/741	0.000713945	0.0106048
Pattern II	GO:0016758	transferase activity, transferring hexosyl groups	20/741	0.00154151	0.0156826
Pattern II	GO:0004150	dihydroneopterin aldolase activity	2/741	0.00175967	0.0156826
Pattern II	GO:0004815	aspartate-tRNA ligase activity	2/741	0.00175967	0.0156826
Pattern II	GO:0006422	aspartyl-tRNA aminoacylation	2/741	0.00175967	0.0156826
Pattern II	GO:0006760	folic acid-containing compound metabolic process	2/741	0.00175967	0.0156826
Pattern II	GO:0007131	reciprocal meiotic recombination	2/741	0.00175967	0.0156826
Pattern II	GO:0016836	hydro-lyase activity	2/741	0.00244558	0.0204335
Pattern II	GO:0008380	RNA splicing	2/741	0.00323704	0.0254554
Pattern II	GO:0009055	electron carrier activity	16/741	0.00406425	0.0276168
Pattern II	GO:0006378	mRNA polyadenylation	2/741	0.00413164	0.0276168
Pattern II	GO:0007031	peroxisome organization	2/741	0.00413164	0.0276168
Pattern II	GO:0031047	gene silencing by RNA	4/741	0.00461347	0.029369
Pattern II	GO:0016567	protein ubiquitination	8/741	0.0049136	0.0298578
Pattern II	GO:0004519	endonuclease activity	4/741	0.00578309	0.0334344
Pattern II	GO:0005375	copper ion transmembrane transporter activity	2/741	0.00741092	0.0334344
Pattern II	GO:0005849	mRNA cleavage factor complex	2/741	0.00741092	0.0334344
Pattern II	GO:0016559	peroxisome fission	2/741	0.00741092	0.0334344
Pattern II	GO:0035434	copper ion transmembrane transport	2/741	0.00741092	0.0334344
Pattern II	GO:0097367	carbohydrate derivative binding	2/741	0.00741092	0.0334344
Pattern II	GO:1901135	carbohydrate derivative metabolic process	2/741	0.00741092	0.0334344
Pattern II	GO:0016844	strictosidine synthase activity	4/741	0.00750299	0.0334344
Pattern III	GO:0042753	positive regulation of circadian rhythm	4/736	2.0823e-07	2.45493e-05
Pattern III	GO:0004030	aldehyde dehydrogenase [NAD(P)+] activity	4/736	2.31578e-05	0.00091006
Pattern III	GO:0006081	cellular aldehyde metabolic process	4/736	2.31578e-05	0.00091006
Pattern III	GO:0016758	transferase activity, transferring hexosyl groups	24/736	3.37522e-05	0.000994802
Pattern III	GO:0001510	RNA methylation	4/736	0.000126134	0.00297411
Pattern III	GO:0006979	response to oxidative stress	20/736	0.000196744	0.00386585
Pattern III	GO:0016538	cyclin-dependent protein serine/threonine kinase r	2/736	0.00035493	0.00418443
Pattern III	GO:0019419	sulfate reduction	2/736	0.00035493	0.00418443
Pattern III	GO:0048529	magnesium-protoporphyrin IX monomethyl ester (oxid	2/736	0.00035493	0.00418443
Pattern III	GO:0071816	tail-anchored membrane protein insertion into ER m	2/736	0.00035493	0.00418443
Pattern III	GO:0006950	response to stress	11/736	0.000675742	0.0072424
Pattern III	GO:0031347	regulation of defense response	3/736	0.00110414	0.00974781
Pattern III	GO:0008274	gamma-tubulin ring complex	2/736	0.001166	0.00974781
Pattern III	GO:0033566	gamma-tubulin complex localization	2/736	0.001166	0.00974781
Pattern III	GO:0004601	peroxidase activity	18/736	0.00160948	0.00974781
Pattern III	GO:0003937	IMP cyclohydrolase activity	2/736	0.00173633	0.00974781
Pattern III	GO:0004643	phosphoribosylaminoimidazolecarboxamide formyltran	2/736	0.00173633	0.00974781
Pattern III	GO:0005960	glycine cleavage complex	2/736	0.00173633	0.00974781
Pattern III	GO:0006879	cellular iron ion homeostasis	2/736	0.00173633	0.00974781
Pattern III	GO:0016671	oxidoreductase activity, acting on a sulfur Pattern	2/736	0.00173633	0.00974781
Pattern III	GO:0019464	glycine decarboxylation via glycine cleavage syste	2/736	0.00173633	0.00974781
Pattern III	GO:0030570	pectate lyase activity	2/736	0.00241327	0.0129323
Pattern III	GO:0005758	mitochondrial intermembrane space	2/736	0.00319443	0.0139484
Pattern III	GO:0006825	copper ion transport	2/736	0.00319443	0.0139484
Pattern III	GO:0009452	7-methylguanosine RNA capping	2/736	0.00319443	0.0139484
Pattern III	GO:0016531	copper chaperone activity	2/736	0.00319443	0.0139484
Pattern III	GO:0046577	long-chain-alcohol oxidase activity	2/736	0.00319443	0.0139484
Pattern III	GO:0000275	mitochondrial proton-transporting ATP synthase com	2/736	0.00407745	0.0155068
Pattern III	GO:0008199	ferric iron binding	2/736	0.00407745	0.0155068
Pattern III	GO:0008883	glutamyl-tRNA reductase activity	2/736	0.00407745	0.0155068
Pattern III	GO:0009247	glycolipid biosynthetic process	2/736	0.00407745	0.0155068
Pattern III	GO:0019898	extrinsic component of membrane	4/736	0.00424571	0.0156421
Pattern III	GO:0004459	L-lactate dehydrogenase activity	2/736	0.00506003	0.0180773
Pattern III	GO:0005215	transporter activity	19/736	0.00541358	0.0187716
Pattern III	GO:0009001	serine O-acetyltransferase activity	2/736	0.00613989	0.0206817
Pattern III	GO:0005544	calcium-dependent phospholipid binding	3/736	0.00709099	0.0221122
Pattern III	GO:0005381	iron ion transmembrane transporter activity	2/736	0.00731479	0.0221122
Pattern III	GO:0012511	monolayer-surrounded lipid storage body	2/736	0.00731479	0.0221122
Pattern III	GO:0034755	iron ion transmembrane transport	2/736	0.00731479	0.0221122
Pattern III	GO:0004096	catalase activity	2/736	0.00858254	0.0246789
Pattern III	GO:0006839	mitochondrial transport	2/736	0.00858254	0.0246789
Pattern III	GO:0009654	photosystem II oxygen evolving complex	4/736	0.0093126	0.0261406
Pattern III	GO:0008233	peptidase activity	4/736	0.00974682	0.0266361
Pattern III	GO:0000062	fatty-acyl-CoA binding	2/736	0.00994096	0.0266361
Pattern III	GO:0005787	signal peptidase complex	2/736	0.0113879	0.0291865
Pattern III	GO:0042549	photosystem II stabilization	2/736	0.0113879	0.0291865
Pattern IV	GO:0009269	response to desiccation	5/867	1.2103e-05	0.0017836
Pattern IV	GO:0016987	sigma factor activity	4/867	7.21773e-05	0.0033625
Pattern IV	GO:0004664	prephenate dehydratase activity	4/867	0.000111965	0.0033625
Pattern IV	GO:0009094	L-phenylalanine biosynthetic process	4/867	0.000111965	0.0033625
Pattern IV	GO:0006284	base-excision repair	6/867	0.000123732	0.0033625
Pattern IV	GO:0016168	chlorophyll binding	4/867	0.000136902	0.0033625
Pattern IV	GO:0003998	acylphosphatase activity	2/867	0.000491979	0.0080558
Pattern IV	GO:0005746	mitochondrial respiratory chain	2/867	0.000491979	0.0080558
Pattern IV	GO:0009496	plastoquinol--plastocyanin reductase activity	2/867	0.000491979	0.0080558
Pattern IV	GO:0009733	response to auxin	12/867	0.000762476	0.0112365
Pattern IV	GO:0009793	embryo development ending in seed dormancy	4/867	0.00103837	0.0136374
Pattern IV	GO:0043565	sequence-specific DNA binding	24/867	0.00111047	0.0136374
Pattern IV	GO:0003924	GTPase activity	14/867	0.00161397	0.018296
Pattern IV	GO:0045158	electron transporter, transferring electrons withi	2/867	0.0023974	0.0252358
Pattern IV	GO:0016597	amino acid binding	6/867	0.00268706	0.0263992
Pattern IV	GO:0009055	electron carrier activity	18/867	0.00360624	0.0317866
Pattern IV	GO:0000154	rRNA modification	2/867	0.00439923	0.0317866
Pattern IV	GO:0000179	rRNA (adenine-N6,N6-)-dimethyltransferase activity	2/867	0.00439923	0.0317866
Pattern IV	GO:0003712	transcription cofactor activity	4/867	0.00517471	0.0317866
Pattern IV	GO:0015035	protein disulfide oxidoreductase activity	8/867	0.0055245	0.0317866
Pattern IV	GO:0000785	chromatin	2/867	0.00560806	0.0317866
Pattern IV	GO:0003999	adenine phosphoribosyltransferase activity	2/867	0.00560806	0.0317866
Pattern IV	GO:0006168	adenine salvage	2/867	0.00560806	0.0317866
Pattern IV	GO:0010207	photosystem II assembly	2/867	0.00560806	0.0317866
Pattern IV	GO:0019825	oxygen binding	2/867	0.00560806	0.0317866
Pattern IV	GO:0031519	PcG protein complex	2/867	0.00560806	0.0317866

## Sheet: Pattern II geneID
chr	start	end	gene_ID
chr1A	16038514	16038928	TraesCS1A01G033300
chr1A	25545472	25545986	TraesCS1A01G044600
chr1A	31252424	31254526	TraesCS1A01G049600
chr1A	42505024	42505283	TraesCS1A01G062000
chr1A	48592864	48594183	TraesCS1A01G065800
chr1A	48783789	48786314	TraesCS1A01G066200
chr1A	62014082	62014880	TraesCS1A01G079300
chr1A	62253440	62254713	TraesCS1A01G079500
chr1A	64713409	64715013	TraesCS1A01G081500
chr1A	71076073	71076608	TraesCS1A01G084900
chr1A	77103902	77107641	TraesCS1A01G088900
chr1A	78963462	78964510	TraesCS1A01G089500
chr1A	82079675	82080037	TraesCS1A01G090800
chr1A	91416423	91417388	TraesCS1A01G095900
chr1A	212022077	212023449	TraesCS1A01G136000
chr1A	239100007	239101491	TraesCS1A01G141200
chr1A	239905834	239906778	TraesCS1A01G141500
chr1A	254996207	254996671	TraesCS1A01G147700
chr1A	258857885	258862801	TraesCS1A01G150800
chr1A	301857789	301864276	TraesCS1A01G169100
chr1A	306684328	306684652	TraesCS1A01G171600
chr1A	308786782	308787045	TraesCS1A01G172800
chr1A	337703251	337704179	TraesCS1A01G186700
chr1A	340249645	340249842	TraesCS1A01G188400
chr1A	347322425	347324298	TraesCS1A01G191900
chr1A	348398667	348400619	TraesCS1A01G192800
chr1A	351211684	351212265	TraesCS1A01G193700
chr1A	354823588	354824724	TraesCS1A01G196400
chr1A	354943779	354948342	TraesCS1A01G196700
chr1A	362403114	362405555	TraesCS1A01G201400
chr1A	367011027	367011551	TraesCS1A01G205000
chr1A	372467128	372467999	TraesCS1A01G210000
chr1A	374689661	374690656	TraesCS1A01G212000
chr1A	380889581	380890999	TraesCS1A01G215300
chr1A	386869967	386870902	TraesCS1A01G218300
chr1A	387840646	387841766	TraesCS1A01G219200
chr1A	423948555	423949127	TraesCS1A01G238100
chr1A	426528898	426531822	TraesCS1A01G239200
chr1A	428663705	428664438	TraesCS1A01G241100
chr1A	431780990	431784172	TraesCS1A01G243400
chr1A	442474348	442476173	TraesCS1A01G250700
chr1A	447118556	447120067	TraesCS1A01G255200
chr1A	454335455	454339679	TraesCS1A01G260300
chr1A	471695063	471700642	TraesCS1A01G276600
chr1A	472079783	472082662	TraesCS1A01G276900
chr1A	474430833	474432419	TraesCS1A01G278800
chr1A	480750457	480750693	TraesCS1A01G282800
chr1A	487308164	487309259	TraesCS1A01G290900
chr1A	493201725	493202746	TraesCS1A01G297900
chr1A	494437454	494440412	TraesCS1A01G299400
chr1A	497617283	497623131	TraesCS1A01G304700
chr1A	499621609	499623633	TraesCS1A01G308300
chr1A	499783448	499783906	TraesCS1A01G308700
chr1A	510341734	510343212	TraesCS1A01G319200
chr1A	512643760	512651472	TraesCS1A01G321700
chr1A	515588379	515591366	TraesCS1A01G324900
chr1A	516586158	516586903	TraesCS1A01G326100
chr1A	516739650	516740288	TraesCS1A01G326800
chr1A	517398066	517398797	TraesCS1A01G328100
chr1A	530883682	530884736	TraesCS1A01G341200
chr1A	531561946	531563313	TraesCS1A01G342400
chr1A	532074888	532075259	TraesCS1A01G343500
chr1A	532967644	532968447	TraesCS1A01G346500
chr1A	534940876	534943193	TraesCS1A01G350000
chr1A	536935653	536939064	TraesCS1A01G353200
chr1A	547004383	547004979	TraesCS1A01G369200
chr1A	550968140	550969150	TraesCS1A01G377900
chr1A	551049165	551050516	TraesCS1A01G378100
chr1A	552201760	552202378	TraesCS1A01G381700
chr1A	560260214	560263148	TraesCS1A01G394000
chr1A	562912927	562913601	TraesCS1A01G397100
chr1A	570425973	570427347	TraesCS1A01G408700
chr1A	575798303	575800246	TraesCS1A01G418500
chr1A	578911403	578912158	TraesCS1A01G423700
chr1A	581255339	581255539	TraesCS1A01G426500
chr1A	583604369	583605397	TraesCS1A01G431400
chr1A	589440264	589444039	TraesCS1A01G440200
chr1B	21804581	21804986	TraesCS1B01G041900
chr1B	39854152	39854653	TraesCS1B01G057900
chr1B	46060119	46062497	TraesCS1B01G061300
chr1B	50203806	50206105	TraesCS1B01G066000
chr1B	62679721	62682269	TraesCS1B01G080300
chr1B	68085878	68087757	TraesCS1B01G084000
chr1B	68944322	68946565	TraesCS1B01G084500
chr1B	101142979	101144095	TraesCS1B01G096800
chr1B	101233064	101233759	TraesCS1B01G097000
chr1B	106790728	106792927	TraesCS1B01G099200
chr1B	112194448	112194982	TraesCS1B01G102100
chr1B	119883160	119887193	TraesCS1B01G107800
chr1B	137453151	137454077	TraesCS1B01G117400
chr1B	139083898	139084463	TraesCS1B01G118500
chr1B	156604606	156605754	TraesCS1B01G127800
chr1B	263945077	263946784	TraesCS1B01G156200
chr1B	267965687	267967177	TraesCS1B01G157600
chr1B	268286180	268287124	TraesCS1B01G158000
chr1B	288959819	288960283	TraesCS1B01G165800
chr1B	298073654	298089403	TraesCS1B01G168400
chr1B	332091601	332091926	TraesCS1B01G185100
chr1B	336069520	336076900	TraesCS1B01G187800
chr1B	342331119	342331382	TraesCS1B01G191500
chr1B	349595342	349596162	TraesCS1B01G194700
chr1B	352530115	352530312	TraesCS1B01G196100
chr1B	374018294	374020503	TraesCS1B01G206900
chr1B	375257022	375258403	TraesCS1B01G207700
chr1B	378462441	378463016	TraesCS1B01G208700
chr1B	384055769	384056905	TraesCS1B01G211000
chr1B	384335930	384340049	TraesCS1B01G211300
chr1B	391268263	391270956	TraesCS1B01G215700
chr1B	395967498	395968718	TraesCS1B01G218600
chr1B	402050747	402051206	TraesCS1B01G224000
chr1B	405524724	405526198	TraesCS1B01G225700
chr1B	410667234	410668413	TraesCS1B01G228800
chr1B	416775929	416777105	TraesCS1B01G231800
chr1B	418105692	418106801	TraesCS1B01G232700
chr1B	436537252	436537824	TraesCS1B01G246600
chr1B	444002012	444003534	TraesCS1B01G251400
chr1B	445877941	445878558	TraesCS1B01G253000
chr1B	449391981	449395163	TraesCS1B01G254900
chr1B	459813573	459815233	TraesCS1B01G261300
chr1B	467205383	467206894	TraesCS1B01G266000
chr1B	476033099	476034908	TraesCS1B01G270800
chr1B	497125536	497131071	TraesCS1B01G285800
chr1B	497470705	497473657	TraesCS1B01G286000
chr1B	500539302	500540885	TraesCS1B01G287800
chr1B	509002181	509004677	TraesCS1B01G291700
chr1B	520894586	520895684	TraesCS1B01G300300
chr1B	530463271	530464314	TraesCS1B01G307400
chr1B	532160810	532163871	TraesCS1B01G309200
chr1B	539657462	539663838	TraesCS1B01G315300
chr1B	543466732	543468756	TraesCS1B01G319000
chr1B	543496222	543496674	TraesCS1B01G319300
chr1B	557410955	557411788	TraesCS1B01G331500
chr1B	561494460	561499695	TraesCS1B01G334100
chr1B	566981080	566981563	TraesCS1B01G339500
chr1B	568005878	568006598	TraesCS1B01G340200
chr1B	570023285	570023992	TraesCS1B01G341900
chr1B	583949070	583950265	TraesCS1B01G353900
chr1B	584575078	584576169	TraesCS1B01G354800
chr1B	588821872	588822669	TraesCS1B01G360300
chr1B	593889417	593891058	TraesCS1B01G364300
chr1B	598901217	598904638	TraesCS1B01G368600
chr1B	622070612	622071551	TraesCS1B01G387900
chr1B	629937849	629938874	TraesCS1B01G398700
chr1B	630060487	630061921	TraesCS1B01G398900
chr1B	633320259	633321055	TraesCS1B01G404100
chr1B	645548098	645552596	TraesCS1B01G422700
chr1B	651279169	651279843	TraesCS1B01G425400
chr1B	660100665	660102002	TraesCS1B01G437400
chr1B	667737946	667739895	TraesCS1B01G448500
chr1B	670714557	670715318	TraesCS1B01G455700
chr1B	674075840	674076040	TraesCS1B01G460800
chr1B	676745883	676747222	TraesCS1B01G466200
chr1B	683572580	683576696	TraesCS1B01G475400
chr2A	4083913	4089201	TraesCS2A01G010600
chr2A	5676113	5678020	TraesCS2A01G014200
chr2A	10197846	10201370	TraesCS2A01G021300
chr2A	11023897	11025605	TraesCS2A01G022800
chr2A	12019985	12022324	TraesCS2A01G025400
chr2A	12175394	12190631	TraesCS2A01G026200
chr2A	12287728	12288951	TraesCS2A01G026600
chr2A	15602459	15603991	TraesCS2A01G036200
chr2A	15962776	15964060	TraesCS2A01G038000
chr2A	16024858	16025739	TraesCS2A01G038200
chr2A	16729221	16741391	TraesCS2A01G041400
chr2A	24028814	24029830	TraesCS2A01G056700
chr2A	27733773	27734294	TraesCS2A01G062400
chr2A	29720160	29721523	TraesCS2A01G065700
chr2A	32230595	32231914	TraesCS2A01G072600
chr2A	32527980	32532760	TraesCS2A01G074000
chr2A	39409493	39410596	TraesCS2A01G085600
chr2A	47913696	47913947	TraesCS2A01G094100
chr2A	54953849	54955519	TraesCS2A01G102000
chr2A	58384862	58386326	TraesCS2A01G106000
chr2A	58824379	58826021	TraesCS2A01G106700
chr2A	59554360	59558093	TraesCS2A01G107100
chr2A	62388753	62389886	TraesCS2A01G111200
chr2A	63588250	63589072	TraesCS2A01G112400
chr2A	65177223	65178620	TraesCS2A01G113700
chr2A	70102092	70104376	TraesCS2A01G119600
chr2A	70183156	70183970	TraesCS2A01G119800
chr2A	73376559	73384640	TraesCS2A01G124500
chr2A	74094908	74097253	TraesCS2A01G125100
chr2A	77238299	77239909	TraesCS2A01G128900
chr2A	82057790	82060200	TraesCS2A01G136100
chr2A	86988087	86988722	TraesCS2A01G141700
chr2A	88117701	88118962	TraesCS2A01G143000
chr2A	99787625	99788761	TraesCS2A01G151700
chr2A	100824953	100826650	TraesCS2A01G152700
chr2A	103239555	103240680	TraesCS2A01G156700
chr2A	104027260	104028327	TraesCS2A01G157400
chr2A	105541272	105541541	TraesCS2A01G158800
chr2A	113309394	113311967	TraesCS2A01G161200
chr2A	120461590	120462843	TraesCS2A01G167400
chr2A	125607953	125608420	TraesCS2A01G170400
chr2A	130717365	130718531	TraesCS2A01G173100
chr2A	131323616	131324665	TraesCS2A01G173400
chr2A	133474054	133474740	TraesCS2A01G174800
chr2A	143276273	143276770	TraesCS2A01G183600
chr2A	159937025	159937967	TraesCS2A01G192500
chr2A	162068671	162070126	TraesCS2A01G193900
chr2A	171609317	171609853	TraesCS2A01G199000
chr2A	173798287	173799478	TraesCS2A01G200900
chr2A	179347738	179349189	TraesCS2A01G203500
chr2A	182890102	182890668	TraesCS2A01G205200
chr2A	196498882	196505360	TraesCS2A01G211900
chr2A	219149064	219150140	TraesCS2A01G223600
chr2A	262580395	262581154	TraesCS2A01G230200
chr2A	376109004	376110399	TraesCS2A01G249900
chr2A	406662765	406663460	TraesCS2A01G258600
chr2A	406767306	406768343	TraesCS2A01G258800
chr2A	412371086	412371705	TraesCS2A01G261400
chr2A	413346188	413347948	TraesCS2A01G262300
chr2A	415062210	415063857	TraesCS2A01G262800
chr2A	463930520	463931997	TraesCS2A01G279100
chr2A	475582378	475582587	TraesCS2A01G283600
chr2A	481806780	481808943	TraesCS2A01G285400
chr2A	489960200	489960961	TraesCS2A01G287200
chr2A	511115945	511116741	TraesCS2A01G297300
chr2A	514774054	514774650	TraesCS2A01G299000
chr2A	527701258	527702287	TraesCS2A01G306800
chr2A	527900259	527901461	TraesCS2A01G307000
chr2A	535738913	535739353	TraesCS2A01G312000
chr2A	541836279	541836902	TraesCS2A01G315900
chr2A	554414948	554416279	TraesCS2A01G324000
chr2A	554833737	554835430	TraesCS2A01G325100
chr2A	558648168	558652818	TraesCS2A01G327200
chr2A	565743436	565744301	TraesCS2A01G333000
chr2A	570501726	570502532	TraesCS2A01G336900
chr2A	593509102	593509908	TraesCS2A01G353100
chr2A	598152818	598155960	TraesCS2A01G355300
chr2A	607875322	607876748	TraesCS2A01G363900
chr2A	608774862	608775515	TraesCS2A01G364800
chr2A	608938200	608939069	TraesCS2A01G365200
chr2A	614384539	614384799	TraesCS2A01G371900
chr2A	616979816	616982958	TraesCS2A01G373600
chr2A	617845221	617845962	TraesCS2A01G375400
chr2A	621036156	621037622	TraesCS2A01G378200
chr2A	627615994	627616644	TraesCS2A01G383100
chr2A	628064151	628066116	TraesCS2A01G383300
chr2A	633483280	633483942	TraesCS2A01G387700
chr2A	640862120	640862725	TraesCS2A01G391200
chr2A	649562967	649563882	TraesCS2A01G396100
chr2A	655287441	655288046	TraesCS2A01G401800
chr2A	667959454	667960854	TraesCS2A01G410100
chr2A	670314058	670315235	TraesCS2A01G413100
chr2A	671283546	671284551	TraesCS2A01G414200
chr2A	672234346	672234990	TraesCS2A01G415100
chr2A	678994563	678996306	TraesCS2A01G425200
chr2A	686822939	686824071	TraesCS2A01G434300
chr2A	690923587	690926340	TraesCS2A01G439900
chr2A	694443344	694448398	TraesCS2A01G444000
chr2A	695523306	695523880	TraesCS2A01G446700
chr2A	699569915	699570247	TraesCS2A01G449700
chr2A	703448159	703448892	TraesCS2A01G454700
chr2A	707168726	707168965	TraesCS2A01G461100
chr2A	710363494	710365038	TraesCS2A01G465700
chr2A	717955305	717955877	TraesCS2A01G480000
chr2A	718571842	718572262	TraesCS2A01G481100
chr2A	726756077	726756532	TraesCS2A01G495100
chr2A	728360099	728360414	TraesCS2A01G497500
chr2A	728752256	728753370	TraesCS2A01G498500
chr2A	729059763	729060062	TraesCS2A01G499100
chr2A	734090667	734094887	TraesCS2A01G506000
chr2A	734629406	734633016	TraesCS2A01G507300
chr2A	734739197	734741266	TraesCS2A01G507800
chr2A	745039423	745040077	TraesCS2A01G523700
chr2A	745655643	745657307	TraesCS2A01G525300
chr2A	747616608	747618897	TraesCS2A01G528800
chr2A	748528076	748528422	TraesCS2A01G531300
chr2A	749103355	749104605	TraesCS2A01G533200
chr2A	760597948	760601120	TraesCS2A01G556300
chr2A	766325480	766328521	TraesCS2A01G567500
chr2A	770009711	770011620	TraesCS2A01G575300
chr2A	771328459	771329847	TraesCS2A01G577100
chr2A	772961818	772965444	TraesCS2A01G580600
chr2A	777523689	777527764	TraesCS2A01G588100
chr2B	1831881	1833776	TraesCS2B01G003600
chr2B	5796719	5807192	TraesCS2B01G010800
chr2B	13492794	13494869	TraesCS2B01G029500
chr2B	14950688	14952485	TraesCS2B01G031900
chr2B	17824475	17826511	TraesCS2B01G038300
chr2B	18010732	18018363	TraesCS2B01G039100
chr2B	18177342	18178571	TraesCS2B01G040000
chr2B	24217034	24218557	TraesCS2B01G049100
chr2B	25072123	25073382	TraesCS2B01G051300
chr2B	25185874	25186522	TraesCS2B01G051400
chr2B	26322052	26337175	TraesCS2B01G053800
chr2B	35364723	35365745	TraesCS2B01G068800
chr2B	41070330	41071475	TraesCS2B01G075500
chr2B	43232787	43233882	TraesCS2B01G077700
chr2B	50286965	50291485	TraesCS2B01G089000
chr2B	61475218	61476518	TraesCS2B01G101100
chr2B	69417481	69417732	TraesCS2B01G108900
chr2B	85176075	85178088	TraesCS2B01G119100
chr2B	90441197	90442159	TraesCS2B01G123000
chr2B	91257291	91261255	TraesCS2B01G123700
chr2B	92995446	92996816	TraesCS2B01G124300
chr2B	97436350	97437483	TraesCS2B01G130200
chr2B	98256232	98257121	TraesCS2B01G131200
chr2B	98914578	98915993	TraesCS2B01G132600
chr2B	106954487	106956522	TraesCS2B01G140300
chr2B	107117645	107118469	TraesCS2B01G140600
chr2B	113162913	113171317	TraesCS2B01G147000
chr2B	113912189	113915288	TraesCS2B01G147600
chr2B	117991772	117994195	TraesCS2B01G151000
chr2B	133689873	133697671	TraesCS2B01G160100
chr2B	139569897	139570538	TraesCS2B01G166900
chr2B	140852057	140853166	TraesCS2B01G168200
chr2B	151903298	151904431	TraesCS2B01G176900
chr2B	152843210	152844722	TraesCS2B01G177900
chr2B	157265505	157266651	TraesCS2B01G182200
chr2B	157734939	157736070	TraesCS2B01G182900
chr2B	159319089	159319352	TraesCS2B01G184400
chr2B	162445752	162448779	TraesCS2B01G187200
chr2B	170396025	170397272	TraesCS2B01G193700
chr2B	174780829	174781296	TraesCS2B01G196700
chr2B	177583467	177584634	TraesCS2B01G199300
chr2B	178167065	178168111	TraesCS2B01G199700
chr2B	180540855	180541544	TraesCS2B01G201200
chr2B	193210413	193210907	TraesCS2B01G210200
chr2B	197507961	197508623	TraesCS2B01G212900
chr2B	199122460	199123426	TraesCS2B01G214300
chr2B	216964970	216965509	TraesCS2B01G226400
chr2B	222122931	222124253	TraesCS2B01G228300
chr2B	226729841	226731292	TraesCS2B01G230800
chr2B	230283585	230284136	TraesCS2B01G232600
chr2B	237740314	237741750	TraesCS2B01G237000
chr2B	265222264	265223011	TraesCS2B01G251800
chr2B	371155452	371158279	TraesCS2B01G271000
chr2B	375544724	375545800	TraesCS2B01G273900
chr2B	385560749	385562378	TraesCS2B01G279200
chr2B	386106981	386107889	TraesCS2B01G279800
chr2B	387152529	387153148	TraesCS2B01G280800
chr2B	391769490	391770881	TraesCS2B01G284500
chr2B	391948577	391949266	TraesCS2B01G284700
chr2B	414765416	414766941	TraesCS2B01G296600
chr2B	423097785	423098400	TraesCS2B01G300600
chr2B	426146422	426148594	TraesCS2B01G302500
chr2B	432133208	432134339	TraesCS2B01G304100
chr2B	448873140	448873933	TraesCS2B01G313500
chr2B	450764928	450765557	TraesCS2B01G315400
chr2B	462301015	462302235	TraesCS2B01G323500
chr2B	462882838	462884444	TraesCS2B01G323600
chr2B	471435417	471437215	TraesCS2B01G328800
chr2B	477595344	477595967	TraesCS2B01G334100
chr2B	491961778	491962674	TraesCS2B01G345000
chr2B	495709701	495710597	TraesCS2B01G348800
chr2B	506099269	506103998	TraesCS2B01G354800
chr2B	510393563	510395184	TraesCS2B01G357200
chr2B	510896756	510898099	TraesCS2B01G358100
chr2B	529110176	529110973	TraesCS2B01G371000
chr2B	531549530	531552465	TraesCS2B01G373000
chr2B	545432583	545434033	TraesCS2B01G381900
chr2B	547040738	547041362	TraesCS2B01G383400
chr2B	547836641	547837464	TraesCS2B01G384000
chr2B	552028886	552029146	TraesCS2B01G389000
chr2B	555321220	555324294	TraesCS2B01G390700
chr2B	556698294	556699087	TraesCS2B01G392500
chr2B	560185637	560187197	TraesCS2B01G395100
chr2B	568658463	568659119	TraesCS2B01G400300
chr2B	568819030	568820932	TraesCS2B01G400500
chr2B	573669084	573669931	TraesCS2B01G405500
chr2B	579524807	579525412	TraesCS2B01G407800
chr2B	592370298	592370645	TraesCS2B01G414400
chr2B	601390347	601390952	TraesCS2B01G419900
chr2B	615736022	615739998	TraesCS2B01G428500
chr2B	620860782	620861711	TraesCS2B01G431800
chr2B	622673493	622674479	TraesCS2B01G433300
chr2B	623869432	623870076	TraesCS2B01G434100
chr2B	637797439	637799559	TraesCS2B01G445000
chr2B	649974553	649976030	TraesCS2B01G455400
chr2B	653603856	653607964	TraesCS2B01G458900
chr2B	655014411	655017155	TraesCS2B01G461500
chr2B	660113908	660119813	TraesCS2B01G465200
chr2B	663139032	663141599	TraesCS2B01G467500
chr2B	668029716	668030048	TraesCS2B01G471500
chr2B	673628362	673629373	TraesCS2B01G476600
chr2B	680408988	680409227	TraesCS2B01G482900
chr2B	683758673	683760201	TraesCS2B01G487800
chr2B	699073144	699073731	TraesCS2B01G504800
chr2B	703977580	703978248	TraesCS2B01G507200
chr2B	717895980	717896875	TraesCS2B01G523300
chr2B	719797595	719797912	TraesCS2B01G525700
chr2B	721110196	721111179	TraesCS2B01G526600
chr2B	721725855	721726154	TraesCS2B01G527300
chr2B	730613579	730618470	TraesCS2B01G534400
chr2B	731343713	731348664	TraesCS2B01G535300
chr2B	731561419	731564097	TraesCS2B01G535800
chr2B	749028186	749028847	TraesCS2B01G553600
chr2B	750001922	750003727	TraesCS2B01G555200
chr2B	753098045	753099726	TraesCS2B01G559200
chr2B	754001296	754001568	TraesCS2B01G561300
chr2B	754927415	754928665	TraesCS2B01G562800
chr2B	773168809	773170818	TraesCS2B01G586600
chr2B	779312877	779317144	TraesCS2B01G595100
chr2B	784239515	784239885	TraesCS2B01G601100
chr2B	788519449	788533756	TraesCS2B01G608100
chr2B	789949968	789951203	TraesCS2B01G610300
chr2B	790753601	790755509	TraesCS2B01G611900
chr2B	800187507	800190520	TraesCS2B01G629100
chr3A	12038630	12040207	TraesCS3A01G020700
chr3A	19381540	19382409	TraesCS3A01G034400
chr3A	19477378	19478052	TraesCS3A01G034900
chr3A	20335247	20336991	TraesCS3A01G037700
chr3A	21787343	21788395	TraesCS3A01G041200
chr3A	32874702	32876695	TraesCS3A01G057000
chr3A	36190446	36191135	TraesCS3A01G059700
chr3A	50726519	50728028	TraesCS3A01G078400
chr3A	55743063	55743723	TraesCS3A01G086500
chr3A	63905791	63909697	TraesCS3A01G098900
chr3A	73873076	73874320	TraesCS3A01G108300
chr3A	82395742	82396443	TraesCS3A01G114800
chr3A	90278380	90283179	TraesCS3A01G118200
chr3A	99587987	99588641	TraesCS3A01G123500
chr3A	100429928	100431817	TraesCS3A01G124400
chr3A	109869498	109871540	TraesCS3A01G132800
chr3A	112961577	112961885	TraesCS3A01G135600
chr3A	114567344	114567943	TraesCS3A01G137500
chr3A	114770514	114772103	TraesCS3A01G138000
chr3A	116100568	116102907	TraesCS3A01G138700
chr3A	154030687	154032615	TraesCS3A01G157100
chr3A	162752691	162753099	TraesCS3A01G161100
chr3A	164928890	164934084	TraesCS3A01G162800
chr3A	168832753	168832989	TraesCS3A01G164100
chr3A	174292982	174293997	TraesCS3A01G167800
chr3A	175844695	175846642	TraesCS3A01G168400
chr3A	186750340	186751612	TraesCS3A01G172100
chr3A	217958846	217963907	TraesCS3A01G185600
chr3A	233022747	233023160	TraesCS3A01G189500
chr3A	244351022	244353551	TraesCS3A01G191600
chr3A	293060778	293068180	TraesCS3A01G196000
chr3A	337880500	337882864	TraesCS3A01G201800
chr3A	359570178	359573671	TraesCS3A01G204800
chr3A	364528270	364528629	TraesCS3A01G207100
chr3A	376782274	376783426	TraesCS3A01G210500
chr3A	384684715	384685670	TraesCS3A01G213200
chr3A	387842905	387843387	TraesCS3A01G213900
chr3A	393103003	393106519	TraesCS3A01G215500
chr3A	401563153	401565561	TraesCS3A01G218800
chr3A	410108348	410114598	TraesCS3A01G221000
chr3A	423129565	423130220	TraesCS3A01G225600
chr3A	424080425	424080929	TraesCS3A01G226800
chr3A	428323477	428324475	TraesCS3A01G228900
chr3A	434068897	434070311	TraesCS3A01G232500
chr3A	447495288	447496782	TraesCS3A01G239000
chr3A	467347843	467352055	TraesCS3A01G249100
chr3A	469831849	469832574	TraesCS3A01G250800
chr3A	472791170	472792330	TraesCS3A01G252200
chr3A	473212751	473213008	TraesCS3A01G252600
chr3A	474810405	474812155	TraesCS3A01G253500
chr3A	475716449	475717144	TraesCS3A01G254100
chr3A	477319668	477320738	TraesCS3A01G255200
chr3A	477415174	477416033	TraesCS3A01G255500
chr3A	477430529	477431920	TraesCS3A01G255700
chr3A	505523479	505526302	TraesCS3A01G275900
chr3A	509250162	509251768	TraesCS3A01G279800
chr3A	510688468	510688809	TraesCS3A01G282000
chr3A	511996266	511997042	TraesCS3A01G283500
chr3A	516790211	516790721	TraesCS3A01G288600
chr3A	521629276	521629836	TraesCS3A01G291400
chr3A	523746005	523746499	TraesCS3A01G293200
chr3A	526863933	526865600	TraesCS3A01G294000
chr3A	534995613	534997073	TraesCS3A01G301000
chr3A	543175302	543176494	TraesCS3A01G306300
chr3A	551727845	551728468	TraesCS3A01G311900
chr3A	551762408	551762956	TraesCS3A01G312000
chr3A	552316252	552317179	TraesCS3A01G312500
chr3A	553560982	553561614	TraesCS3A01G313700
chr3A	559624984	559625289	TraesCS3A01G318500
chr3A	563409502	563411210	TraesCS3A01G320600
chr3A	571796008	571797180	TraesCS3A01G326500
chr3A	575612840	575613850	TraesCS3A01G331200
chr3A	577066161	577067188	TraesCS3A01G332500
chr3A	609982036	609987186	TraesCS3A01G361900
chr3A	613198122	613198328	TraesCS3A01G364500
chr3A	616967347	616967766	TraesCS3A01G368000
chr3A	620603979	620604757	TraesCS3A01G369600
chr3A	625038993	625039647	TraesCS3A01G376100
chr3A	627701298	627704119	TraesCS3A01G377700
chr3A	634574173	634574520	TraesCS3A01G384600
chr3A	636125719	636128855	TraesCS3A01G386700
chr3A	637290327	637290898	TraesCS3A01G388400
chr3A	638291739	638293134	TraesCS3A01G390000
chr3A	647190929	647193660	TraesCS3A01G400600
chr3A	648188352	648189010	TraesCS3A01G402900
chr3A	648241403	648241738	TraesCS3A01G403000
chr3A	649605494	649608510	TraesCS3A01G404600
chr3A	659027120	659038324	TraesCS3A01G416700
chr3A	663577428	663577984	TraesCS3A01G422700
chr3A	671629691	671632765	TraesCS3A01G427900
chr3A	689514324	689514533	TraesCS3A01G451200
chr3A	714150980	714155759	TraesCS3A01G484300
chr3A	716878315	716879043	TraesCS3A01G489300
chr3A	728987996	728990322	TraesCS3A01G507600
chr3A	742612010	742617089	TraesCS3A01G528800
chr3B	11065475	11067061	TraesCS3B01G025500
chr3B	21770070	21771613	TraesCS3B01G042400
chr3B	23182755	23184495	TraesCS3B01G045900
chr3B	24938734	24944677	TraesCS3B01G049700
chr3B	25135645	25136412	TraesCS3B01G050000
chr3B	42125218	42127205	TraesCS3B01G070200
chr3B	43735144	43735356	TraesCS3B01G072400
chr3B	56749294	56750379	TraesCS3B01G088600
chr3B	58006852	58008129	TraesCS3B01G088800
chr3B	62313358	62315365	TraesCS3B01G093300
chr3B	68593361	68593936	TraesCS3B01G102000
chr3B	81813957	81818009	TraesCS3B01G115100
chr3B	105462004	105463037	TraesCS3B01G127300
chr3B	116150821	116151507	TraesCS3B01G134200
chr3B	122573329	122577992	TraesCS3B01G137300
chr3B	130257390	130258023	TraesCS3B01G142600
chr3B	132521793	132523682	TraesCS3B01G143700
chr3B	147872338	147873135	TraesCS3B01G155200
chr3B	148291542	148293137	TraesCS3B01G155600
chr3B	148999037	149001317	TraesCS3B01G156300
chr3B	152961924	152962556	TraesCS3B01G158200
chr3B	154484920	154485885	TraesCS3B01G159700
chr3B	155418374	155419313	TraesCS3B01G160200
chr3B	155524921	155525523	TraesCS3B01G160300
chr3B	166709428	166714168	TraesCS3B01G166800
chr3B	169632110	169632418	TraesCS3B01G169400
chr3B	194756553	194761725	TraesCS3B01G183500
chr3B	204848813	204849221	TraesCS3B01G191800
chr3B	213723427	213724983	TraesCS3B01G193700
chr3B	225315619	225319900	TraesCS3B01G198000
chr3B	226078112	226079433	TraesCS3B01G198500
chr3B	236151582	236151818	TraesCS3B01G202000
chr3B	237110934	237112020	TraesCS3B01G202900
chr3B	256246288	256248213	TraesCS3B01G215200
chr3B	262078575	262078991	TraesCS3B01G218700
chr3B	264008265	264010119	TraesCS3B01G219600
chr3B	324257444	324260452	TraesCS3B01G227600
chr3B	331553000	331555369	TraesCS3B01G228700
chr3B	363324362	363324974	TraesCS3B01G233900
chr3B	370728691	370731850	TraesCS3B01G236900
chr3B	380508128	380508910	TraesCS3B01G241100
chr3B	385142925	385143555	TraesCS3B01G243600
chr3B	386061243	386061725	TraesCS3B01G244100
chr3B	389309401	389313042	TraesCS3B01G245500
chr3B	397410396	397412810	TraesCS3B01G249300
chr3B	401804009	401809989	TraesCS3B01G251200
chr3B	411452180	411452820	TraesCS3B01G255100
chr3B	412873458	412874856	TraesCS3B01G255700
chr3B	415758410	415758913	TraesCS3B01G257700
chr3B	419965572	419966990	TraesCS3B01G261800
chr3B	429970643	429971560	TraesCS3B01G267500
chr3B	448231199	448234631	TraesCS3B01G278000
chr3B	450364650	450365668	TraesCS3B01G280300
chr3B	452462243	452463580	TraesCS3B01G281600
chr3B	455064874	455065131	TraesCS3B01G284200
chr3B	456980392	456981827	TraesCS3B01G285400
chr3B	457965497	457966186	TraesCS3B01G286100
chr3B	462856257	462857105	TraesCS3B01G288000
chr3B	462890522	462891675	TraesCS3B01G288300
chr3B	498325140	498327271	TraesCS3B01G309600
chr3B	503968692	503970098	TraesCS3B01G313400
chr3B	507298943	507302266	TraesCS3B01G315700
chr3B	508756885	508759141	TraesCS3B01G317100
chr3B	523148181	523148691	TraesCS3B01G323400
chr3B	526938538	526939086	TraesCS3B01G326000
chr3B	528631082	528631309	TraesCS3B01G328000
chr3B	530609797	530611426	TraesCS3B01G328700
chr3B	534194541	534195468	TraesCS3B01G330300
chr3B	541527293	541528753	TraesCS3B01G335500
chr3B	555062840	555064807	TraesCS3B01G345200
chr3B	556714317	556714614	TraesCS3B01G347400
chr3B	566183030	566184202	TraesCS3B01G355800
chr3B	572790054	572790956	TraesCS3B01G361400
chr3B	574266488	574267751	TraesCS3B01G362600
chr3B	621473154	621473953	TraesCS3B01G394300
chr3B	625421251	625421457	TraesCS3B01G396600
chr3B	630901036	630901443	TraesCS3B01G399700
chr3B	636242538	636242996	TraesCS3B01G401500
chr3B	644016519	644016962	TraesCS3B01G408400
chr3B	647244761	647252284	TraesCS3B01G410500
chr3B	653992121	653992468	TraesCS3B01G416500
chr3B	655479220	655480284	TraesCS3B01G418800
chr3B	657346640	657347219	TraesCS3B01G420400
chr3B	659076960	659078891	TraesCS3B01G422100
chr3B	672402947	672405956	TraesCS3B01G433600
chr3B	674677845	674678234	TraesCS3B01G436400
chr3B	675151823	675152176	TraesCS3B01G436800
chr3B	677310928	677316659	TraesCS3B01G438300
chr3B	692116297	692126945	TraesCS3B01G451700
chr3B	700362405	700363146	TraesCS3B01G458000
chr3B	708176737	708179926	TraesCS3B01G465000
chr3B	734485121	734485330	TraesCS3B01G488600
chr3B	772396633	772399678	TraesCS3B01G531400
chr3B	784722313	784723272	TraesCS3B01G549500
chr3B	806067138	806081792	TraesCS3B01G576000
chr3B	810472321	810472533	TraesCS3B01G582200
chr3B	819896710	819901740	TraesCS3B01G597800
chr4A	3276601	3277696	TraesCS4A01G005400
chr4A	4833409	4834325	TraesCS4A01G007800
chr4A	11771777	11772636	TraesCS4A01G017800
chr4A	14340379	14343595	TraesCS4A01G021100
chr4A	21058008	21058462	TraesCS4A01G028800
chr4A	22728468	22731106	TraesCS4A01G030100
chr4A	24762735	24763906	TraesCS4A01G031700
chr4A	29079882	29080340	TraesCS4A01G036700
chr4A	32653568	32654483	TraesCS4A01G039900
chr4A	33025488	33029290	TraesCS4A01G040200
chr4A	39540942	39542038	TraesCS4A01G048800
chr4A	42785294	42785650	TraesCS4A01G052000
chr4A	67259967	67260908	TraesCS4A01G068900
chr4A	85892207	85893235	TraesCS4A01G082500
chr4A	86300591	86305265	TraesCS4A01G082800
chr4A	88772514	88773418	TraesCS4A01G084300
chr4A	89448029	89449166	TraesCS4A01G084800
chr4A	94980144	94981626	TraesCS4A01G089000
chr4A	112696731	112697366	TraesCS4A01G099800
chr4A	123246859	123247633	TraesCS4A01G107300
chr4A	146561114	146561831	TraesCS4A01G118800
chr4A	147445223	147445980	TraesCS4A01G119400
chr4A	153779557	153780060	TraesCS4A01G123100
chr4A	161280237	161281957	TraesCS4A01G125300
chr4A	182057491	182059890	TraesCS4A01G133900
chr4A	216008795	216012682	TraesCS4A01G140500
chr4A	323788673	323789056	TraesCS4A01G157900
chr4A	396756874	396757269	TraesCS4A01G165800
chr4A	444156983	444157667	TraesCS4A01G174100
chr4A	453611845	453612776	TraesCS4A01G179900
chr4A	455272258	455273769	TraesCS4A01G180900
chr4A	471929454	471929858	TraesCS4A01G191600
chr4A	472922679	472923350	TraesCS4A01G192400
chr4A	482132676	482133512	TraesCS4A01G197800
chr4A	484234292	484236962	TraesCS4A01G198500
chr4A	489083272	489084464	TraesCS4A01G200400
chr4A	491687825	491690070	TraesCS4A01G201800
chr4A	496113929	496115045	TraesCS4A01G204600
chr4A	501468566	501469147	TraesCS4A01G208400
chr4A	501638027	501640621	TraesCS4A01G208500
chr4A	503235890	503236489	TraesCS4A01G209600
chr4A	504210903	504211694	TraesCS4A01G210700
chr4A	511227620	511229247	TraesCS4A01G213300
chr4A	511230595	511232468	TraesCS4A01G213400
chr4A	540600328	540604473	TraesCS4A01G231300
chr4A	559162733	559167933	TraesCS4A01G248500
chr4A	560905758	560906845	TraesCS4A01G249500
chr4A	571031282	571031596	TraesCS4A01G258300
chr4A	571483446	571484903	TraesCS4A01G258900
chr4A	572307556	572308866	TraesCS4A01G259400
chr4A	572649414	572650088	TraesCS4A01G260000
chr4A	572881559	572882628	TraesCS4A01G260500
chr4A	576702012	576703590	TraesCS4A01G264400
chr4A	581196871	581204088	TraesCS4A01G269200
chr4A	581749794	581750715	TraesCS4A01G270400
chr4A	584537677	584539036	TraesCS4A01G275400
chr4A	590987939	590989668	TraesCS4A01G284500
chr4A	594700662	594700862	TraesCS4A01G291800
chr4A	598778564	598781535	TraesCS4A01G302300
chr4A	601039945	601041268	TraesCS4A01G306300
chr4A	602269708	602272129	TraesCS4A01G308800
chr4A	607270018	607270363	TraesCS4A01G318200
chr4A	616501029	616501661	TraesCS4A01G332000
chr4A	618564906	618567847	TraesCS4A01G336300
chr4A	621168849	621170039	TraesCS4A01G339500
chr4A	623315223	623317668	TraesCS4A01G343300
chr4A	626953052	626954768	TraesCS4A01G350700
chr4A	631964516	631965881	TraesCS4A01G359100
chr4A	641602488	641602763	TraesCS4A01G370200
chr4A	663695041	663695847	TraesCS4A01G386300
chr4A	678127175	678131168	TraesCS4A01G404500
chr4A	678375972	678376675	TraesCS4A01G405300
chr4A	685769874	685770656	TraesCS4A01G415800
chr4B	3831896	3834148	TraesCS4B01G005700
chr4B	5455819	5457147	TraesCS4B01G008200
chr4B	17043692	17044960	TraesCS4B01G023500
chr4B	21194544	21198092	TraesCS4B01G028600
chr4B	27865711	27867090	TraesCS4B01G038900
chr4B	31849326	31850237	TraesCS4B01G043700
chr4B	32420568	32425092	TraesCS4B01G045000
chr4B	39120453	39122024	TraesCS4B01G050600
chr4B	42531435	42532150	TraesCS4B01G053900
chr4B	43181081	43181671	TraesCS4B01G054600
chr4B	43786659	43788020	TraesCS4B01G055300
chr4B	44944502	44945956	TraesCS4B01G055800
chr4B	45206317	45206631	TraesCS4B01G056100
chr4B	57863616	57864518	TraesCS4B01G065200
chr4B	59202718	59207916	TraesCS4B01G066300
chr4B	83052927	83058776	TraesCS4B01G084700
chr4B	108648992	108650778	TraesCS4B01G102400
chr4B	108663602	108665187	TraesCS4B01G102500
chr4B	109920856	109923442	TraesCS4B01G103800
chr4B	115528715	115530932	TraesCS4B01G106000
chr4B	119108822	119109544	TraesCS4B01G108200
chr4B	125481409	125482171	TraesCS4B01G112000
chr4B	125679922	125682054	TraesCS4B01G112100
chr4B	127687274	127688083	TraesCS4B01G112900
chr4B	128550585	128551376	TraesCS4B01G114000
chr4B	131166471	131167746	TraesCS4B01G114900
chr4B	135092453	135095152	TraesCS4B01G117000
chr4B	136532371	136533414	TraesCS4B01G117700
chr4B	146492838	146493503	TraesCS4B01G123000
chr4B	147369287	147369700	TraesCS4B01G123700
chr4B	180559892	180561485	TraesCS4B01G136900
chr4B	184240557	184241488	TraesCS4B01G140000
chr4B	190170601	190171089	TraesCS4B01G143400
chr4B	193562296	193562678	TraesCS4B01G144400
chr4B	291847572	291847955	TraesCS4B01G156800
chr4B	361968280	361978583	TraesCS4B01G166600
chr4B	374213352	374216233	TraesCS4B01G171000
chr4B	392657973	392659263	TraesCS4B01G179300
chr4B	401881412	401881915	TraesCS4B01G182900
chr4B	404557299	404558059	TraesCS4B01G185100
chr4B	405370201	405370909	TraesCS4B01G185700
chr4B	424721523	424722297	TraesCS4B01G197100
chr4B	436319201	436319836	TraesCS4B01G204500
chr4B	454923116	454924596	TraesCS4B01G215300
chr4B	462211619	462212752	TraesCS4B01G219400
chr4B	462535901	462536976	TraesCS4B01G219900
chr4B	465457645	465462299	TraesCS4B01G221200
chr4B	465741936	465742965	TraesCS4B01G221500
chr4B	472423710	472429012	TraesCS4B01G226000
chr4B	518147669	518148025	TraesCS4B01G252300
chr4B	520890552	520891576	TraesCS4B01G256000
chr4B	529676753	529677706	TraesCS4B01G261100
chr4B	544602918	544603376	TraesCS4B01G269600
chr4B	552018221	552019412	TraesCS4B01G274300
chr4B	554815002	554817529	TraesCS4B01G276000
chr4B	558724782	558725217	TraesCS4B01G277000
chr4B	565745163	565748380	TraesCS4B01G282500
chr4B	569765585	569766435	TraesCS4B01G286300
chr4B	582572187	582572756	TraesCS4B01G297100
chr4B	582956588	582956863	TraesCS4B01G297700
chr4B	586236413	586237535	TraesCS4B01G299700
chr4B	592624960	592629368	TraesCS4B01G304300
chr4B	593197318	593197689	TraesCS4B01G304900
chr4B	606181624	606182409	TraesCS4B01G316600
chr4B	610562208	610563240	TraesCS4B01G319800
chr4B	618587757	618588497	TraesCS4B01G327700
chr4B	624871222	624871653	TraesCS4B01G333800
chr4B	629047812	629048384	TraesCS4B01G336600
chr4B	634325220	634331307	TraesCS4B01G341300
chr4B	642544091	642544768	TraesCS4B01G349400
chr4B	646182872	646183336	TraesCS4B01G354900
chr4B	646193970	646195295	TraesCS4B01G355100
chr4B	646223411	646225458	TraesCS4B01G355300
chr4B	646818346	646819059	TraesCS4B01G355900
chr4B	650696009	650699065	TraesCS4B01G361000
chr4B	652284107	652284520	TraesCS4B01G363600
chr4B	657986195	657987479	TraesCS4B01G373500
chr5A	2103901	2107954	TraesCS5A01G002500
chr5A	14844273	14848275	TraesCS5A01G019200
chr5A	16974437	16975461	TraesCS5A01G020700
chr5A	17221683	17224224	TraesCS5A01G020900
chr5A	17628643	17629426	TraesCS5A01G021700
chr5A	18637369	18639106	TraesCS5A01G022700
chr5A	22485164	22486133	TraesCS5A01G027100
chr5A	22985789	22986220	TraesCS5A01G027500
chr5A	29684177	29684707	TraesCS5A01G032400
chr5A	34262293	34263726	TraesCS5A01G037100
chr5A	40629011	40629322	TraesCS5A01G044100
chr5A	46275689	46275937	TraesCS5A01G050900
chr5A	52435597	52435809	TraesCS5A01G056300
chr5A	65010902	65012269	TraesCS5A01G061600
chr5A	70454142	70454560	TraesCS5A01G064900
chr5A	82306649	82307215	TraesCS5A01G071900
chr5A	104977610	104980545	TraesCS5A01G081500
chr5A	118670426	118670998	TraesCS5A01G088300
chr5A	121113332	121119139	TraesCS5A01G090000
chr5A	142749762	142752305	TraesCS5A01G099500
chr5A	208746443	208747058	TraesCS5A01G110300
chr5A	214955433	214955624	TraesCS5A01G111600
chr5A	217146669	217147313	TraesCS5A01G112100
chr5A	219695038	219696755	TraesCS5A01G112600
chr5A	230453239	230454979	TraesCS5A01G115100
chr5A	248536297	248537028	TraesCS5A01G119500
chr5A	261910824	261911861	TraesCS5A01G121200
chr5A	279101149	279101487	TraesCS5A01G126400
chr5A	285306198	285307028	TraesCS5A01G128000
chr5A	293864553	293866689	TraesCS5A01G130600
chr5A	295586795	295589554	TraesCS5A01G131200
chr5A	316085021	316086110	TraesCS5A01G142500
chr5A	326649935	326650343	TraesCS5A01G148900
chr5A	328715271	328718281	TraesCS5A01G151000
chr5A	330964051	330964542	TraesCS5A01G153400
chr5A	340269007	340270322	TraesCS5A01G159600
chr5A	346131446	346132488	TraesCS5A01G162200
chr5A	359734840	359736816	TraesCS5A01G168800
chr5A	363919731	363920984	TraesCS5A01G170700
chr5A	366121666	366122481	TraesCS5A01G172900
chr5A	366760785	366761688	TraesCS5A01G173500
chr5A	375564627	375565265	TraesCS5A01G178000
chr5A	386697964	386699373	TraesCS5A01G186200
chr5A	390229914	390231026	TraesCS5A01G188400
chr5A	395062613	395063110	TraesCS5A01G190700
chr5A	395839049	395839669	TraesCS5A01G191700
chr5A	400410834	400414103	TraesCS5A01G196400
chr5A	406521922	406524551	TraesCS5A01G200500
chr5A	407289768	407290316	TraesCS5A01G201200
chr5A	413193585	413194007	TraesCS5A01G203700
chr5A	422038107	422038709	TraesCS5A01G208700
chr5A	427087064	427087759	TraesCS5A01G211900
chr5A	428994518	428997127	TraesCS5A01G213300
chr5A	447546112	447547047	TraesCS5A01G232300
chr5A	447551732	447552007	TraesCS5A01G232400
chr5A	448291318	448294760	TraesCS5A01G233000
chr5A	448628473	448630449	TraesCS5A01G233400
chr5A	450473761	450475012	TraesCS5A01G234200
chr5A	456033510	456034301	TraesCS5A01G239600
chr5A	456975702	456976235	TraesCS5A01G240900
chr5A	465996499	465997089	TraesCS5A01G250400
chr5A	467059058	467059667	TraesCS5A01G251300
chr5A	471818086	471818283	TraesCS5A01G256200
chr5A	472110658	472112472	TraesCS5A01G256600
chr5A	478018470	478019546	TraesCS5A01G266700
chr5A	484559808	484560032	TraesCS5A01G275100
chr5A	485407245	485408815	TraesCS5A01G276300
chr5A	489796345	489798160	TraesCS5A01G280500
chr5A	502786455	502787985	TraesCS5A01G292900
chr5A	503529927	503533385	TraesCS5A01G294800
chr5A	510445802	510459376	TraesCS5A01G301500
chr5A	526523521	526525878	TraesCS5A01G316000
chr5A	537135112	537138416	TraesCS5A01G327900
chr5A	543962608	543963786	TraesCS5A01G334400
chr5A	544533831	544535389	TraesCS5A01G335300
chr5A	546692376	546694841	TraesCS5A01G339300
chr5A	548236337	548236570	TraesCS5A01G343500
chr5A	549194537	549194956	TraesCS5A01G345600
chr5A	549206613	549206900	TraesCS5A01G346100
chr5A	552069655	552072314	TraesCS5A01G348400
chr5A	564175580	564178997	TraesCS5A01G363700
chr5A	574399797	574400678	TraesCS5A01G376800
chr5A	590695188	590695886	TraesCS5A01G395600
chr5A	590849834	590850703	TraesCS5A01G395800
chr5A	591081866	591082624	TraesCS5A01G396000
chr5A	594080964	594081956	TraesCS5A01G401200
chr5A	595894274	595896730	TraesCS5A01G403400
chr5A	596462904	596465178	TraesCS5A01G404600
chr5A	605096268	605096909	TraesCS5A01G415900
chr5A	610463880	610465091	TraesCS5A01G425200
chr5A	613374045	613374831	TraesCS5A01G428300
chr5A	623492647	623493674	TraesCS5A01G443300
chr5A	626993126	626997166	TraesCS5A01G447400
chr5A	632903750	632905119	TraesCS5A01G451100
chr5A	634357308	634357837	TraesCS5A01G452800
chr5A	635594200	635596000	TraesCS5A01G454900
chr5A	635904848	635905320	TraesCS5A01G455300
chr5A	650159864	650161222	TraesCS5A01G474200
chr5A	654123797	654124658	TraesCS5A01G482800
chr5A	661148497	661149484	TraesCS5A01G492100
chr5A	666225788	666226612	TraesCS5A01G499800
chr5A	670250208	670250630	TraesCS5A01G504500
chr5A	671201979	671202517	TraesCS5A01G506300
chr5A	674154280	674159931	TraesCS5A01G510600
chr5A	680580018	680580695	TraesCS5A01G518200
chr5A	684938953	684939696	TraesCS5A01G524200
chr5A	685005013	685006299	TraesCS5A01G524400
chr5A	685012582	685014279	TraesCS5A01G524500
chr5A	685580804	685581520	TraesCS5A01G525100
chr5A	688783134	688784034	TraesCS5A01G529200
chr5A	689915391	689915786	TraesCS5A01G531900
chr5A	697894066	697894361	TraesCS5A01G540700
chr5B	2571168	2574322	TraesCS5B01G001700
chr5B	15321401	15323490	TraesCS5B01G016700
chr5B	16419933	16420730	TraesCS5B01G017700
chr5B	17545038	17547613	TraesCS5B01G017900
chr5B	17952347	17953393	TraesCS5B01G018400
chr5B	19438473	19440260	TraesCS5B01G019600
chr5B	25061684	25062761	TraesCS5B01G026300
chr5B	25667797	25668808	TraesCS5B01G026700
chr5B	35532648	35533178	TraesCS5B01G032300
chr5B	42531638	42533074	TraesCS5B01G037900
chr5B	54508656	54509533	TraesCS5B01G048300
chr5B	55366418	55366750	TraesCS5B01G050100
chr5B	62978216	62979047	TraesCS5B01G056500
chr5B	79561255	79562597	TraesCS5B01G069600
chr5B	83611994	83612410	TraesCS5B01G071800
chr5B	94092719	94093653	TraesCS5B01G078100
chr5B	107566088	107569006	TraesCS5B01G084900
chr5B	123760050	123761480	TraesCS5B01G094300
chr5B	126294743	126299318	TraesCS5B01G095800
chr5B	140100351	140115595	TraesCS5B01G104700
chr5B	169679447	169680062	TraesCS5B01G111800
chr5B	197192213	197201654	TraesCS5B01G116100
chr5B	201286442	201287765	TraesCS5B01G116600
chr5B	208701502	208703228	TraesCS5B01G118200
chr5B	210733659	210735856	TraesCS5B01G119200
chr5B	211739093	211739284	TraesCS5B01G119600
chr5B	216392474	216393196	TraesCS5B01G121100
chr5B	228497104	228497448	TraesCS5B01G125600
chr5B	232214140	232214855	TraesCS5B01G127000
chr5B	242543601	242545238	TraesCS5B01G130500
chr5B	249712187	249714543	TraesCS5B01G133600
chr5B	266501407	266502505	TraesCS5B01G141200
chr5B	275504171	275504729	TraesCS5B01G147500
chr5B	277632721	277637487	TraesCS5B01G149500
chr5B	281644236	281644841	TraesCS5B01G152400
chr5B	289796695	289797910	TraesCS5B01G157300
chr5B	294123417	294124426	TraesCS5B01G159700
chr5B	307269684	307271051	TraesCS5B01G165600
chr5B	309816958	309818211	TraesCS5B01G167500
chr5B	314972605	314973420	TraesCS5B01G170300
chr5B	315833490	315834449	TraesCS5B01G170900
chr5B	321551312	321551947	TraesCS5B01G175600
chr5B	335201614	335203023	TraesCS5B01G184300
chr5B	339424475	339428059	TraesCS5B01G187200
chr5B	345047839	345048465	TraesCS5B01G191400
chr5B	347677510	347677998	TraesCS5B01G192500
chr5B	352483293	352484402	TraesCS5B01G195200
chr5B	358815796	358818538	TraesCS5B01G199100
chr5B	360934706	360935248	TraesCS5B01G200000
chr5B	368656572	368656994	TraesCS5B01G202400
chr5B	375797611	375798321	TraesCS5B01G206700
chr5B	381042287	381044454	TraesCS5B01G210500
chr5B	382700686	382701375	TraesCS5B01G212000
chr5B	407238266	407241811	TraesCS5B01G230600
chr5B	407614908	407615228	TraesCS5B01G230800
chr5B	408344939	408348523	TraesCS5B01G231500
chr5B	408972574	408974735	TraesCS5B01G231900
chr5B	410597805	410598876	TraesCS5B01G232600
chr5B	419620912	419621430	TraesCS5B01G239000
chr5B	421645483	421646294	TraesCS5B01G241900
chr5B	430679645	430680432	TraesCS5B01G248400
chr5B	431878258	431878876	TraesCS5B01G249400
chr5B	438037567	438037764	TraesCS5B01G255400
chr5B	438795321	438797126	TraesCS5B01G256000
chr5B	450773609	450774912	TraesCS5B01G266300
chr5B	460680690	460680914	TraesCS5B01G274900
chr5B	461403680	461405245	TraesCS5B01G275700
chr5B	465236548	465238492	TraesCS5B01G279500
chr5B	477609923	477611705	TraesCS5B01G292100
chr5B	478488453	478491908	TraesCS5B01G294100
chr5B	482423894	482432139	TraesCS5B01G299200
chr5B	511403774	511407072	TraesCS5B01G327800
chr5B	517584270	517585502	TraesCS5B01G333900
chr5B	517852428	517853982	TraesCS5B01G334500
chr5B	521147916	521150387	TraesCS5B01G337700
chr5B	527055261	527055494	TraesCS5B01G343300
chr5B	528568469	528568888	TraesCS5B01G346700
chr5B	528587462	528587881	TraesCS5B01G347500
chr5B	530965974	530968783	TraesCS5B01G349800
chr5B	544400741	544403076	TraesCS5B01G365800
chr5B	558284367	558285212	TraesCS5B01G380300
chr5B	577374658	577375391	TraesCS5B01G400400
chr5B	577523807	577524749	TraesCS5B01G400600
chr5B	577659757	577660524	TraesCS5B01G400800
chr5B	581829051	581829836	TraesCS5B01G406000
chr5B	583911437	583913888	TraesCS5B01G408200
chr5B	584853475	584855727	TraesCS5B01G409500
chr5B	594732902	594733546	TraesCS5B01G418300
chr5B	603457111	603458322	TraesCS5B01G427200
chr5B	605513322	605513777	TraesCS5B01G430200
chr5B	619854750	619855448	TraesCS5B01G447900
chr5B	622041344	622053811	TraesCS5B01G449700
chr5B	635515197	635516646	TraesCS5B01G459900
chr5B	637214947	637215476	TraesCS5B01G461800
chr5B	637387110	637389357	TraesCS5B01G461900
chr5B	638782097	638782583	TraesCS5B01G463800
chr5B	639092503	639094298	TraesCS5B01G464100
chr5B	658172157	658173449	TraesCS5B01G487100
chr5B	663174378	663175254	TraesCS5B01G496000
chr5B	678514180	678515590	TraesCS5B01G513600
chr5B	684085170	684086666	TraesCS5B01G522400
chr5B	689375498	689376583	TraesCS5B01G531400
chr5B	691986783	691990038	TraesCS5B01G536100
chr5B	695722487	695724658	TraesCS5B01G540700
chr5B	700209101	700209807	TraesCS5B01G546900
chr5B	701172729	701173946	TraesCS5B01G549100
chr5B	707432420	707432767	TraesCS5B01G561200
chr6A	1960696	1961678	TraesCS6A01G005100
chr6A	5358245	5364607	TraesCS6A01G011700
chr6A	9041973	9045661	TraesCS6A01G018500
chr6A	11963972	11966414	TraesCS6A01G024000
chr6A	15756654	15758177	TraesCS6A01G031000
chr6A	28410489	28412881	TraesCS6A01G054500
chr6A	34029138	34031478	TraesCS6A01G063700
chr6A	52036253	52039059	TraesCS6A01G083500
chr6A	64166104	64167558	TraesCS6A01G096800
chr6A	68502061	68503131	TraesCS6A01G100700
chr6A	73681904	73682551	TraesCS6A01G105100
chr6A	93425789	93427072	TraesCS6A01G121100
chr6A	100184646	100185044	TraesCS6A01G126800
chr6A	106878296	106878664	TraesCS6A01G134500
chr6A	109486326	109487747	TraesCS6A01G138400
chr6A	156457968	156458496	TraesCS6A01G161400
chr6A	157026446	157027387	TraesCS6A01G161700
chr6A	158940502	158943175	TraesCS6A01G163600
chr6A	162033880	162035366	TraesCS6A01G164100
chr6A	166506978	166507556	TraesCS6A01G165500
chr6A	176573774	176574454	TraesCS6A01G169100
chr6A	181013045	181013942	TraesCS6A01G170600
chr6A	188353381	188355009	TraesCS6A01G174900
chr6A	201048740	201085870	TraesCS6A01G178800
chr6A	207762843	207763824	TraesCS6A01G181500
chr6A	306046386	306047586	TraesCS6A01G198500
chr6A	309863589	309863792	TraesCS6A01G198900
chr6A	358158013	358160854	TraesCS6A01G205200
chr6A	410893600	410894988	TraesCS6A01G221200
chr6A	435590547	435594966	TraesCS6A01G230900
chr6A	446520670	446522338	TraesCS6A01G236900
chr6A	454679847	454681656	TraesCS6A01G243100
chr6A	454711792	454712610	TraesCS6A01G243300
chr6A	455940511	455942133	TraesCS6A01G244700
chr6A	460631338	460632171	TraesCS6A01G248100
chr6A	465934099	465934287	TraesCS6A01G251300
chr6A	481082445	481083068	TraesCS6A01G258800
chr6A	486011205	486011798	TraesCS6A01G263000
chr6A	488605045	488605892	TraesCS6A01G264500
chr6A	496475319	496475798	TraesCS6A01G270200
chr6A	499645276	499645548	TraesCS6A01G273200
chr6A	499954215	499956043	TraesCS6A01G273700
chr6A	501791776	501793420	TraesCS6A01G274900
chr6A	503248768	503249709	TraesCS6A01G276200
chr6A	504891104	504894110	TraesCS6A01G277600
chr6A	519223905	519226900	TraesCS6A01G287200
chr6A	520581329	520588575	TraesCS6A01G288200
chr6A	529600852	529601491	TraesCS6A01G296200
chr6A	530279152	530279976	TraesCS6A01G297000
chr6A	531717154	531717468	TraesCS6A01G298700
chr6A	532878408	532878569	TraesCS6A01G299900
chr6A	533279259	533281395	TraesCS6A01G300300
chr6A	536433814	536437349	TraesCS6A01G303200
chr6A	542430051	542431115	TraesCS6A01G307900
chr6A	542828270	542829147	TraesCS6A01G308100
chr6A	545829956	545830291	TraesCS6A01G309700
chr6A	556557103	556558797	TraesCS6A01G322700
chr6A	560753300	560753926	TraesCS6A01G327700
chr6A	571900230	571901865	TraesCS6A01G338500
chr6A	573636037	573638095	TraesCS6A01G340700
chr6A	584910786	584912135	TraesCS6A01G352200
chr6A	584954642	584954989	TraesCS6A01G352500
chr6A	585108581	585109897	TraesCS6A01G353200
chr6A	585168479	585170952	TraesCS6A01G353300
chr6A	587890682	587893267	TraesCS6A01G357700
chr6A	609426283	609427278	TraesCS6A01G399900
chr6A	609559041	609561847	TraesCS6A01G400300
chr6B	6194191	6195294	TraesCS6B01G010100
chr6B	11317746	11325858	TraesCS6B01G017900
chr6B	15937190	15941778	TraesCS6B01G027000
chr6B	19125142	19128389	TraesCS6B01G032700
chr6B	26616876	26618399	TraesCS6B01G044200
chr6B	49435101	49437839	TraesCS6B01G073000
chr6B	62125635	62127852	TraesCS6B01G085300
chr6B	95819131	95822252	TraesCS6B01G113400
chr6B	100894921	100895741	TraesCS6B01G115500
chr6B	120315710	120317167	TraesCS6B01G125200
chr6B	124466049	124467116	TraesCS6B01G128800
chr6B	131931479	131932123	TraesCS6B01G134700
chr6B	150253151	150254092	TraesCS6B01G149400
chr6B	158149357	158149755	TraesCS6B01G155100
chr6B	169172224	169172496	TraesCS6B01G162700
chr6B	174947845	174949266	TraesCS6B01G166800
chr6B	210608631	210609440	TraesCS6B01G185300
chr6B	212418216	212420759	TraesCS6B01G186300
chr6B	216468621	216470042	TraesCS6B01G188000
chr6B	219215874	219216812	TraesCS6B01G189500
chr6B	222424484	222424753	TraesCS6B01G190000
chr6B	227269116	227269694	TraesCS6B01G192900
chr6B	233693992	233694672	TraesCS6B01G197100
chr6B	237730911	237731577	TraesCS6B01G198700
chr6B	255071729	255073480	TraesCS6B01G204400
chr6B	259075072	259078220	TraesCS6B01G206200
chr6B	277848462	277849544	TraesCS6B01G210400
chr6B	346785685	346789887	TraesCS6B01G225400
chr6B	364901722	364902570	TraesCS6B01G228900
chr6B	450138112	450140533	TraesCS6B01G251100
chr6B	470132015	470133403	TraesCS6B01G260000
chr6B	477689165	477692748	TraesCS6B01G265400
chr6B	479299658	479300441	TraesCS6B01G266600
chr6B	494427700	494427888	TraesCS6B01G274000
chr6B	500522562	500523404	TraesCS6B01G276600
chr6B	505798423	505800045	TraesCS6B01G279600
chr6B	507404338	507406207	TraesCS6B01G281000
chr6B	507467838	507469650	TraesCS6B01G281100
chr6B	521519820	521520317	TraesCS6B01G290000
chr6B	524963052	524963854	TraesCS6B01G291600
chr6B	534095940	534096422	TraesCS6B01G297500
chr6B	539058013	539058285	TraesCS6B01G300600
chr6B	539194701	539196453	TraesCS6B01G301000
chr6B	542223567	542225213	TraesCS6B01G302400
chr6B	544092118	544093056	TraesCS6B01G303600
chr6B	548627093	548630096	TraesCS6B01G305600
chr6B	564217978	564220382	TraesCS6B01G316400
chr6B	565699547	565706044	TraesCS6B01G317700
chr6B	575330701	575331403	TraesCS6B01G326000
chr6B	576361978	576362805	TraesCS6B01G326800
chr6B	577460940	577461290	TraesCS6B01G328100
chr6B	578772700	578772873	TraesCS6B01G329500
chr6B	579405696	579408025	TraesCS6B01G330000
chr6B	584222807	584226443	TraesCS6B01G332900
chr6B	592463972	592465033	TraesCS6B01G336500
chr6B	593071262	593072122	TraesCS6B01G336800
chr6B	599072510	599072842	TraesCS6B01G339500
chr6B	619030921	619032612	TraesCS6B01G353400
chr6B	630465584	630465913	TraesCS6B01G358900
chr6B	643145894	643147193	TraesCS6B01G369200
chr6B	643185762	643188101	TraesCS6B01G369400
chr6B	645653216	645655270	TraesCS6B01G372200
chr6B	659935250	659936779	TraesCS6B01G385100
chr6B	660251962	660252312	TraesCS6B01G385300
chr6B	660563071	660564387	TraesCS6B01G385900
chr6B	664477690	664480578	TraesCS6B01G390000
chr6B	705315030	705316502	TraesCS6B01G440100
chr6B	705497185	705500263	TraesCS6B01G440500
chr7A	28453785	28455767	TraesCS7A01G058800
chr7A	93081844	93082938	TraesCS7A01G141900
chr7A	97755499	97756524	TraesCS7A01G146000
chr7A	97873101	97873865	TraesCS7A01G146100
chr7A	102539747	102540028	TraesCS7A01G149400
chr7A	102546412	102546759	TraesCS7A01G149600
chr7A	105863088	105864725	TraesCS7A01G152600
chr7A	107869069	107870118	TraesCS7A01G154900
chr7A	108546497	108547785	TraesCS7A01G155600
chr7A	126115560	126116519	TraesCS7A01G169600
chr7A	127347888	127348862	TraesCS7A01G172500
chr7A	138182157	138182706	TraesCS7A01G183400
chr7A	138659464	138661716	TraesCS7A01G184200
chr7A	145032418	145034088	TraesCS7A01G188800
chr7A	147051674	147052522	TraesCS7A01G189800
chr7A	148415106	148417625	TraesCS7A01G190600
chr7A	155951886	155952158	TraesCS7A01G196000
chr7A	158394901	158398653	TraesCS7A01G197900
chr7A	162572551	162578998	TraesCS7A01G200000
chr7A	162591225	162598121	TraesCS7A01G200200
chr7A	163916538	163916954	TraesCS7A01G202200
chr7A	164397504	164398130	TraesCS7A01G202600
chr7A	168459585	168461051	TraesCS7A01G206100
chr7A	170684473	170684995	TraesCS7A01G208100
chr7A	173414745	173415392	TraesCS7A01G210400
chr7A	178615591	178618046	TraesCS7A01G214400
chr7A	189332004	189338834	TraesCS7A01G220900
chr7A	197152371	197152748	TraesCS7A01G226900
chr7A	198189989	198190378	TraesCS7A01G227600
chr7A	203525513	203527276	TraesCS7A01G232400
chr7A	229026704	229028914	TraesCS7A01G247900
chr7A	233303977	233304600	TraesCS7A01G250800
chr7A	239755948	239757460	TraesCS7A01G253800
chr7A	241660654	241661428	TraesCS7A01G254800
chr7A	243694600	243695388	TraesCS7A01G255700
chr7A	262473773	262475099	TraesCS7A01G264100
chr7A	271381261	271381849	TraesCS7A01G267900
chr7A	275916291	275916705	TraesCS7A01G269700
chr7A	285692246	285696574	TraesCS7A01G272400
chr7A	289118782	289130740	TraesCS7A01G276600
chr7A	303101577	303102542	TraesCS7A01G281000
chr7A	414184735	414185253	TraesCS7A01G300000
chr7A	416467937	416469926	TraesCS7A01G300400
chr7A	424549405	424551225	TraesCS7A01G302700
chr7A	424628348	424633970	TraesCS7A01G302800
chr7A	437609137	437610807	TraesCS7A01G309600
chr7A	441196912	441198015	TraesCS7A01G311400
chr7A	473674420	473674851	TraesCS7A01G325400
chr7A	473807558	473807986	TraesCS7A01G325500
chr7A	473895154	473898120	TraesCS7A01G325600
chr7A	478585785	478586958	TraesCS7A01G329200
chr7A	493451516	493459044	TraesCS7A01G337400
chr7A	511405772	511406275	TraesCS7A01G348500
chr7A	512583959	512584333	TraesCS7A01G349900
chr7A	515226446	515227706	TraesCS7A01G352100
chr7A	516105953	516108956	TraesCS7A01G352500
chr7A	516877420	516878379	TraesCS7A01G353100
chr7A	516989110	516990257	TraesCS7A01G353200
chr7A	520563404	520564446	TraesCS7A01G355500
chr7A	542811837	542819418	TraesCS7A01G369300
chr7A	545473283	545474145	TraesCS7A01G371500
chr7A	549356997	549358182	TraesCS7A01G376300
chr7A	561598697	561600489	TraesCS7A01G385200
chr7A	561602924	561604403	TraesCS7A01G385300
chr7A	595068810	595069943	TraesCS7A01G408800
chr7A	595198599	595199765	TraesCS7A01G409100
chr7A	600551407	600556916	TraesCS7A01G411100
chr7A	602231584	602233082	TraesCS7A01G411400
chr7A	603330044	603331760	TraesCS7A01G412600
chr7A	604379323	604381551	TraesCS7A01G413600
chr7A	608667914	608671278	TraesCS7A01G416600
chr7A	609410682	609411053	TraesCS7A01G418000
chr7A	617948845	617949716	TraesCS7A01G424800
chr7A	624959655	624961254	TraesCS7A01G430500
chr7A	646477511	646483615	TraesCS7A01G452900
chr7A	659428159	659429794	TraesCS7A01G463000
chr7A	663535761	663537524	TraesCS7A01G466800
chr7A	694001785	694002433	TraesCS7A01G506500
chr7A	705293749	705296591	TraesCS7A01G521600
chr7A	712055787	712061055	TraesCS7A01G533600
chr7A	712422247	712423863	TraesCS7A01G534500
chr7A	712769538	712771848	TraesCS7A01G534800
chr7A	730718178	730718684	TraesCS7A01G558300
chr7B	43753599	43754665	TraesCS7B01G044000
chr7B	48339362	48340543	TraesCS7B01G048400
chr7B	48454604	48455383	TraesCS7B01G048600
chr7B	55856878	55857333	TraesCS7B01G053100
chr7B	55862062	55862409	TraesCS7B01G053300
chr7B	59311294	59312979	TraesCS7B01G056400
chr7B	61602898	61603935	TraesCS7B01G059000
chr7B	62478237	62479622	TraesCS7B01G059700
chr7B	84379181	84380149	TraesCS7B01G074800
chr7B	87028897	87029871	TraesCS7B01G077300
chr7B	103581911	103582469	TraesCS7B01G088300
chr7B	107336370	107337795	TraesCS7B01G093600
chr7B	108557627	108558667	TraesCS7B01G094700
chr7B	109702313	109705155	TraesCS7B01G095500
chr7B	115961879	115962142	TraesCS7B01G101700
chr7B	120586621	120589444	TraesCS7B01G104600
chr7B	123655576	123656724	TraesCS7B01G106700
chr7B	123667132	123673633	TraesCS7B01G106900
chr7B	125065885	125066301	TraesCS7B01G109100
chr7B	125498402	125502855	TraesCS7B01G109600
chr7B	131177692	131179164	TraesCS7B01G113300
chr7B	133792267	133792787	TraesCS7B01G115300
chr7B	136616034	136616576	TraesCS7B01G117100
chr7B	141956478	141958616	TraesCS7B01G121700
chr7B	150560810	150562261	TraesCS7B01G126500
chr7B	157687777	157689540	TraesCS7B01G130800
chr7B	176738985	176739608	TraesCS7B01G140300
chr7B	184337032	184339440	TraesCS7B01G143600
chr7B	199282370	199283802	TraesCS7B01G150100
chr7B	200350058	200350537	TraesCS7B01G150900
chr7B	202359464	202360249	TraesCS7B01G152200
chr7B	222313349	222314598	TraesCS7B01G162100
chr7B	226898987	226899352	TraesCS7B01G164300
chr7B	234590456	234590876	TraesCS7B01G167900
chr7B	240636240	240640117	TraesCS7B01G169700
chr7B	245172085	245177791	TraesCS7B01G174300
chr7B	268454131	268455085	TraesCS7B01G180100
chr7B	318840814	318841332	TraesCS7B01G188200
chr7B	329796661	329797068	TraesCS7B01G191900
chr7B	330956585	330956967	TraesCS7B01G192700
chr7B	367158908	367191568	TraesCS7B01G201300
chr7B	372037570	372039390	TraesCS7B01G202800
chr7B	372046339	372048845	TraesCS7B01G202900
chr7B	382519206	382521098	TraesCS7B01G209600
chr7B	385619779	385620876	TraesCS7B01G211100
chr7B	426788558	426789415	TraesCS7B01G226100
chr7B	426833398	426833826	TraesCS7B01G226200
chr7B	426857502	426859493	TraesCS7B01G226300
chr7B	431690685	431691858	TraesCS7B01G229900
chr7B	436603299	436603697	TraesCS7B01G232900
chr7B	439259025	439259351	TraesCS7B01G234900
chr7B	459117569	459120322	TraesCS7B01G248800
chr7B	474642958	474643848	TraesCS7B01G256100
chr7B	479644665	479652822	TraesCS7B01G259200
chr7B	499256425	499257174	TraesCS7B01G272300
chr7B	503496167	503497327	TraesCS7B01G274300
chr7B	503501740	503502666	TraesCS7B01G274400
chr7B	504809134	504812151	TraesCS7B01G275600
chr7B	505368767	505369648	TraesCS7B01G276000
chr7B	508194401	508195901	TraesCS7B01G277800
chr7B	524059373	524059659	TraesCS7B01G288200
chr7B	524228046	524229544	TraesCS7B01G288300
chr7B	552559984	552561108	TraesCS7B01G308600
chr7B	552665406	552666575	TraesCS7B01G308800
chr7B	554778233	554782935	TraesCS7B01G310300
chr7B	555708320	555709810	TraesCS7B01G310700
chr7B	557255758	557257432	TraesCS7B01G312000
chr7B	560513901	560516129	TraesCS7B01G313600
chr7B	566474652	566478003	TraesCS7B01G316700
chr7B	568092912	568093280	TraesCS7B01G318100
chr7B	577372181	577373090	TraesCS7B01G325100
chr7B	586244323	586246364	TraesCS7B01G330800
chr7B	610478500	610483154	TraesCS7B01G353100
chr7B	626182649	626183890	TraesCS7B01G363800
chr7B	632660026	632661822	TraesCS7B01G368100
chr7B	682236594	682236821	TraesCS7B01G414100
chr7B	704625308	704627771	TraesCS7B01G438800
chr7B	712730065	712737762	TraesCS7B01G450800
chr7B	713289127	713290743	TraesCS7B01G451600
chr7B	713662115	713664396	TraesCS7B01G452400
chr7B	741250188	741250694	TraesCS7B01G483200

## Sheet: Pattern III geneID
chr	start	end	gene_ID
chr1A	242807	245115	TraesCS1A01G000900
chr1A	9119143	9122852	TraesCS1A01G017000
chr1A	9355372	9357968	TraesCS1A01G017900
chr1A	24246593	24248241	TraesCS1A01G043500
chr1A	31894878	31896098	TraesCS1A01G049800
chr1A	32186118	32186927	TraesCS1A01G050300
chr1A	33371784	33373026	TraesCS1A01G051700
chr1A	36761839	36763635	TraesCS1A01G056100
chr1A	47805793	47806233	TraesCS1A01G065500
chr1A	49365670	49367134	TraesCS1A01G068000
chr1A	85823147	85823737	TraesCS1A01G093000
chr1A	97792809	97793855	TraesCS1A01G101100
chr1A	99071111	99071878	TraesCS1A01G102800
chr1A	99148751	99149625	TraesCS1A01G103000
chr1A	112927811	112928323	TraesCS1A01G111500
chr1A	117979497	117981685	TraesCS1A01G114100
chr1A	118847579	118850473	TraesCS1A01G114700
chr1A	144552721	144553014	TraesCS1A01G123700
chr1A	146630225	146631599	TraesCS1A01G124200
chr1A	150006810	150007658	TraesCS1A01G125700
chr1A	161671207	161671752	TraesCS1A01G129000
chr1A	234796415	234799414	TraesCS1A01G139200
chr1A	252321626	252322000	TraesCS1A01G145900
chr1A	260840704	260841039	TraesCS1A01G151700
chr1A	298621356	298621844	TraesCS1A01G166000
chr1A	301894161	301894744	TraesCS1A01G169200
chr1A	308811132	308811410	TraesCS1A01G173000
chr1A	314428432	314432118	TraesCS1A01G176000
chr1A	317811200	317814470	TraesCS1A01G176700
chr1A	319320087	319321212	TraesCS1A01G177000
chr1A	351856640	351857125	TraesCS1A01G194500
chr1A	360009446	360010744	TraesCS1A01G200200
chr1A	369496837	369497763	TraesCS1A01G207600
chr1A	372227939	372231049	TraesCS1A01G209500
chr1A	380262926	380264121	TraesCS1A01G215100
chr1A	397769681	397770422	TraesCS1A01G227100
chr1A	409834868	409835743	TraesCS1A01G234300
chr1A	415642009	415642428	TraesCS1A01G235300
chr1A	426881257	426882438	TraesCS1A01G239600
chr1A	436421212	436422876	TraesCS1A01G246300
chr1A	441032364	441033785	TraesCS1A01G249000
chr1A	441113577	441115550	TraesCS1A01G249200
chr1A	449469018	449470211	TraesCS1A01G256900
chr1A	449518641	449520185	TraesCS1A01G257200
chr1A	449820393	449831244	TraesCS1A01G257900
chr1A	453072204	453075165	TraesCS1A01G259900
chr1A	456231705	456232286	TraesCS1A01G261500
chr1A	462136940	462137443	TraesCS1A01G266800
chr1A	463031237	463031881	TraesCS1A01G268100
chr1A	463155475	463155798	TraesCS1A01G268200
chr1A	463400665	463403088	TraesCS1A01G268700
chr1A	467255799	467257560	TraesCS1A01G273800
chr1A	470685895	470686762	TraesCS1A01G275800
chr1A	482335991	482338978	TraesCS1A01G285000
chr1A	483658786	483659886	TraesCS1A01G286800
chr1A	485345259	485349395	TraesCS1A01G288300
chr1A	486581084	486581326	TraesCS1A01G289100
chr1A	487568690	487569185	TraesCS1A01G291500
chr1A	501035304	501039213	TraesCS1A01G310600
chr1A	505277641	505278816	TraesCS1A01G313400
chr1A	510280998	510282209	TraesCS1A01G319000
chr1A	510373312	510373620	TraesCS1A01G319500
chr1A	517096424	517096741	TraesCS1A01G327600
chr1A	531239255	531241804	TraesCS1A01G341800
chr1A	531281328	531283015	TraesCS1A01G341900
chr1A	532086502	532086741	TraesCS1A01G343600
chr1A	533732571	533733767	TraesCS1A01G348500
chr1A	543948820	543951681	TraesCS1A01G363200
chr1A	544042224	544043223	TraesCS1A01G363600
chr1A	544428031	544431834	TraesCS1A01G364900
chr1A	544492873	544494699	TraesCS1A01G365300
chr1A	545776964	545778292	TraesCS1A01G367100
chr1A	549285977	549288085	TraesCS1A01G372800
chr1A	550109650	550111437	TraesCS1A01G375200
chr1A	552907386	552908582	TraesCS1A01G382100
chr1A	553983341	553984443	TraesCS1A01G383200
chr1A	554041771	554042121	TraesCS1A01G383400
chr1A	557102029	557104739	TraesCS1A01G388700
chr1A	558704531	558705211	TraesCS1A01G392200
chr1A	566491899	566492877	TraesCS1A01G403100
chr1A	568398530	568399412	TraesCS1A01G405400
chr1A	574331573	574332076	TraesCS1A01G415100
chr1A	574498864	574499766	TraesCS1A01G415800
chr1A	575581189	575586422	TraesCS1A01G417800
chr1A	582858137	582859679	TraesCS1A01G430100
chr1A	584676043	584676930	TraesCS1A01G433400
chr1B	9592753	9599550	TraesCS1B01G020600
chr1B	9720383	9723966	TraesCS1B01G021200
chr1B	16244001	16254999	TraesCS1B01G033500
chr1B	39540618	39541997	TraesCS1B01G056600
chr1B	49217564	49219406	TraesCS1B01G064800
chr1B	50987332	50988141	TraesCS1B01G066700
chr1B	53247502	53248530	TraesCS1B01G068500
chr1B	57022598	57024451	TraesCS1B01G072500
chr1B	57378928	57381357	TraesCS1B01G073300
chr1B	67540483	67540950	TraesCS1B01G083600
chr1B	70711146	70712485	TraesCS1B01G086200
chr1B	130010109	130011155	TraesCS1B01G111900
chr1B	133075678	133076442	TraesCS1B01G113700
chr1B	133429772	133430637	TraesCS1B01G114300
chr1B	135244874	135246756	TraesCS1B01G115100
chr1B	143058578	143059168	TraesCS1B01G121200
chr1B	165064668	165065180	TraesCS1B01G131700
chr1B	170842064	170843858	TraesCS1B01G134400
chr1B	171129454	171132357	TraesCS1B01G134600
chr1B	192534310	192535517	TraesCS1B01G142800
chr1B	194357575	194357865	TraesCS1B01G143300
chr1B	197428373	197429221	TraesCS1B01G144700
chr1B	214571935	214572480	TraesCS1B01G147900
chr1B	223145609	223150803	TraesCS1B01G149600
chr1B	282429891	282430211	TraesCS1B01G162900
chr1B	286610090	286610455	TraesCS1B01G164100
chr1B	300335279	300335623	TraesCS1B01G169300
chr1B	329490934	329491422	TraesCS1B01G182700
chr1B	335976213	335976780	TraesCS1B01G187700
chr1B	342122447	342122719	TraesCS1B01G191300
chr1B	364918482	364919637	TraesCS1B01G203200
chr1B	365019305	365022567	TraesCS1B01G203300
chr1B	368221303	368224768	TraesCS1B01G204100
chr1B	380432025	380433963	TraesCS1B01G209400
chr1B	389980148	389981443	TraesCS1B01G214900
chr1B	398144304	398145098	TraesCS1B01G221300
chr1B	401606596	401616981	TraesCS1B01G223500
chr1B	409837251	409838360	TraesCS1B01G228600
chr1B	428801718	428802403	TraesCS1B01G241200
chr1B	439448714	439449056	TraesCS1B01G248500
chr1B	441631368	441653180	TraesCS1B01G249200
chr1B	444681502	444683080	TraesCS1B01G251800
chr1B	452571751	452573437	TraesCS1B01G257000
chr1B	457024736	457026418	TraesCS1B01G259700
chr1B	457323393	457325324	TraesCS1B01G259900
chr1B	470548096	470549289	TraesCS1B01G267500
chr1B	470716488	470718050	TraesCS1B01G267700
chr1B	471173622	471178044	TraesCS1B01G268300
chr1B	474834475	474837118	TraesCS1B01G270300
chr1B	478481227	478481805	TraesCS1B01G272300
chr1B	486158167	486158661	TraesCS1B01G277700
chr1B	487011827	487012508	TraesCS1B01G278700
chr1B	487144518	487144835	TraesCS1B01G278800
chr1B	487679850	487682162	TraesCS1B01G279300
chr1B	492333659	492335594	TraesCS1B01G283500
chr1B	495415529	495416369	TraesCS1B01G285000
chr1B	512172902	512175830	TraesCS1B01G294300
chr1B	514737012	514738100	TraesCS1B01G296200
chr1B	517909151	517913269	TraesCS1B01G297700
chr1B	520242844	520243092	TraesCS1B01G298600
chr1B	546272671	546277811	TraesCS1B01G321900
chr1B	551027692	551028867	TraesCS1B01G325200
chr1B	556989395	556990577	TraesCS1B01G331300
chr1B	557921854	557922168	TraesCS1B01G331800
chr1B	568962972	568963289	TraesCS1B01G340900
chr1B	575866695	575868923	TraesCS1B01G346800
chr1B	584157933	584160968	TraesCS1B01G354500
chr1B	584324605	584326177	TraesCS1B01G354600
chr1B	591450655	591451851	TraesCS1B01G363100
chr1B	607137008	607137692	TraesCS1B01G376100
chr1B	613244555	613249716	TraesCS1B01G380400
chr1B	613345282	613346281	TraesCS1B01G380700
chr1B	614715307	614719110	TraesCS1B01G382500
chr1B	614967975	614969826	TraesCS1B01G382800
chr1B	618906730	618908049	TraesCS1B01G385300
chr1B	626067198	626069234	TraesCS1B01G392800
chr1B	627097359	627099381	TraesCS1B01G395400
chr1B	634312304	634313742	TraesCS1B01G407200
chr1B	636753327	636754505	TraesCS1B01G409300
chr1B	636800989	636801926	TraesCS1B01G409600
chr1B	641539510	641542640	TraesCS1B01G416800
chr1B	643278646	643279326	TraesCS1B01G420300
chr1B	657183725	657183934	TraesCS1B01G432500
chr1B	659326355	659326597	TraesCS1B01G435500
chr1B	665291797	665292300	TraesCS1B01G445100
chr1B	666078539	666079899	TraesCS1B01G446000
chr1B	667423345	667428725	TraesCS1B01G447900
chr1B	676070346	676072028	TraesCS1B01G464900
chr1B	678259509	678260396	TraesCS1B01G469300
chr2A	3609091	3621732	TraesCS2A01G008400
chr2A	3954639	3955945	TraesCS2A01G010000
chr2A	14947551	14951531	TraesCS2A01G033200
chr2A	31163978	31168804	TraesCS2A01G070600
chr2A	37269466	37271446	TraesCS2A01G082500
chr2A	46313204	46315470	TraesCS2A01G092900
chr2A	55938024	55938896	TraesCS2A01G102500
chr2A	62397635	62397988	TraesCS2A01G111300
chr2A	66086371	66087699	TraesCS2A01G115800
chr2A	70877414	70880920	TraesCS2A01G121000
chr2A	71434789	71435914	TraesCS2A01G121800
chr2A	79160889	79163687	TraesCS2A01G131500
chr2A	87460526	87462529	TraesCS2A01G141900
chr2A	89585614	89585856	TraesCS2A01G144600
chr2A	105634664	105637676	TraesCS2A01G159000
chr2A	105638041	105638935	TraesCS2A01G159100
chr2A	125457983	125459447	TraesCS2A01G170300
chr2A	148592855	148599991	TraesCS2A01G186600
chr2A	155073191	155074886	TraesCS2A01G189000
chr2A	155159329	155160878	TraesCS2A01G189100
chr2A	157546290	157547615	TraesCS2A01G190900
chr2A	173355622	173359608	TraesCS2A01G200400
chr2A	173506962	173508450	TraesCS2A01G200600
chr2A	184499810	184500681	TraesCS2A01G205700
chr2A	207653832	207654656	TraesCS2A01G220200
chr2A	214424051	214425180	TraesCS2A01G222700
chr2A	228853944	228858086	TraesCS2A01G225200
chr2A	365284553	365285764	TraesCS2A01G247300
chr2A	369201726	369204424	TraesCS2A01G248000
chr2A	383608102	383609040	TraesCS2A01G252300
chr2A	387775955	387776908	TraesCS2A01G254600
chr2A	418794673	418807014	TraesCS2A01G263500
chr2A	420225849	420227378	TraesCS2A01G264800
chr2A	424164183	424164671	TraesCS2A01G266800
chr2A	425809412	425810482	TraesCS2A01G267100
chr2A	437160450	437161235	TraesCS2A01G269800
chr2A	475812223	475812441	TraesCS2A01G283700
chr2A	495959273	495959876	TraesCS2A01G288400
chr2A	497439181	497440590	TraesCS2A01G289100
chr2A	498840377	498841901	TraesCS2A01G290000
chr2A	502321643	502322767	TraesCS2A01G291400
chr2A	504273056	504275526	TraesCS2A01G292800
chr2A	507387249	507390216	TraesCS2A01G294700
chr2A	510301681	510302402	TraesCS2A01G296400
chr2A	511114764	511115263	TraesCS2A01G297200
chr2A	516200595	516201831	TraesCS2A01G300700
chr2A	516295320	516296248	TraesCS2A01G300900
chr2A	523990949	523991935	TraesCS2A01G304700
chr2A	533546122	533546595	TraesCS2A01G310100
chr2A	561551828	561552407	TraesCS2A01G329300
chr2A	562681363	562682118	TraesCS2A01G330300
chr2A	564218387	564219637	TraesCS2A01G331200
chr2A	571149720	571150423	TraesCS2A01G337700
chr2A	573366983	573367291	TraesCS2A01G339300
chr2A	580720388	580722122	TraesCS2A01G343800
chr2A	589692595	589692804	TraesCS2A01G349900
chr2A	608043916	608048175	TraesCS2A01G364300
chr2A	613470651	613472064	TraesCS2A01G370900
chr2A	618266909	618267526	TraesCS2A01G376000
chr2A	618989194	618998580	TraesCS2A01G376400
chr2A	619765055	619767996	TraesCS2A01G377600
chr2A	620711457	620712947	TraesCS2A01G378100
chr2A	622698337	622700320	TraesCS2A01G379600
chr2A	623152425	623152961	TraesCS2A01G380100
chr2A	636922148	636926236	TraesCS2A01G388900
chr2A	637222371	637223435	TraesCS2A01G389100
chr2A	640685075	640689459	TraesCS2A01G390900
chr2A	643230342	643231184	TraesCS2A01G393500
chr2A	644308084	644308281	TraesCS2A01G394600
chr2A	646845049	646845579	TraesCS2A01G395100
chr2A	651994690	651996496	TraesCS2A01G398800
chr2A	659270856	659271419	TraesCS2A01G403600
chr2A	680273704	680278584	TraesCS2A01G427600
chr2A	682551841	682554351	TraesCS2A01G429400
chr2A	686841720	686842658	TraesCS2A01G434500
chr2A	688420011	688421284	TraesCS2A01G436300
chr2A	692632627	692646493	TraesCS2A01G442300
chr2A	695150181	695151471	TraesCS2A01G445500
chr2A	702782865	702783887	TraesCS2A01G453200
chr2A	706640792	706642366	TraesCS2A01G459700
chr2A	709049138	709049702	TraesCS2A01G463200
chr2A	711509265	711510257	TraesCS2A01G467000
chr2A	711855804	711857333	TraesCS2A01G467400
chr2A	712064872	712065441	TraesCS2A01G468000
chr2A	715413180	715416221	TraesCS2A01G474300
chr2A	717554510	717557253	TraesCS2A01G479200
chr2A	719467921	719470861	TraesCS2A01G483900
chr2A	721450390	721450769	TraesCS2A01G485900
chr2A	726560763	726561719	TraesCS2A01G494900
chr2A	727244363	727245727	TraesCS2A01G496200
chr2A	728417721	728418689	TraesCS2A01G497900
chr2A	735856785	735858913	TraesCS2A01G511200
chr2A	738202605	738202865	TraesCS2A01G513400
chr2A	738921785	738922516	TraesCS2A01G514300
chr2A	739378332	739379114	TraesCS2A01G514900
chr2A	742718602	742719912	TraesCS2A01G519500
chr2A	744408663	744409045	TraesCS2A01G521500
chr2A	747142839	747144725	TraesCS2A01G527800
chr2A	748204284	748209758	TraesCS2A01G530300
chr2A	765172460	765175953	TraesCS2A01G565800
chr2A	771125459	771127370	TraesCS2A01G576900
chr2A	775378492	775379157	TraesCS2A01G583600
chr2B	6253187	6253913	TraesCS2B01G012400
chr2B	23533977	23535589	TraesCS2B01G046800
chr2B	47446404	47458942	TraesCS2B01G085000
chr2B	56899491	56901634	TraesCS2B01G096700
chr2B	62209902	62214317	TraesCS2B01G101400
chr2B	68591428	68593407	TraesCS2B01G107700
chr2B	87187504	87188364	TraesCS2B01G119600
chr2B	97441475	97441946	TraesCS2B01G130300
chr2B	101974905	101976230	TraesCS2B01G135400
chr2B	108238124	108241608	TraesCS2B01G141900
chr2B	110043154	110044295	TraesCS2B01G143600
chr2B	121988626	121991317	TraesCS2B01G153900
chr2B	139914313	139916649	TraesCS2B01G167100
chr2B	142446090	142446332	TraesCS2B01G169500
chr2B	159485810	159488511	TraesCS2B01G184600
chr2B	159489080	159489649	TraesCS2B01G184700
chr2B	174662658	174664205	TraesCS2B01G196600
chr2B	201769193	201770506	TraesCS2B01G216200
chr2B	207060535	207062072	TraesCS2B01G218200
chr2B	207100458	207102123	TraesCS2B01G218300
chr2B	210839840	210846768	TraesCS2B01G220600
chr2B	219295283	219297446	TraesCS2B01G227400
chr2B	221925734	221926308	TraesCS2B01G227900
chr2B	231603902	231604789	TraesCS2B01G233000
chr2B	249669146	249669978	TraesCS2B01G245800
chr2B	254644258	254645391	TraesCS2B01G248200
chr2B	360481493	360482698	TraesCS2B01G267500
chr2B	368614781	368615853	TraesCS2B01G270300
chr2B	373492054	373493005	TraesCS2B01G272100
chr2B	379785239	379788555	TraesCS2B01G275100
chr2B	379832269	379833524	TraesCS2B01G275200
chr2B	380308325	380308807	TraesCS2B01G275600
chr2B	383056722	383058413	TraesCS2B01G277300
chr2B	384397473	384400911	TraesCS2B01G278500
chr2B	398528307	398529092	TraesCS2B01G288400
chr2B	423345202	423345414	TraesCS2B01G300700
chr2B	435157618	435158349	TraesCS2B01G305200
chr2B	436025597	436027006	TraesCS2B01G305700
chr2B	437381454	437383041	TraesCS2B01G306500
chr2B	440764362	440765483	TraesCS2B01G307900
chr2B	442795590	442798055	TraesCS2B01G309900
chr2B	445174536	445179367	TraesCS2B01G311200
chr2B	448080147	448080868	TraesCS2B01G312600
chr2B	448870450	448870945	TraesCS2B01G313400
chr2B	451117959	451118369	TraesCS2B01G315500
chr2B	452395894	452396687	TraesCS2B01G316900
chr2B	452772889	452773817	TraesCS2B01G317100
chr2B	458501304	458501879	TraesCS2B01G321400
chr2B	468454584	468455057	TraesCS2B01G327100
chr2B	474900493	474900687	TraesCS2B01G330500
chr2B	486951455	486953132	TraesCS2B01G341300
chr2B	488868817	488869125	TraesCS2B01G342700
chr2B	491022654	491023363	TraesCS2B01G344300
chr2B	498309610	498311157	TraesCS2B01G351000
chr2B	500837620	500838387	TraesCS2B01G351900
chr2B	503774389	503775422	TraesCS2B01G353000
chr2B	525522066	525522275	TraesCS2B01G368300
chr2B	546611594	546615611	TraesCS2B01G382700
chr2B	551390147	551391576	TraesCS2B01G388100
chr2B	557227220	557227975	TraesCS2B01G392900
chr2B	558041532	558044747	TraesCS2B01G393900
chr2B	559416073	559418886	TraesCS2B01G394600
chr2B	559909859	559911292	TraesCS2B01G395000
chr2B	563029908	563030363	TraesCS2B01G396500
chr2B	563679053	563679589	TraesCS2B01G397000
chr2B	576092735	576096856	TraesCS2B01G406900
chr2B	576744226	576745558	TraesCS2B01G407100
chr2B	580005764	580020827	TraesCS2B01G408300
chr2B	585756604	585757443	TraesCS2B01G411500
chr2B	587254982	587255179	TraesCS2B01G412600
chr2B	588928308	588928829	TraesCS2B01G413200
chr2B	596074136	596076059	TraesCS2B01G416700
chr2B	607048695	607049248	TraesCS2B01G421600
chr2B	640688141	640691762	TraesCS2B01G448000
chr2B	643181910	643184420	TraesCS2B01G449900
chr2B	650167748	650168737	TraesCS2B01G455600
chr2B	651730605	651731877	TraesCS2B01G456900
chr2B	657068737	657081978	TraesCS2B01G463400
chr2B	662373014	662374783	TraesCS2B01G466500
chr2B	671592235	671593724	TraesCS2B01G474500
chr2B	679812669	679815138	TraesCS2B01G481400
chr2B	682138292	682139880	TraesCS2B01G484900
chr2B	687227377	687228387	TraesCS2B01G489800
chr2B	687634061	687635470	TraesCS2B01G490200
chr2B	694273052	694275662	TraesCS2B01G497800
chr2B	706267836	706270069	TraesCS2B01G510100
chr2B	707987212	707987593	TraesCS2B01G512600
chr2B	709998582	710000060	TraesCS2B01G515100
chr2B	717678577	717679478	TraesCS2B01G523100
chr2B	718968983	718970344	TraesCS2B01G524500
chr2B	719983068	719984139	TraesCS2B01G526100
chr2B	734453514	734455351	TraesCS2B01G539300
chr2B	738175992	738176249	TraesCS2B01G541700
chr2B	739368882	739369619	TraesCS2B01G542300
chr2B	741006593	741007384	TraesCS2B01G543200
chr2B	744165062	744166381	TraesCS2B01G547500
chr2B	746680516	746680928	TraesCS2B01G550800
chr2B	752828714	752830848	TraesCS2B01G558500
chr2B	753928992	753931307	TraesCS2B01G560700
chr2B	785208509	785209174	TraesCS2B01G603000
chr2B	786102567	786105550	TraesCS2B01G604500
chr2B	790104505	790106124	TraesCS2B01G610500
chr2B	798823199	798825875	TraesCS2B01G626900
chr3A	409853	416203	TraesCS3A01G000900
chr3A	9064646	9066678	TraesCS3A01G010900
chr3A	27589467	27591758	TraesCS3A01G051800
chr3A	32173333	32176681	TraesCS3A01G055800
chr3A	38621153	38622697	TraesCS3A01G065700
chr3A	82743367	82744281	TraesCS3A01G115000
chr3A	90293311	90294756	TraesCS3A01G118300
chr3A	110069262	110071298	TraesCS3A01G133100
chr3A	111550486	111553996	TraesCS3A01G134200
chr3A	112944158	112945281	TraesCS3A01G135200
chr3A	114047368	114048093	TraesCS3A01G136600
chr3A	120227582	120228113	TraesCS3A01G141000
chr3A	124655573	124656541	TraesCS3A01G143400
chr3A	146394460	146395849	TraesCS3A01G154600
chr3A	146562266	146563020	TraesCS3A01G154800
chr3A	168591190	168593276	TraesCS3A01G163900
chr3A	170485852	170486566	TraesCS3A01G165400
chr3A	171255688	171256481	TraesCS3A01G166900
chr3A	175808608	175809362	TraesCS3A01G168300
chr3A	191006045	191007798	TraesCS3A01G173100
chr3A	201475148	201476206	TraesCS3A01G177600
chr3A	225893666	225895116	TraesCS3A01G187800
chr3A	244482510	244484525	TraesCS3A01G191700
chr3A	265171837	265181368	TraesCS3A01G193600
chr3A	368411113	368413759	TraesCS3A01G208300
chr3A	374446026	374446912	TraesCS3A01G209800
chr3A	384737096	384737485	TraesCS3A01G213400
chr3A	413678824	413682073	TraesCS3A01G221800
chr3A	423975373	423977135	TraesCS3A01G226700
chr3A	424545362	424552238	TraesCS3A01G227100
chr3A	433995257	434000425	TraesCS3A01G232300
chr3A	456451999	456453220	TraesCS3A01G242900
chr3A	456699628	456700897	TraesCS3A01G243000
chr3A	457084062	457084766	TraesCS3A01G243900
chr3A	459051648	459052592	TraesCS3A01G245400
chr3A	467402799	467404127	TraesCS3A01G249200
chr3A	477330492	477331628	TraesCS3A01G255300
chr3A	486928790	486929899	TraesCS3A01G263300
chr3A	487442126	487443813	TraesCS3A01G263600
chr3A	489749267	489750109	TraesCS3A01G265400
chr3A	494045495	494046114	TraesCS3A01G268400
chr3A	499240089	499240421	TraesCS3A01G271200
chr3A	503837087	503838845	TraesCS3A01G274800
chr3A	510663771	510664848	TraesCS3A01G281900
chr3A	512556384	512561781	TraesCS3A01G284100
chr3A	515828111	515829022	TraesCS3A01G287400
chr3A	518642161	518643265	TraesCS3A01G289700
chr3A	522056776	522057116	TraesCS3A01G291800
chr3A	535727238	535728616	TraesCS3A01G302400
chr3A	535824413	535826198	TraesCS3A01G302500
chr3A	538011681	538011854	TraesCS3A01G303700
chr3A	541225968	541226219	TraesCS3A01G305200
chr3A	570665066	570665575	TraesCS3A01G325400
chr3A	573989498	573990175	TraesCS3A01G328400
chr3A	574009476	574010054	TraesCS3A01G328500
chr3A	577064712	577065943	TraesCS3A01G332400
chr3A	594348786	594349754	TraesCS3A01G344700
chr3A	594590481	594591569	TraesCS3A01G345100
chr3A	596485378	596486001	TraesCS3A01G347200
chr3A	597266896	597268555	TraesCS3A01G348600
chr3A	602272164	602272862	TraesCS3A01G354600
chr3A	606573639	606576161	TraesCS3A01G358400
chr3A	609959443	609960120	TraesCS3A01G361800
chr3A	614690114	614692354	TraesCS3A01G365500
chr3A	623605029	623606321	TraesCS3A01G373600
chr3A	625333615	625335024	TraesCS3A01G376600
chr3A	627252453	627253788	TraesCS3A01G377300
chr3A	632293178	632295353	TraesCS3A01G382300
chr3A	635156795	635158142	TraesCS3A01G385700
chr3A	636565081	636572331	TraesCS3A01G387500
chr3A	643219930	643220743	TraesCS3A01G396100
chr3A	643545784	643546290	TraesCS3A01G396400
chr3A	645404075	645406462	TraesCS3A01G398200
chr3A	649808649	649811308	TraesCS3A01G405000
chr3A	649937883	649939424	TraesCS3A01G405400
chr3A	654781986	654784611	TraesCS3A01G410700
chr3A	655627413	655630207	TraesCS3A01G411500
chr3A	661974730	661977530	TraesCS3A01G420400
chr3A	662412738	662413610	TraesCS3A01G420900
chr3A	681385823	681389188	TraesCS3A01G437800
chr3A	682332319	682333904	TraesCS3A01G439300
chr3A	682988884	682991749	TraesCS3A01G439900
chr3A	683212036	683214679	TraesCS3A01G440300
chr3A	686280372	686280949	TraesCS3A01G445500
chr3A	687103288	687103902	TraesCS3A01G447200
chr3A	689007222	689008030	TraesCS3A01G450300
chr3A	696167447	696168157	TraesCS3A01G459500
chr3A	697201415	697203202	TraesCS3A01G461000
chr3A	710771007	710772345	TraesCS3A01G478500
chr3A	717304207	717305427	TraesCS3A01G489800
chr3A	723565528	723566310	TraesCS3A01G497500
chr3A	726103495	726107531	TraesCS3A01G503300
chr3A	729690661	729691842	TraesCS3A01G508600
chr3A	749845133	749852672	TraesCS3A01G538700
chr3B	2279508	2287705	TraesCS3B01G003100
chr3B	6096416	6098197	TraesCS3B01G014100
chr3B	32285475	32288059	TraesCS3B01G060500
chr3B	40526270	40529789	TraesCS3B01G068300
chr3B	49866521	49867553	TraesCS3B01G079000
chr3B	116389361	116390274	TraesCS3B01G134400
chr3B	122826282	122827721	TraesCS3B01G137400
chr3B	146890726	146891436	TraesCS3B01G154300
chr3B	158218442	158219161	TraesCS3B01G161700
chr3B	161373907	161374564	TraesCS3B01G163600
chr3B	166653262	166655109	TraesCS3B01G166500
chr3B	168679564	168683185	TraesCS3B01G168000
chr3B	169437435	169438503	TraesCS3B01G169000
chr3B	189158146	189159510	TraesCS3B01G180900
chr3B	189387663	189388453	TraesCS3B01G181100
chr3B	201543013	201543252	TraesCS3B01G188300
chr3B	225449037	225449803	TraesCS3B01G198100
chr3B	228088655	228089451	TraesCS3B01G199300
chr3B	228982982	228983655	TraesCS3B01G200300
chr3B	236195663	236197734	TraesCS3B01G202200
chr3B	237972409	237973704	TraesCS3B01G204000
chr3B	242886412	242887706	TraesCS3B01G207400
chr3B	258720244	258721878	TraesCS3B01G217100
chr3B	264163578	264165709	TraesCS3B01G219700
chr3B	299769250	299794959	TraesCS3B01G224200
chr3B	309409514	309410257	TraesCS3B01G225200
chr3B	368539168	368546919	TraesCS3B01G235500
chr3B	379172224	379173148	TraesCS3B01G240200
chr3B	385193639	385194034	TraesCS3B01G243900
chr3B	403905303	403908614	TraesCS3B01G251600
chr3B	414980086	414984983	TraesCS3B01G257200
chr3B	415897671	415899425	TraesCS3B01G257800
chr3B	419761792	419766520	TraesCS3B01G261500
chr3B	436574547	436575761	TraesCS3B01G271000
chr3B	436726790	436728446	TraesCS3B01G271100
chr3B	443371712	443372650	TraesCS3B01G274700
chr3B	446172716	446173420	TraesCS3B01G276300
chr3B	448313390	448314709	TraesCS3B01G278100
chr3B	459442975	459444088	TraesCS3B01G287200
chr3B	475384476	475385570	TraesCS3B01G296500
chr3B	476036337	476036726	TraesCS3B01G296800
chr3B	479575939	479576794	TraesCS3B01G298800
chr3B	483373716	483374093	TraesCS3B01G301500
chr3B	486817942	486818553	TraesCS3B01G302800
chr3B	495817186	495819080	TraesCS3B01G308400
chr3B	507286480	507287558	TraesCS3B01G315600
chr3B	512742760	512746201	TraesCS3B01G318100
chr3B	520610744	520611655	TraesCS3B01G321600
chr3B	525241921	525243012	TraesCS3B01G324400
chr3B	527233232	527233572	TraesCS3B01G326400
chr3B	536429053	536429361	TraesCS3B01G331300
chr3B	540454800	540456148	TraesCS3B01G333900
chr3B	540475950	540477104	TraesCS3B01G334200
chr3B	564765876	564766382	TraesCS3B01G354200
chr3B	571147469	571148146	TraesCS3B01G358400
chr3B	571296261	571296857	TraesCS3B01G358600
chr3B	574265192	574266259	TraesCS3B01G362500
chr3B	592867387	592867840	TraesCS3B01G376700
chr3B	593921392	593922480	TraesCS3B01G377200
chr3B	598116515	598118006	TraesCS3B01G380600
chr3B	610221075	610221368	TraesCS3B01G387600
chr3B	616645242	616647900	TraesCS3B01G391200
chr3B	621297176	621297853	TraesCS3B01G394200
chr3B	627740225	627742485	TraesCS3B01G397300
chr3B	641653984	641654978	TraesCS3B01G405900
chr3B	644812778	644814184	TraesCS3B01G409100
chr3B	647078186	647079526	TraesCS3B01G410000
chr3B	651566155	651567486	TraesCS3B01G415200
chr3B	654656351	654657714	TraesCS3B01G417900
chr3B	658462578	658463886	TraesCS3B01G421300
chr3B	658486989	658488416	TraesCS3B01G421400
chr3B	666931545	666932068	TraesCS3B01G428100
chr3B	667173703	667174206	TraesCS3B01G428400
chr3B	669633017	669635463	TraesCS3B01G430200
chr3B	677994025	677996733	TraesCS3B01G438700
chr3B	678169850	678171391	TraesCS3B01G439100
chr3B	684265104	684267393	TraesCS3B01G444000
chr3B	697470523	697473525	TraesCS3B01G455800
chr3B	697910197	697911063	TraesCS3B01G456400
chr3B	720252416	720256094	TraesCS3B01G471800
chr3B	722365180	722366760	TraesCS3B01G473200
chr3B	723150286	723153473	TraesCS3B01G474000
chr3B	728294725	728295259	TraesCS3B01G480100
chr3B	729724385	729725041	TraesCS3B01G482800
chr3B	743813220	743813927	TraesCS3B01G499200
chr3B	747534322	747535872	TraesCS3B01G503500
chr3B	765059614	765060890	TraesCS3B01G522000
chr3B	785289529	785290953	TraesCS3B01G550300
chr3B	794395901	794396665	TraesCS3B01G560300
chr3B	798493090	798498385	TraesCS3B01G566700
chr3B	805003470	805004651	TraesCS3B01G574600
chr3B	825950185	825957253	TraesCS3B01G607200
chr4A	10938614	10939218	TraesCS4A01G016300
chr4A	15759518	15760621	TraesCS4A01G021900
chr4A	16246688	16248549	TraesCS4A01G022700
chr4A	19658559	19660099	TraesCS4A01G028000
chr4A	21025065	21025567	TraesCS4A01G028600
chr4A	24106097	24106714	TraesCS4A01G030800
chr4A	36336727	36339903	TraesCS4A01G043400
chr4A	37830723	37831019	TraesCS4A01G046300
chr4A	38694725	38695970	TraesCS4A01G047400
chr4A	38838107	38841662	TraesCS4A01G048200
chr4A	41946088	41946669	TraesCS4A01G050900
chr4A	45104518	45106103	TraesCS4A01G053000
chr4A	46215300	46215665	TraesCS4A01G055200
chr4A	47286578	47292379	TraesCS4A01G056400
chr4A	58513133	58515019	TraesCS4A01G061400
chr4A	60974303	60975739	TraesCS4A01G064400
chr4A	63825069	63827366	TraesCS4A01G066700
chr4A	67414873	67416825	TraesCS4A01G069200
chr4A	68560993	68566420	TraesCS4A01G071200
chr4A	72026486	72027214	TraesCS4A01G073200
chr4A	74600481	74603629	TraesCS4A01G075400
chr4A	81799445	81801779	TraesCS4A01G079700
chr4A	84380639	84382336	TraesCS4A01G081300
chr4A	86850701	86853897	TraesCS4A01G083100
chr4A	88540742	88541383	TraesCS4A01G084100
chr4A	93897693	93898424	TraesCS4A01G088400
chr4A	98558788	98559135	TraesCS4A01G091600
chr4A	103390248	103391298	TraesCS4A01G095100
chr4A	116850264	116852654	TraesCS4A01G103400
chr4A	117894634	117896693	TraesCS4A01G104500
chr4A	120569785	120572394	TraesCS4A01G106300
chr4A	140771987	140773690	TraesCS4A01G115700
chr4A	143250724	143252545	TraesCS4A01G117400
chr4A	164625822	164627247	TraesCS4A01G127600
chr4A	173934627	173935307	TraesCS4A01G130900
chr4A	178373152	178373388	TraesCS4A01G132400
chr4A	198183864	198184527	TraesCS4A01G137800
chr4A	213025234	213035985	TraesCS4A01G140000
chr4A	253445513	253445917	TraesCS4A01G146100
chr4A	255305486	255341165	TraesCS4A01G146300
chr4A	346684281	346687865	TraesCS4A01G160800
chr4A	416228861	416231899	TraesCS4A01G167700
chr4A	429980073	429981195	TraesCS4A01G170500
chr4A	448748029	448748590	TraesCS4A01G177200
chr4A	452594126	452594781	TraesCS4A01G179300
chr4A	454763158	454763844	TraesCS4A01G180500
chr4A	460448898	460449233	TraesCS4A01G183100
chr4A	467264938	467266728	TraesCS4A01G188500
chr4A	468214233	468214691	TraesCS4A01G189400
chr4A	491709686	491710078	TraesCS4A01G201900
chr4A	511022104	511024508	TraesCS4A01G212800
chr4A	513089416	513089859	TraesCS4A01G214800
chr4A	515558080	515558421	TraesCS4A01G216600
chr4A	518970702	518985627	TraesCS4A01G218000
chr4A	529625774	529626034	TraesCS4A01G222300
chr4A	534160530	534161546	TraesCS4A01G225900
chr4A	534258202	534258657	TraesCS4A01G226200
chr4A	537543678	537544010	TraesCS4A01G229100
chr4A	544397231	544397845	TraesCS4A01G236000
chr4A	554920214	554920384	TraesCS4A01G244400
chr4A	558676008	558676367	TraesCS4A01G247900
chr4A	594213511	594217122	TraesCS4A01G290400
chr4A	594269604	594270674	TraesCS4A01G290500
chr4A	595417616	595419298	TraesCS4A01G293500
chr4A	596002078	596002431	TraesCS4A01G295100
chr4A	596770660	596773730	TraesCS4A01G297500
chr4A	597754246	597754554	TraesCS4A01G299100
chr4A	601283765	601284744	TraesCS4A01G307400
chr4A	613322410	613325605	TraesCS4A01G325600
chr4A	616875589	616876473	TraesCS4A01G332800
chr4A	628848441	628851249	TraesCS4A01G354100
chr4A	628925670	628928063	TraesCS4A01G354300
chr4A	636962452	636964425	TraesCS4A01G363900
chr4A	637929625	637929873	TraesCS4A01G364500
chr4A	678872316	678873272	TraesCS4A01G405800
chr4A	679068644	679069153	TraesCS4A01G405900
chr4A	681176309	681177724	TraesCS4A01G408300
chr4A	681182392	681182727	TraesCS4A01G408500
chr4A	683769319	683769794	TraesCS4A01G410900
chr4A	739914547	739918860	TraesCS4A01G488100
chr4B	6029635	6030355	TraesCS4B01G009300
chr4B	10436726	10437419	TraesCS4B01G014300
chr4B	11903878	11905527	TraesCS4B01G016200
chr4B	13395470	13395832	TraesCS4B01G018500
chr4B	14266179	14268038	TraesCS4B01G020100
chr4B	17083255	17084328	TraesCS4B01G023700
chr4B	17091704	17095208	TraesCS4B01G023800
chr4B	59866358	59866678	TraesCS4B01G067000
chr4B	64700521	64702677	TraesCS4B01G070600
chr4B	76565267	76566134	TraesCS4B01G079000
chr4B	87682643	87683887	TraesCS4B01G087300
chr4B	92464061	92464516	TraesCS4B01G090200
chr4B	92556447	92557572	TraesCS4B01G090400
chr4B	96642393	96642653	TraesCS4B01G094300
chr4B	97125372	97125713	TraesCS4B01G094800
chr4B	100938492	100952613	TraesCS4B01G096700
chr4B	106970219	106970833	TraesCS4B01G101300
chr4B	109218837	109221263	TraesCS4B01G103000
chr4B	115549689	115550123	TraesCS4B01G106100
chr4B	164918340	164919296	TraesCS4B01G126700
chr4B	167379388	167381178	TraesCS4B01G127800
chr4B	168577746	168578216	TraesCS4B01G128900
chr4B	177861555	177861890	TraesCS4B01G135500
chr4B	181005870	181006553	TraesCS4B01G137300
chr4B	183672581	183673230	TraesCS4B01G139500
chr4B	184889825	184890094	TraesCS4B01G140600
chr4B	216792623	216797299	TraesCS4B01G148700
chr4B	221199117	221199521	TraesCS4B01G149300
chr4B	226511767	226513027	TraesCS4B01G149900
chr4B	285530769	285580442	TraesCS4B01G156000
chr4B	364487881	364488360	TraesCS4B01G167400
chr4B	364656825	364682450	TraesCS4B01G167500
chr4B	376425699	376425935	TraesCS4B01G172300
chr4B	387510232	387511660	TraesCS4B01G177100
chr4B	407056730	407058534	TraesCS4B01G187000
chr4B	426772353	426775233	TraesCS4B01G197900
chr4B	428021352	428023126	TraesCS4B01G199400
chr4B	428844959	428847337	TraesCS4B01G200600
chr4B	446853376	446854250	TraesCS4B01G209400
chr4B	451490493	451491032	TraesCS4B01G213100
chr4B	455615696	455616427	TraesCS4B01G215800
chr4B	462696811	462697456	TraesCS4B01G220100
chr4B	465026100	465029564	TraesCS4B01G221100
chr4B	467100754	467102454	TraesCS4B01G222500
chr4B	469033678	469035778	TraesCS4B01G224300
chr4B	473105014	473106960	TraesCS4B01G226400
chr4B	475247395	475256621	TraesCS4B01G227100
chr4B	480059480	480060454	TraesCS4B01G229200
chr4B	495014486	495016378	TraesCS4B01G236800
chr4B	500286014	500287446	TraesCS4B01G241800
chr4B	505544079	505546363	TraesCS4B01G244300
chr4B	514043843	514049841	TraesCS4B01G248600
chr4B	515065944	515066378	TraesCS4B01G249400
chr4B	517622558	517623667	TraesCS4B01G251500
chr4B	519375653	519376225	TraesCS4B01G253700
chr4B	522332822	522336743	TraesCS4B01G256600
chr4B	522522765	522532879	TraesCS4B01G257300
chr4B	526957857	526958120	TraesCS4B01G259900
chr4B	534735387	534738513	TraesCS4B01G263900
chr4B	553338256	553338870	TraesCS4B01G275200
chr4B	558753643	558753852	TraesCS4B01G277200
chr4B	559855016	559856646	TraesCS4B01G277900
chr4B	563627267	563629115	TraesCS4B01G280700
chr4B	564652328	564653674	TraesCS4B01G281500
chr4B	572157088	572157641	TraesCS4B01G287900
chr4B	581072106	581073198	TraesCS4B01G295400
chr4B	593422292	593423732	TraesCS4B01G305300
chr4B	594150060	594151066	TraesCS4B01G305400
chr4B	599349995	599351422	TraesCS4B01G308600
chr4B	599399570	599399905	TraesCS4B01G308800
chr4B	601192009	601192490	TraesCS4B01G311000
chr4B	609505783	609510574	TraesCS4B01G319200
chr4B	612260030	612261486	TraesCS4B01G321200
chr4B	615834623	615835040	TraesCS4B01G325200
chr4B	616303987	616304794	TraesCS4B01G325400
chr4B	616967513	616968523	TraesCS4B01G325700
chr4B	617325466	617333691	TraesCS4B01G326200
chr4B	645428331	645431376	TraesCS4B01G353800
chr4B	656891597	656893120	TraesCS4B01G371200
chr4B	657165429	657170289	TraesCS4B01G371600
chr5A	20816765	20821935	TraesCS5A01G025700
chr5A	28697290	28700350	TraesCS5A01G031200
chr5A	37974793	37981549	TraesCS5A01G042200
chr5A	38130301	38133040	TraesCS5A01G042400
chr5A	41393401	41393889	TraesCS5A01G045900
chr5A	45526389	45527729	TraesCS5A01G049700
chr5A	46714635	46716887	TraesCS5A01G051800
chr5A	47584532	47585473	TraesCS5A01G052500
chr5A	51675575	51692314	TraesCS5A01G055000
chr5A	59618791	59623342	TraesCS5A01G059300
chr5A	67326711	67328313	TraesCS5A01G062400
chr5A	78480627	78480944	TraesCS5A01G070400
chr5A	86166402	86167299	TraesCS5A01G073700
chr5A	97563921	97565424	TraesCS5A01G078900
chr5A	141031427	141032353	TraesCS5A01G099000
chr5A	157475214	157481492	TraesCS5A01G102700
chr5A	169302889	169304161	TraesCS5A01G105000
chr5A	169624007	169624505	TraesCS5A01G105300
chr5A	225779553	225790817	TraesCS5A01G113700
chr5A	227922021	227925298	TraesCS5A01G114100
chr5A	229497296	229500982	TraesCS5A01G114500
chr5A	250562336	250563253	TraesCS5A01G119700
chr5A	275649551	275651326	TraesCS5A01G125400
chr5A	284886108	284886593	TraesCS5A01G127900
chr5A	285395678	285396294	TraesCS5A01G128100
chr5A	299504297	299504518	TraesCS5A01G132900
chr5A	308375765	308376874	TraesCS5A01G136600
chr5A	328924385	328925065	TraesCS5A01G151600
chr5A	329378423	329380761	TraesCS5A01G152400
chr5A	332719506	332719841	TraesCS5A01G155200
chr5A	350515354	350515719	TraesCS5A01G163500
chr5A	364198602	364199828	TraesCS5A01G170800
chr5A	388165705	388169893	TraesCS5A01G186700
chr5A	400866931	400879142	TraesCS5A01G197100
chr5A	408458126	408458620	TraesCS5A01G201900
chr5A	415354204	415355990	TraesCS5A01G205600
chr5A	421828751	421829932	TraesCS5A01G208300
chr5A	434134944	434136491	TraesCS5A01G217300
chr5A	439556024	439556245	TraesCS5A01G224100
chr5A	443719375	443719656	TraesCS5A01G227200
chr5A	444849678	444851481	TraesCS5A01G228900
chr5A	447631002	447631762	TraesCS5A01G232600
chr5A	454816351	454817118	TraesCS5A01G238800
chr5A	455089178	455089729	TraesCS5A01G238900
chr5A	455507217	455508011	TraesCS5A01G239400
chr5A	457514791	457515735	TraesCS5A01G242000
chr5A	458966764	458967942	TraesCS5A01G245600
chr5A	459676113	459677084	TraesCS5A01G246300
chr5A	466026209	466028645	TraesCS5A01G250600
chr5A	468460860	468463120	TraesCS5A01G252200
chr5A	468859776	468860993	TraesCS5A01G252500
chr5A	472702964	472703806	TraesCS5A01G257700
chr5A	473643334	473646171	TraesCS5A01G259400
chr5A	476657946	476659277	TraesCS5A01G264100
chr5A	476666218	476666577	TraesCS5A01G264300
chr5A	478318678	478319019	TraesCS5A01G266800
chr5A	479046947	479048457	TraesCS5A01G268300
chr5A	486747970	486750576	TraesCS5A01G276900
chr5A	490318502	490318832	TraesCS5A01G281200
chr5A	503523880	503527946	TraesCS5A01G294700
chr5A	508612663	508620073	TraesCS5A01G299200
chr5A	509978285	509978500	TraesCS5A01G300600
chr5A	529368805	529369134	TraesCS5A01G318900
chr5A	535028100	535028919	TraesCS5A01G322600
chr5A	537117241	537118257	TraesCS5A01G327600
chr5A	539092562	539093485	TraesCS5A01G329900
chr5A	540280820	540285706	TraesCS5A01G330900
chr5A	540367580	540368200	TraesCS5A01G331400
chr5A	540393729	540394976	TraesCS5A01G331800
chr5A	549202611	549203033	TraesCS5A01G345900
chr5A	557081716	557082640	TraesCS5A01G354600
chr5A	561264834	561268786	TraesCS5A01G359300
chr5A	571326529	571327599	TraesCS5A01G373200
chr5A	571684846	571685457	TraesCS5A01G373700
chr5A	572021504	572023279	TraesCS5A01G374000
chr5A	574194825	574199820	TraesCS5A01G376500
chr5A	574932189	574933809	TraesCS5A01G377500
chr5A	581926267	581927150	TraesCS5A01G384100
chr5A	583601895	583602575	TraesCS5A01G385700
chr5A	584517672	584518569	TraesCS5A01G387200
chr5A	584518880	584519510	TraesCS5A01G387300
chr5A	585396602	585399071	TraesCS5A01G389100
chr5A	585738767	585739442	TraesCS5A01G390500
chr5A	586150253	586153428	TraesCS5A01G391000
chr5A	592519870	592520318	TraesCS5A01G398700
chr5A	593233901	593235909	TraesCS5A01G400200
chr5A	607199746	607199940	TraesCS5A01G420800
chr5A	611331255	611331753	TraesCS5A01G426000
chr5A	611542317	611542925	TraesCS5A01G426200
chr5A	616919394	616919912	TraesCS5A01G432900
chr5A	617122202	617123677	TraesCS5A01G433300
chr5A	617173717	617174838	TraesCS5A01G433400
chr5A	642654702	642657288	TraesCS5A01G461900
chr5A	643625947	643627332	TraesCS5A01G463700
chr5A	645124403	645124955	TraesCS5A01G466800
chr5A	646564326	646564868	TraesCS5A01G469600
chr5A	650554068	650555114	TraesCS5A01G475300
chr5A	654108863	654111286	TraesCS5A01G482700
chr5A	654149796	654151571	TraesCS5A01G482900
chr5A	657198876	657199160	TraesCS5A01G486200
chr5A	658561265	658562716	TraesCS5A01G488500
chr5A	659879175	659880443	TraesCS5A01G490900
chr5A	662287706	662290701	TraesCS5A01G492900
chr5A	664554826	664555243	TraesCS5A01G497500
chr5A	664807402	664808212	TraesCS5A01G497700
chr5A	665443564	665444670	TraesCS5A01G497900
chr5A	665606726	665610372	TraesCS5A01G498400
chr5A	682709986	682712837	TraesCS5A01G521500
chr5A	698512560	698517442	TraesCS5A01G542700
chr5A	698645987	698647468	TraesCS5A01G543000
chr5A	705999779	706001459	TraesCS5A01G553600
chr5B	23886289	23891454	TraesCS5B01G025000
chr5B	34038649	34041715	TraesCS5B01G030800
chr5B	50510973	50516417	TraesCS5B01G045200
chr5B	51157986	51160406	TraesCS5B01G045900
chr5B	55343656	55344123	TraesCS5B01G049900
chr5B	60903856	60904548	TraesCS5B01G055500
chr5B	62023856	62026118	TraesCS5B01G055900
chr5B	63252947	63253943	TraesCS5B01G056600
chr5B	68898218	68926016	TraesCS5B01G061500
chr5B	72086189	72087255	TraesCS5B01G064300
chr5B	74659823	74670378	TraesCS5B01G066600
chr5B	79766355	79767593	TraesCS5B01G069700
chr5B	91112112	91112429	TraesCS5B01G076200
chr5B	98025032	98025562	TraesCS5B01G080000
chr5B	111681449	111683348	TraesCS5B01G087200
chr5B	139152593	139153747	TraesCS5B01G104200
chr5B	145475000	145482254	TraesCS5B01G107000
chr5B	147156900	147157584	TraesCS5B01G108100
chr5B	147429199	147430143	TraesCS5B01G108400
chr5B	198028015	198028932	TraesCS5B01G116200
chr5B	212189472	212193524	TraesCS5B01G119700
chr5B	213248756	213252006	TraesCS5B01G120300
chr5B	214127549	214130853	TraesCS5B01G120700
chr5B	226431802	226433854	TraesCS5B01G124800
chr5B	231825031	231825653	TraesCS5B01G126900
chr5B	232293788	232294637	TraesCS5B01G127100
chr5B	246180786	246181250	TraesCS5B01G132000
chr5B	255199460	255200569	TraesCS5B01G135400
chr5B	278043794	278044474	TraesCS5B01G150200
chr5B	278795391	278797705	TraesCS5B01G151000
chr5B	282847359	282847697	TraesCS5B01G153400
chr5B	296834064	296834426	TraesCS5B01G160800
chr5B	310034899	310036107	TraesCS5B01G167700
chr5B	336407090	336411109	TraesCS5B01G185100
chr5B	338712256	338717099	TraesCS5B01G186500
chr5B	362518047	362518771	TraesCS5B01G200500
chr5B	369153320	369155656	TraesCS5B01G202800
chr5B	375638935	375641319	TraesCS5B01G206300
chr5B	388480853	388481701	TraesCS5B01G215500
chr5B	389156476	389158005	TraesCS5B01G216200
chr5B	397837916	397838137	TraesCS5B01G222900
chr5B	402733867	402734148	TraesCS5B01G226000
chr5B	404143558	404145332	TraesCS5B01G227600
chr5B	407622386	407622664	TraesCS5B01G231000
chr5B	418373848	418374702	TraesCS5B01G237400
chr5B	418471990	418472541	TraesCS5B01G237500
chr5B	418910446	418911240	TraesCS5B01G238100
chr5B	420715259	420716212	TraesCS5B01G240500
chr5B	423225258	423225985	TraesCS5B01G243000
chr5B	423900547	423901518	TraesCS5B01G243600
chr5B	430740454	430742798	TraesCS5B01G248600
chr5B	433526159	433528862	TraesCS5B01G251000
chr5B	433869400	433870623	TraesCS5B01G251200
chr5B	439650507	439651562	TraesCS5B01G257000
chr5B	440287484	440292486	TraesCS5B01G258200
chr5B	441526627	441527920	TraesCS5B01G259000
chr5B	448128964	448129323	TraesCS5B01G263600
chr5B	450838034	450838775	TraesCS5B01G266400
chr5B	454476396	454477970	TraesCS5B01G268100
chr5B	462309286	462312025	TraesCS5B01G276700
chr5B	466001981	466002190	TraesCS5B01G280200
chr5B	478482415	478486782	TraesCS5B01G294000
chr5B	479202989	479204941	TraesCS5B01G295300
chr5B	482171280	482177865	TraesCS5B01G298700
chr5B	485570109	485570324	TraesCS5B01G300500
chr5B	503327212	503327772	TraesCS5B01G319400
chr5B	507864885	507865694	TraesCS5B01G323200
chr5B	511361061	511362077	TraesCS5B01G327500
chr5B	514278710	514279627	TraesCS5B01G330100
chr5B	515574501	515579342	TraesCS5B01G331300
chr5B	516038474	516039097	TraesCS5B01G331800
chr5B	516092333	516093580	TraesCS5B01G332100
chr5B	528583553	528583975	TraesCS5B01G347300
chr5B	536476323	536476925	TraesCS5B01G356900
chr5B	541284253	541286560	TraesCS5B01G361600
chr5B	552749267	552750544	TraesCS5B01G375200
chr5B	553184894	553185770	TraesCS5B01G375700
chr5B	553725094	553726881	TraesCS5B01G375900
chr5B	558120561	558122454	TraesCS5B01G380200
chr5B	558870570	558872148	TraesCS5B01G381100
chr5B	567873934	567874799	TraesCS5B01G388900
chr5B	570108609	570109281	TraesCS5B01G390800
chr5B	571186426	571187773	TraesCS5B01G392300
chr5B	571187849	571188717	TraesCS5B01G392400
chr5B	572341772	572344183	TraesCS5B01G394300
chr5B	572855177	572855813	TraesCS5B01G395400
chr5B	572952221	572955439	TraesCS5B01G395800
chr5B	580124431	580125178	TraesCS5B01G403600
chr5B	580732056	580734188	TraesCS5B01G405000
chr5B	603940335	603941239	TraesCS5B01G427900
chr5B	603984864	603985472	TraesCS5B01G428100
chr5B	609935235	609935753	TraesCS5B01G435600
chr5B	610280950	610282422	TraesCS5B01G436500
chr5B	610293664	610294534	TraesCS5B01G436600
chr5B	646477089	646479267	TraesCS5B01G472900
chr5B	648144275	648145873	TraesCS5B01G475200
chr5B	650164360	650164877	TraesCS5B01G478600
chr5B	654898484	654898933	TraesCS5B01G482100
chr5B	658775621	658776469	TraesCS5B01G488300
chr5B	663135277	663137424	TraesCS5B01G495900
chr5B	663222107	663223747	TraesCS5B01G496100
chr5B	666195821	666196102	TraesCS5B01G500000
chr5B	669450924	669452146	TraesCS5B01G502200
chr5B	674267259	674267525	TraesCS5B01G509000
chr5B	681130740	681133127	TraesCS5B01G518100
chr5B	681342634	681345009	TraesCS5B01G518400
chr5B	693995295	693996691	TraesCS5B01G538500
chr6A	786778	788094	TraesCS6A01G001500
chr6A	12836534	12838190	TraesCS6A01G025700
chr6A	22021384	22023331	TraesCS6A01G041700
chr6A	30431570	30435024	TraesCS6A01G057700
chr6A	33529849	33531619	TraesCS6A01G062500
chr6A	39188062	39192206	TraesCS6A01G071900
chr6A	51437383	51442000	TraesCS6A01G082500
chr6A	53500151	53503051	TraesCS6A01G085300
chr6A	73723564	73724953	TraesCS6A01G105400
chr6A	84921980	84927833	TraesCS6A01G114900
chr6A	93890033	93896220	TraesCS6A01G121700
chr6A	96440501	96446281	TraesCS6A01G122700
chr6A	98061513	98064920	TraesCS6A01G124300
chr6A	100652013	100653524	TraesCS6A01G127700
chr6A	104509201	104514990	TraesCS6A01G132600
chr6A	117412404	117414698	TraesCS6A01G142600
chr6A	123521983	123522309	TraesCS6A01G145400
chr6A	147474226	147474996	TraesCS6A01G157900
chr6A	157027938	157028516	TraesCS6A01G161800
chr6A	181590600	181591520	TraesCS6A01G171000
chr6A	185318962	185320950	TraesCS6A01G173400
chr6A	187271425	187272321	TraesCS6A01G173800
chr6A	187762344	187773442	TraesCS6A01G174200
chr6A	199458111	199459646	TraesCS6A01G177900
chr6A	200447268	200447808	TraesCS6A01G178600
chr6A	215527836	215529367	TraesCS6A01G184500
chr6A	306764795	306765978	TraesCS6A01G198600
chr6A	383489681	383490307	TraesCS6A01G210900
chr6A	397487211	397488070	TraesCS6A01G215700
chr6A	409431426	409432328	TraesCS6A01G220500
chr6A	425249429	425253335	TraesCS6A01G225800
chr6A	427447522	427447905	TraesCS6A01G227000
chr6A	431921437	431923007	TraesCS6A01G229000
chr6A	437021204	437022553	TraesCS6A01G231500
chr6A	448061045	448061602	TraesCS6A01G238300
chr6A	448351256	448351954	TraesCS6A01G238800
chr6A	449692598	449698656	TraesCS6A01G239600
chr6A	451659958	451660731	TraesCS6A01G240400
chr6A	465231624	465232518	TraesCS6A01G250900
chr6A	479267466	479268473	TraesCS6A01G257000
chr6A	485377153	485378761	TraesCS6A01G262200
chr6A	489225869	489232579	TraesCS6A01G264900
chr6A	507122719	507123276	TraesCS6A01G279700
chr6A	520649282	520650434	TraesCS6A01G288300
chr6A	522456856	522457326	TraesCS6A01G290900
chr6A	529024998	529025614	TraesCS6A01G295400
chr6A	529047973	529048479	TraesCS6A01G295500
chr6A	535993746	535994060	TraesCS6A01G302600
chr6A	545318580	545320797	TraesCS6A01G309400
chr6A	546477667	546479972	TraesCS6A01G310100
chr6A	548419573	548420875	TraesCS6A01G312200
chr6A	549643628	549644677	TraesCS6A01G313200
chr6A	553003444	553004379	TraesCS6A01G316600
chr6A	555361882	555381283	TraesCS6A01G320400
chr6A	555669610	555670985	TraesCS6A01G321000
chr6A	576911102	576914716	TraesCS6A01G343100
chr6A	578042098	578043817	TraesCS6A01G343900
chr6A	578073723	578075781	TraesCS6A01G344100
chr6A	579761836	579764832	TraesCS6A01G346700
chr6A	588409131	588411343	TraesCS6A01G358300
chr6A	595178431	595180733	TraesCS6A01G370200
chr6A	609401805	609403283	TraesCS6A01G399700
chr6A	609564593	609566291	TraesCS6A01G400400
chr6A	615438982	615445303	TraesCS6A01G416100
chr6B	4451589	4452911	TraesCS6B01G006200
chr6B	13817751	13818914	TraesCS6B01G021800
chr6B	21284241	21285863	TraesCS6B01G036400
chr6B	37251092	37252918	TraesCS6B01G056800
chr6B	51424885	51428551	TraesCS6B01G074800
chr6B	60614971	60624553	TraesCS6B01G083600
chr6B	72381307	72385798	TraesCS6B01G096400
chr6B	91207484	91214439	TraesCS6B01G109800
chr6B	103699088	103703161	TraesCS6B01G116700
chr6B	111691049	111691345	TraesCS6B01G117800
chr6B	132118666	132120050	TraesCS6B01G134800
chr6B	142229851	142234885	TraesCS6B01G142500
chr6B	151148771	151155126	TraesCS6B01G150000
chr6B	152079399	152087425	TraesCS6B01G150900
chr6B	156372852	156375983	TraesCS6B01G152300
chr6B	159128352	159129863	TraesCS6B01G156100
chr6B	164376718	164383017	TraesCS6B01G160700
chr6B	183332328	183334621	TraesCS6B01G171000
chr6B	188137473	188138636	TraesCS6B01G173700
chr6B	211213702	211214958	TraesCS6B01G185700
chr6B	219214610	219215188	TraesCS6B01G189400
chr6B	238296178	238296997	TraesCS6B01G199200
chr6B	240400661	240402643	TraesCS6B01G201100
chr6B	245984875	245985756	TraesCS6B01G201700
chr6B	248359733	248362840	TraesCS6B01G202800
chr6B	258234353	258235288	TraesCS6B01G206000
chr6B	260780512	260782056	TraesCS6B01G206900
chr6B	280048521	280050041	TraesCS6B01G211900
chr6B	369526387	369527637	TraesCS6B01G230000
chr6B	417348210	417348612	TraesCS6B01G240000
chr6B	438086533	438087564	TraesCS6B01G245300
chr6B	448666935	448668281	TraesCS6B01G249800
chr6B	452616405	452618406	TraesCS6B01G252500
chr6B	457877615	457877995	TraesCS6B01G254700
chr6B	459811484	459814876	TraesCS6B01G255900
chr6B	471675731	471676867	TraesCS6B01G262000
chr6B	481740300	481741447	TraesCS6B01G268000
chr6B	495805970	495806993	TraesCS6B01G274500
chr6B	512447547	512448327	TraesCS6B01G284300
chr6B	513686469	513691994	TraesCS6B01G284900
chr6B	515021911	515022606	TraesCS6B01G285700
chr6B	515185180	515185876	TraesCS6B01G286100
chr6B	520846869	520848547	TraesCS6B01G289500
chr6B	525111447	525118026	TraesCS6B01G291900
chr6B	552405444	552406001	TraesCS6B01G308500
chr6B	566026372	566027184	TraesCS6B01G317900
chr6B	569387415	569387879	TraesCS6B01G321500
chr6B	574724755	574725365	TraesCS6B01G325500
chr6B	574735817	574736323	TraesCS6B01G325600
chr6B	583190405	583190719	TraesCS6B01G331800
chr6B	597556426	597558611	TraesCS6B01G339100
chr6B	599400303	599409082	TraesCS6B01G340000
chr6B	602961260	602962291	TraesCS6B01G342400
chr6B	604697792	604699103	TraesCS6B01G343600
chr6B	611460567	611461496	TraesCS6B01G347100
chr6B	616432532	616449726	TraesCS6B01G351200
chr6B	617112503	617113313	TraesCS6B01G351700
chr6B	648695106	648696922	TraesCS6B01G375200
chr6B	650927039	650928611	TraesCS6B01G376100
chr6B	651019057	651021156	TraesCS6B01G376300
chr6B	655061588	655064513	TraesCS6B01G380300
chr6B	665035496	665037101	TraesCS6B01G390700
chr6B	675570985	675571554	TraesCS6B01G400100
chr6B	681077343	681078988	TraesCS6B01G406800
chr6B	705181652	705183828	TraesCS6B01G439900
chr6B	705518701	705520780	TraesCS6B01G440700
chr6B	720528608	720529234	TraesCS6B01G473300
chr7A	12115559	12118158	TraesCS7A01G029700
chr7A	60327231	60327608	TraesCS7A01G099400
chr7A	63427175	63427585	TraesCS7A01G103900
chr7A	73730176	73731103	TraesCS7A01G115500
chr7A	80852171	80854376	TraesCS7A01G125600
chr7A	85600645	85602299	TraesCS7A01G133300
chr7A	86223462	86227267	TraesCS7A01G134600
chr7A	105505476	105507902	TraesCS7A01G151900
chr7A	108817265	108818513	TraesCS7A01G156100
chr7A	109262804	109264998	TraesCS7A01G156600
chr7A	115503071	115504714	TraesCS7A01G159200
chr7A	117084004	117088760	TraesCS7A01G160900
chr7A	117788577	117791406	TraesCS7A01G161200
chr7A	118400000	118400374	TraesCS7A01G162100
chr7A	121913003	121913224	TraesCS7A01G166400
chr7A	127594917	127601813	TraesCS7A01G172900
chr7A	137799097	137800245	TraesCS7A01G182700
chr7A	148986156	148988266	TraesCS7A01G191100
chr7A	156566022	156567496	TraesCS7A01G196900
chr7A	162513177	162513425	TraesCS7A01G199700
chr7A	163392980	163394701	TraesCS7A01G201800
chr7A	166987504	166988783	TraesCS7A01G204800
chr7A	173703332	173704735	TraesCS7A01G210800
chr7A	182384521	182385975	TraesCS7A01G215900
chr7A	195486624	195486945	TraesCS7A01G226100
chr7A	196142753	196143528	TraesCS7A01G226700
chr7A	206579134	206582615	TraesCS7A01G234300
chr7A	207087616	207088433	TraesCS7A01G235400
chr7A	211211974	211218368	TraesCS7A01G237100
chr7A	214431321	214432712	TraesCS7A01G239800
chr7A	219754425	219755541	TraesCS7A01G243800
chr7A	222638006	222639298	TraesCS7A01G244900
chr7A	229143744	229145666	TraesCS7A01G248100
chr7A	234351966	234353487	TraesCS7A01G251100
chr7A	237509756	237511862	TraesCS7A01G252500
chr7A	241798508	241801235	TraesCS7A01G254900
chr7A	242947476	242948453	TraesCS7A01G255200
chr7A	247256136	247273988	TraesCS7A01G257700
chr7A	271723601	271724071	TraesCS7A01G268200
chr7A	275545613	275546702	TraesCS7A01G269600
chr7A	280070034	280071818	TraesCS7A01G270700
chr7A	394760211	394761800	TraesCS7A01G296300
chr7A	412893948	412894883	TraesCS7A01G299800
chr7A	445482246	445482521	TraesCS7A01G313400
chr7A	460984956	460986380	TraesCS7A01G319800
chr7A	466203328	466208244	TraesCS7A01G322000
chr7A	468832099	468833685	TraesCS7A01G322900
chr7A	470799112	470801280	TraesCS7A01G323500
chr7A	477234157	477236762	TraesCS7A01G328400
chr7A	510905963	510907296	TraesCS7A01G348200
chr7A	512169425	512169814	TraesCS7A01G349400
chr7A	514662083	514662610	TraesCS7A01G351000
chr7A	538822188	538823523	TraesCS7A01G364900
chr7A	547640590	547641720	TraesCS7A01G374800
chr7A	551541499	551543827	TraesCS7A01G377400
chr7A	555504812	555505989	TraesCS7A01G379900
chr7A	556318449	556320564	TraesCS7A01G381500
chr7A	564269283	564269919	TraesCS7A01G388600
chr7A	566128064	566131288	TraesCS7A01G389900
chr7A	569395485	569397760	TraesCS7A01G392500
chr7A	572138244	572138531	TraesCS7A01G393900
chr7A	572322859	572323947	TraesCS7A01G394200
chr7A	585065981	585066490	TraesCS7A01G404300
chr7A	603023811	603026317	TraesCS7A01G412100
chr7A	616747780	616750237	TraesCS7A01G423900
chr7A	625375863	625381996	TraesCS7A01G430800
chr7A	631978681	631979780	TraesCS7A01G437200
chr7A	637875457	637876376	TraesCS7A01G443200
chr7A	637909400	637910797	TraesCS7A01G443300
chr7A	637948557	637949522	TraesCS7A01G443500
chr7A	657023667	657024818	TraesCS7A01G460800
chr7A	660408324	660408665	TraesCS7A01G463600
chr7A	669727808	669728967	TraesCS7A01G474200
chr7A	671483204	671483848	TraesCS7A01G478700
chr7A	679899415	679899983	TraesCS7A01G490300
chr7A	683707525	683708623	TraesCS7A01G494700
chr7A	701391358	701391480	TraesCS7A01G516500
chr7A	704624552	704625166	TraesCS7A01G520300
chr7A	705417077	705418674	TraesCS7A01G521800
chr7A	709965792	709974769	TraesCS7A01G531500
chr7A	712360906	712361169	TraesCS7A01G534300
chr7A	724652926	724654665	TraesCS7A01G550900
chr7A	724946347	724949134	TraesCS7A01G551100
chr7A	730749388	730749909	TraesCS7A01G558500
chr7A	733665100	733666371	TraesCS7A01G563900
chr7B	8993629	8994132	TraesCS7B01G013000
chr7B	20034668	20035476	TraesCS7B01G021700
chr7B	23440628	23442853	TraesCS7B01G024500
chr7B	33883727	33885539	TraesCS7B01G034400
chr7B	34708683	34712213	TraesCS7B01G035800
chr7B	59060660	59062850	TraesCS7B01G055700
chr7B	62696072	62697148	TraesCS7B01G060200
chr7B	63170066	63172536	TraesCS7B01G060400
chr7B	69354620	69355946	TraesCS7B01G063700
chr7B	71578238	71597983	TraesCS7B01G065900
chr7B	72237350	72239859	TraesCS7B01G066200
chr7B	72764313	72764687	TraesCS7B01G067400
chr7B	78063062	78063283	TraesCS7B01G070800
chr7B	88242523	88244263	TraesCS7B01G078200
chr7B	92902039	92909266	TraesCS7B01G082200
chr7B	103078918	103080072	TraesCS7B01G087800
chr7B	110699359	110701471	TraesCS7B01G095900
chr7B	117018813	117020400	TraesCS7B01G102600
chr7B	118821379	118822179	TraesCS7B01G103300
chr7B	123311129	123312160	TraesCS7B01G106400
chr7B	124742967	124744656	TraesCS7B01G108700
chr7B	128445126	128446480	TraesCS7B01G112000
chr7B	137227820	137229097	TraesCS7B01G117500
chr7B	144483464	144485012	TraesCS7B01G123000
chr7B	161444402	161448239	TraesCS7B01G132600
chr7B	162339468	162339887	TraesCS7B01G133600
chr7B	165528101	165529417	TraesCS7B01G135400
chr7B	174044849	174047183	TraesCS7B01G138400
chr7B	176357855	176359462	TraesCS7B01G140000
chr7B	184296939	184299018	TraesCS7B01G143400
chr7B	191521079	191522365	TraesCS7B01G146500
chr7B	194099125	194100254	TraesCS7B01G147800
chr7B	200895091	200897828	TraesCS7B01G151200
chr7B	201260269	201261246	TraesCS7B01G151400
chr7B	206338635	206344129	TraesCS7B01G154700
chr7B	226441315	226441782	TraesCS7B01G164100
chr7B	234012966	234014050	TraesCS7B01G167800
chr7B	237507785	237509823	TraesCS7B01G168800
chr7B	314929653	314930588	TraesCS7B01G187400
chr7B	322489630	322491219	TraesCS7B01G189200
chr7B	331657627	331658076	TraesCS7B01G192900
chr7B	332339753	332340219	TraesCS7B01G193500
chr7B	392803621	392804164	TraesCS7B01G213900
chr7B	412309304	412311183	TraesCS7B01G220800
chr7B	418857032	418858510	TraesCS7B01G222900
chr7B	423139349	423140956	TraesCS7B01G223800
chr7B	424152192	424154404	TraesCS7B01G224400
chr7B	429189445	429195105	TraesCS7B01G229000
chr7B	434840029	434840556	TraesCS7B01G231900
chr7B	436838688	436839071	TraesCS7B01G233400
chr7B	438879896	438880867	TraesCS7B01G234500
chr7B	465586468	465587756	TraesCS7B01G252600
chr7B	483328732	483329233	TraesCS7B01G262300
chr7B	509735392	509737899	TraesCS7B01G278700
chr7B	516353958	516355661	TraesCS7B01G281800
chr7B	517623748	517625982	TraesCS7B01G283400
chr7B	526854399	526854767	TraesCS7B01G290500
chr7B	528403678	528406543	TraesCS7B01G291600
chr7B	531604213	531607772	TraesCS7B01G294500
chr7B	532424803	532425467	TraesCS7B01G295900
chr7B	532653957	532655045	TraesCS7B01G296200
chr7B	544139014	544139630	TraesCS7B01G303900
chr7B	556686737	556689092	TraesCS7B01G311400
chr7B	579667083	579669220	TraesCS7B01G326200
chr7B	586335423	586337356	TraesCS7B01G331000
chr7B	591452718	591453735	TraesCS7B01G336200
chr7B	597150841	597151577	TraesCS7B01G342000
chr7B	597186258	597188110	TraesCS7B01G342100
chr7B	597310866	597311798	TraesCS7B01G342300
chr7B	627054839	627055180	TraesCS7B01G364200
chr7B	640914875	640916179	TraesCS7B01G375600
chr7B	646209297	646210514	TraesCS7B01G381400
chr7B	660341784	660342340	TraesCS7B01G393600
chr7B	670198412	670199572	TraesCS7B01G402600
chr7B	700551452	700551571	TraesCS7B01G432800
chr7B	702622683	702623297	TraesCS7B01G436500
chr7B	704662708	704664303	TraesCS7B01G439000
chr7B	708475956	708481142	TraesCS7B01G443700
chr7B	711453981	711462882	TraesCS7B01G448900
chr7B	713216691	713216954	TraesCS7B01G451400
chr7B	730398030	730399766	TraesCS7B01G474300
chr7B	730808690	730811255	TraesCS7B01G474400
chr7B	741352803	741353450	TraesCS7B01G483400
chr7B	749458853	749460100	TraesCS7B01G498700

## Sheet: Pattern IV geneID
chr	start	end	gene_ID
chr1A	4047966	4048290	TraesCS1A01G007600
chr1A	7651806	7654067	TraesCS1A01G013700
chr1A	9359231	9363721	TraesCS1A01G018000
chr1A	31031471	31032293	TraesCS1A01G049500
chr1A	36765924	36766338	TraesCS1A01G056200
chr1A	38718109	38718693	TraesCS1A01G058300
chr1A	39649614	39651876	TraesCS1A01G058900
chr1A	47800404	47805542	TraesCS1A01G065400
chr1A	58860237	58860653	TraesCS1A01G075900
chr1A	85337375	85338346	TraesCS1A01G092800
chr1A	96438098	96440389	TraesCS1A01G099900
chr1A	99018629	99019374	TraesCS1A01G102700
chr1A	104437625	104438334	TraesCS1A01G106800
chr1A	106217006	106217869	TraesCS1A01G107700
chr1A	107100993	107106880	TraesCS1A01G108000
chr1A	108798141	108800077	TraesCS1A01G109800
chr1A	113251478	113252134	TraesCS1A01G111800
chr1A	118877092	118877385	TraesCS1A01G114800
chr1A	124011291	124011803	TraesCS1A01G116700
chr1A	127831992	127833434	TraesCS1A01G118900
chr1A	130149211	130150722	TraesCS1A01G119300
chr1A	133126480	133126890	TraesCS1A01G120500
chr1A	149510430	149514777	TraesCS1A01G125500
chr1A	193517450	193517968	TraesCS1A01G134000
chr1A	241983247	241984668	TraesCS1A01G142000
chr1A	290956007	290956567	TraesCS1A01G162100
chr1A	292077106	292077622	TraesCS1A01G162700
chr1A	299425280	299425957	TraesCS1A01G166600
chr1A	300395636	300396097	TraesCS1A01G167600
chr1A	300944088	300944609	TraesCS1A01G168300
chr1A	303849688	303851939	TraesCS1A01G170100
chr1A	313744380	313745241	TraesCS1A01G175800
chr1A	323204777	323205142	TraesCS1A01G178700
chr1A	346681510	346682349	TraesCS1A01G191700
chr1A	351344398	351344970	TraesCS1A01G193900
chr1A	366543259	366544350	TraesCS1A01G204700
chr1A	368711661	368713910	TraesCS1A01G206100
chr1A	372067944	372069821	TraesCS1A01G209400
chr1A	374136782	374137647	TraesCS1A01G211200
chr1A	374277933	374278937	TraesCS1A01G211800
chr1A	376785032	376786538	TraesCS1A01G213600
chr1A	382252188	382253147	TraesCS1A01G216300
chr1A	385656976	385660312	TraesCS1A01G217600
chr1A	387515523	387517022	TraesCS1A01G218800
chr1A	390708691	390709881	TraesCS1A01G221600
chr1A	392481479	392482174	TraesCS1A01G222600
chr1A	398050613	398053291	TraesCS1A01G227300
chr1A	398134708	398138516	TraesCS1A01G227500
chr1A	406142993	406143676	TraesCS1A01G232600
chr1A	406175092	406176234	TraesCS1A01G232800
chr1A	429482134	429484386	TraesCS1A01G241500
chr1A	432212315	432213001	TraesCS1A01G243800
chr1A	438365928	438368309	TraesCS1A01G247100
chr1A	441797785	441800432	TraesCS1A01G249800
chr1A	444457984	444459692	TraesCS1A01G253100
chr1A	446236432	446237616	TraesCS1A01G254800
chr1A	449623222	449625844	TraesCS1A01G257400
chr1A	456655422	456657349	TraesCS1A01G262100
chr1A	463194918	463195426	TraesCS1A01G268300
chr1A	463958836	463959090	TraesCS1A01G269700
chr1A	474219946	474220455	TraesCS1A01G278300
chr1A	474259982	474260700	TraesCS1A01G278500
chr1A	477023085	477023321	TraesCS1A01G279900
chr1A	480754639	480754957	TraesCS1A01G282900
chr1A	483861634	483861983	TraesCS1A01G287000
chr1A	486596501	486598530	TraesCS1A01G289200
chr1A	486667029	486668224	TraesCS1A01G289400
chr1A	486743552	486743915	TraesCS1A01G289600
chr1A	487330631	487333866	TraesCS1A01G291100
chr1A	494717456	494719483	TraesCS1A01G299900
chr1A	496476849	496477138	TraesCS1A01G302900
chr1A	499194625	499195695	TraesCS1A01G307800
chr1A	505479594	505480930	TraesCS1A01G313800
chr1A	506854488	506855594	TraesCS1A01G315300
chr1A	510366392	510367420	TraesCS1A01G319400
chr1A	511499926	511502450	TraesCS1A01G321100
chr1A	513648265	513649761	TraesCS1A01G322900
chr1A	520793166	520793934	TraesCS1A01G332300
chr1A	521331954	521333600	TraesCS1A01G333600
chr1A	521673804	521675154	TraesCS1A01G334000
chr1A	526737881	526738237	TraesCS1A01G337200
chr1A	527974245	527974801	TraesCS1A01G338400
chr1A	531047365	531049482	TraesCS1A01G341400
chr1A	533253006	533254433	TraesCS1A01G347100
chr1A	533445241	533447150	TraesCS1A01G347600
chr1A	533468370	533469081	TraesCS1A01G348000
chr1A	533698643	533703650	TraesCS1A01G348400
chr1A	545000185	545001213	TraesCS1A01G366100
chr1A	549932099	549933031	TraesCS1A01G375000
chr1A	550338523	550338915	TraesCS1A01G375700
chr1A	551479529	551482223	TraesCS1A01G379200
chr1A	556938656	556942747	TraesCS1A01G388400
chr1A	557154396	557155793	TraesCS1A01G389100
chr1A	561280215	561281648	TraesCS1A01G395400
chr1A	561496863	561497528	TraesCS1A01G395800
chr1A	562042282	562043677	TraesCS1A01G396200
chr1A	562784653	562785453	TraesCS1A01G396700
chr1A	562805948	562806817	TraesCS1A01G396800
chr1A	562923034	562923531	TraesCS1A01G397200
chr1A	563161071	563162039	TraesCS1A01G397300
chr1A	563609144	563609989	TraesCS1A01G398200
chr1A	563684680	563685866	TraesCS1A01G398400
chr1A	563686386	563687850	TraesCS1A01G398500
chr1A	563765100	563766665	TraesCS1A01G398900
chr1A	563774114	563775331	TraesCS1A01G399100
chr1A	564392100	564395500	TraesCS1A01G400500
chr1A	564397170	564397607	TraesCS1A01G400700
chr1A	564758088	564761817	TraesCS1A01G401400
chr1A	565420513	565422877	TraesCS1A01G401900
chr1A	565517753	565519408	TraesCS1A01G402000
chr1A	566384138	566386684	TraesCS1A01G402700
chr1A	566477648	566479568	TraesCS1A01G402800
chr1A	566564178	566564978	TraesCS1A01G403300
chr1A	566634543	566647343	TraesCS1A01G403500
chr1A	566688744	566689743	TraesCS1A01G403800
chr1A	567634063	567634480	TraesCS1A01G404200
chr1A	568388993	568389259	TraesCS1A01G405200
chr1A	568400479	568401327	TraesCS1A01G405500
chr1A	568543689	568547469	TraesCS1A01G405800
chr1A	568728699	568730267	TraesCS1A01G406200
chr1A	569132095	569132663	TraesCS1A01G406400
chr1A	569133212	569133745	TraesCS1A01G406500
chr1A	569138837	569139672	TraesCS1A01G406600
chr1A	569450156	569452436	TraesCS1A01G407000
chr1A	570153830	570155537	TraesCS1A01G407800
chr1A	570248321	570248842	TraesCS1A01G408100
chr1A	570265221	570265841	TraesCS1A01G408300
chr1A	570855520	570857375	TraesCS1A01G409100
chr1A	571345103	571347705	TraesCS1A01G409900
chr1A	571573873	571574524	TraesCS1A01G410100
chr1A	571653043	571654578	TraesCS1A01G410300
chr1A	571724747	571725508	TraesCS1A01G410500
chr1A	571743791	571744492	TraesCS1A01G410600
chr1A	571881557	571881754	TraesCS1A01G411000
chr1A	571986906	571989144	TraesCS1A01G411200
chr1A	572571729	572575658	TraesCS1A01G412100
chr1A	572575955	572578542	TraesCS1A01G412200
chr1A	573030289	573033400	TraesCS1A01G412800
chr1A	573637139	573637579	TraesCS1A01G414000
chr1A	573691336	573692104	TraesCS1A01G414100
chr1A	573817331	573818672	TraesCS1A01G414300
chr1A	573920812	573922064	TraesCS1A01G414400
chr1A	573926221	573927398	TraesCS1A01G414500
chr1A	574251732	574252310	TraesCS1A01G415000
chr1A	574358773	574361631	TraesCS1A01G415400
chr1A	574472319	574483821	TraesCS1A01G415700
chr1A	574538486	574542402	TraesCS1A01G415900
chr1A	574826587	574832047	TraesCS1A01G416500
chr1A	574938084	574938521	TraesCS1A01G416700
chr1A	575465580	575466737	TraesCS1A01G417700
chr1A	575590443	575593040	TraesCS1A01G417900
chr1A	575672479	575673675	TraesCS1A01G418200
chr1A	575776690	575777688	TraesCS1A01G418400
chr1A	575807774	575808514	TraesCS1A01G418600
chr1A	575867514	575870820	TraesCS1A01G418700
chr1A	575966659	575968344	TraesCS1A01G418900
chr1A	576065487	576065888	TraesCS1A01G419000
chr1A	576077584	576078333	TraesCS1A01G419100
chr1A	576532404	576536495	TraesCS1A01G419800
chr1A	576636089	576637066	TraesCS1A01G420100
chr1A	577079364	577080568	TraesCS1A01G420600
chr1A	577274866	577276017	TraesCS1A01G420700
chr1A	577537700	577539109	TraesCS1A01G421200
chr1A	578196408	578199175	TraesCS1A01G422800
chr1A	578544744	578546075	TraesCS1A01G423200
chr1A	578812533	578813744	TraesCS1A01G423400
chr1A	578830962	578831297	TraesCS1A01G423500
chr1A	578835067	578835402	TraesCS1A01G423600
chr1A	578922238	578922843	TraesCS1A01G423800
chr1A	579171978	579173603	TraesCS1A01G424100
chr1A	579573900	579576192	TraesCS1A01G424500
chr1A	580444570	580446533	TraesCS1A01G425400
chr1A	581438178	581440087	TraesCS1A01G426700
chr1A	581506492	581507406	TraesCS1A01G426800
chr1A	581540710	581543316	TraesCS1A01G426900
chr1A	581829492	581832668	TraesCS1A01G427400
chr1A	581871320	581873348	TraesCS1A01G427600
chr1A	581915155	581916438	TraesCS1A01G427800
chr1A	582360570	582361710	TraesCS1A01G428600
chr1A	582648179	582652314	TraesCS1A01G429100
chr1A	582861856	582863497	TraesCS1A01G430200
chr1A	583332996	583361285	TraesCS1A01G430900
chr1A	583892469	583895020	TraesCS1A01G431600
chr1A	583923883	583926955	TraesCS1A01G431800
chr1A	584373615	584375025	TraesCS1A01G432800
chr1A	584510149	584514617	TraesCS1A01G433100
chr1A	585626138	585628073	TraesCS1A01G435000
chr1A	585821371	585823096	TraesCS1A01G435300
chr1A	586314921	586318153	TraesCS1A01G435700
chr1A	586717961	586720510	TraesCS1A01G436500
chr1A	586937591	586938559	TraesCS1A01G437300
chr1A	587862912	587871174	TraesCS1A01G438100
chr1A	588118228	588120093	TraesCS1A01G438500
chr1A	589038812	589039466	TraesCS1A01G439600
chr1A	589820566	589822438	TraesCS1A01G441200
chr1A	590995643	590997413	TraesCS1A01G442300
chr1A	591147159	591152443	TraesCS1A01G442500
chr1A	591947308	591948274	TraesCS1A01G443500
chr1A	591954192	591955918	TraesCS1A01G443700
chr1A	592091804	592092538	TraesCS1A01G444000
chr1A	592099650	592100174	TraesCS1A01G444100
chr1A	592528915	592533364	TraesCS1A01G444500
chr1A	592658167	592660072	TraesCS1A01G444700
chr1A	592830186	592831367	TraesCS1A01G444900
chr1A	592994333	592994822	TraesCS1A01G445400
chr1A	593295227	593301443	TraesCS1A01G445600
chr1A	593548068	593552047	TraesCS1A01G445900
chr1A	593788532	593790405	TraesCS1A01G446000
chr1B	5159471	5159817	TraesCS1B01G011200
chr1B	8696362	8698509	TraesCS1B01G017900
chr1B	10072884	10075808	TraesCS1B01G022400
chr1B	39672225	39673012	TraesCS1B01G057200
chr1B	57432201	57432664	TraesCS1B01G073400
chr1B	59831820	59833988	TraesCS1B01G077300
chr1B	67533838	67541135	TraesCS1B01G083500
chr1B	96314053	96314985	TraesCS1B01G094400
chr1B	121178441	121180189	TraesCS1B01G109300
chr1B	129552170	129553330	TraesCS1B01G111600
chr1B	132938251	132939012	TraesCS1B01G113500
chr1B	142516606	142517577	TraesCS1B01G120500
chr1B	150801140	150801667	TraesCS1B01G124300
chr1B	160308639	160310019	TraesCS1B01G129800
chr1B	161204143	161209315	TraesCS1B01G130200
chr1B	165547154	165547792	TraesCS1B01G132000
chr1B	171200674	171201152	TraesCS1B01G134700
chr1B	174642890	174644732	TraesCS1B01G136700
chr1B	178720466	178721860	TraesCS1B01G138400
chr1B	180406006	180407337	TraesCS1B01G138700
chr1B	184741953	184742363	TraesCS1B01G139900
chr1B	196462079	196465019	TraesCS1B01G144500
chr1B	215535746	215536449	TraesCS1B01G148000
chr1B	271905318	271906736	TraesCS1B01G159700
chr1B	324009782	324010342	TraesCS1B01G178700
chr1B	325817764	325818650	TraesCS1B01G179600
chr1B	329960233	329960910	TraesCS1B01G183100
chr1B	330625310	330625774	TraesCS1B01G184000
chr1B	331363456	331364175	TraesCS1B01G184600
chr1B	334237890	334240604	TraesCS1B01G186800
chr1B	361461822	361462145	TraesCS1B01G201800
chr1B	368549723	368550586	TraesCS1B01G204500
chr1B	373628377	373629018	TraesCS1B01G206600
chr1B	378832552	378833466	TraesCS1B01G208900
chr1B	395752355	395753446	TraesCS1B01G218300
chr1B	396817626	396820184	TraesCS1B01G219700
chr1B	401453120	401454994	TraesCS1B01G223400
chr1B	403976471	403977172	TraesCS1B01G225100
chr1B	404897529	404898554	TraesCS1B01G225500
chr1B	407771956	407773500	TraesCS1B01G227100
chr1B	412243057	412244010	TraesCS1B01G229500
chr1B	414798576	414802116	TraesCS1B01G230900
chr1B	417400237	417401985	TraesCS1B01G232300
chr1B	420684762	420685984	TraesCS1B01G234800
chr1B	423111437	423112132	TraesCS1B01G235900
chr1B	429002180	429004858	TraesCS1B01G241400
chr1B	429279829	429282838	TraesCS1B01G241600
chr1B	435042705	435043555	TraesCS1B01G245800
chr1B	435161909	435163036	TraesCS1B01G245900
chr1B	446627541	446628605	TraesCS1B01G253300
chr1B	449736380	449737580	TraesCS1B01G255200
chr1B	453513166	453515532	TraesCS1B01G257700
chr1B	458005833	458008987	TraesCS1B01G260500
chr1B	463831759	463832943	TraesCS1B01G263500
chr1B	465934543	465936721	TraesCS1B01G265000
chr1B	470910900	470913521	TraesCS1B01G267900
chr1B	478598580	478600582	TraesCS1B01G272700
chr1B	487170549	487171016	TraesCS1B01G278900
chr1B	488474138	488474392	TraesCS1B01G280200
chr1B	499218769	499219263	TraesCS1B01G287200
chr1B	499546134	499546872	TraesCS1B01G287400
chr1B	503623649	503623885	TraesCS1B01G288900
chr1B	509006629	509006951	TraesCS1B01G291800
chr1B	515050830	515051174	TraesCS1B01G296400
chr1B	520276764	520277198	TraesCS1B01G298800
chr1B	520358076	520358270	TraesCS1B01G298900
chr1B	520366251	520366445	TraesCS1B01G299100
chr1B	520926064	520929159	TraesCS1B01G300500
chr1B	532403105	532405162	TraesCS1B01G309800
chr1B	536770672	536770971	TraesCS1B01G313200
chr1B	543020478	543021548	TraesCS1B01G318500
chr1B	551229316	551230620	TraesCS1B01G325700
chr1B	553450815	553451921	TraesCS1B01G327200
chr1B	557918246	557919271	TraesCS1B01G331700
chr1B	560251422	560253795	TraesCS1B01G333800
chr1B	562474343	562475800	TraesCS1B01G335600
chr1B	574267703	574268089	TraesCS1B01G345900
chr1B	575923497	575925170	TraesCS1B01G347000
chr1B	576223286	576224775	TraesCS1B01G347300
chr1B	580438197	580438553	TraesCS1B01G349800
chr1B	581306058	581307258	TraesCS1B01G350800
chr1B	584102820	584104697	TraesCS1B01G354100
chr1B	589887808	589889235	TraesCS1B01G361300
chr1B	591107659	591109194	TraesCS1B01G362100
chr1B	591234300	591234989	TraesCS1B01G362600
chr1B	591435701	591440826	TraesCS1B01G363000
chr1B	607316141	607316825	TraesCS1B01G376200
chr1B	615732010	615733365	TraesCS1B01G383700
chr1B	626853946	626855114	TraesCS1B01G395200
chr1B	627943550	627943942	TraesCS1B01G396100
chr1B	631224410	631226745	TraesCS1B01G400900
chr1B	640845640	640849718	TraesCS1B01G415800
chr1B	641631332	641633088	TraesCS1B01G417200
chr1B	646685866	646687166	TraesCS1B01G423800
chr1B	647142403	647143830	TraesCS1B01G424000
chr1B	648031795	648032457	TraesCS1B01G424300
chr1B	648592968	648594362	TraesCS1B01G424500
chr1B	649368588	649369391	TraesCS1B01G424900
chr1B	649426443	649427312	TraesCS1B01G425000
chr1B	651286741	651287151	TraesCS1B01G425500
chr1B	651543487	651544470	TraesCS1B01G425600
chr1B	652301394	652302238	TraesCS1B01G426100
chr1B	652457626	652459020	TraesCS1B01G426300
chr1B	652459275	652460963	TraesCS1B01G426400
chr1B	652485098	652487671	TraesCS1B01G426700
chr1B	652564643	652565863	TraesCS1B01G426900
chr1B	654027174	654029843	TraesCS1B01G429200
chr1B	654031610	654032044	TraesCS1B01G429400
chr1B	654275047	654278071	TraesCS1B01G429800
chr1B	654854994	654862092	TraesCS1B01G430500
chr1B	655248209	655251746	TraesCS1B01G430900
chr1B	656657162	656659690	TraesCS1B01G432000
chr1B	657170380	657172342	TraesCS1B01G432200
chr1B	657272070	657272870	TraesCS1B01G432700
chr1B	657404443	657410469	TraesCS1B01G433100
chr1B	657506635	657507693	TraesCS1B01G433300
chr1B	658447078	658447502	TraesCS1B01G433700
chr1B	659316866	659317132	TraesCS1B01G435300
chr1B	659328227	659329075	TraesCS1B01G435600
chr1B	659554940	659558491	TraesCS1B01G435900
chr1B	659723648	659725225	TraesCS1B01G436300
chr1B	659776459	659777155	TraesCS1B01G436600
chr1B	659777659	659778201	TraesCS1B01G436700
chr1B	659779593	659780664	TraesCS1B01G436800
chr1B	659948964	659949494	TraesCS1B01G437000
chr1B	659988751	659989607	TraesCS1B01G437100
chr1B	660453706	660455347	TraesCS1B01G437700
chr1B	661559407	661562048	TraesCS1B01G439900
chr1B	661626770	661627420	TraesCS1B01G440000
chr1B	661895449	661896978	TraesCS1B01G440200
chr1B	661929605	661931009	TraesCS1B01G440300
chr1B	662016397	662017113	TraesCS1B01G440600
chr1B	662175578	662175775	TraesCS1B01G441200
chr1B	662520740	662522193	TraesCS1B01G441400
chr1B	663043981	663047840	TraesCS1B01G442500
chr1B	663079193	663082098	TraesCS1B01G442600
chr1B	664317840	664320475	TraesCS1B01G443300
chr1B	664976370	664976831	TraesCS1B01G444000
chr1B	665022016	665022492	TraesCS1B01G444100
chr1B	665048143	665050502	TraesCS1B01G444400
chr1B	665060714	665061948	TraesCS1B01G444500
chr1B	665065158	665066503	TraesCS1B01G444600
chr1B	665130710	665131302	TraesCS1B01G444900
chr1B	665407083	665410469	TraesCS1B01G445400
chr1B	665794878	665798448	TraesCS1B01G445700
chr1B	666243202	666247435	TraesCS1B01G446100
chr1B	666814495	666819609	TraesCS1B01G446700
chr1B	666826158	666826797	TraesCS1B01G446900
chr1B	667306894	667308119	TraesCS1B01G447800
chr1B	667487816	667490349	TraesCS1B01G448000
chr1B	667620091	667620831	TraesCS1B01G448200
chr1B	667716006	667716995	TraesCS1B01G448400
chr1B	667749720	667750478	TraesCS1B01G448600
chr1B	667819823	667823125	TraesCS1B01G448700
chr1B	667831048	667832748	TraesCS1B01G448900
chr1B	667918106	667918611	TraesCS1B01G449000
chr1B	667965704	667966088	TraesCS1B01G449200
chr1B	668140213	668143984	TraesCS1B01G449800
chr1B	668674952	668676202	TraesCS1B01G450500
chr1B	668982087	668983260	TraesCS1B01G451800
chr1B	669022511	669023410	TraesCS1B01G451900
chr1B	669219295	669220671	TraesCS1B01G452400
chr1B	670034275	670036954	TraesCS1B01G454100
chr1B	670395914	670402241	TraesCS1B01G455300
chr1B	670570256	670571017	TraesCS1B01G455400
chr1B	670673389	670673712	TraesCS1B01G455500
chr1B	670675142	670675480	TraesCS1B01G455600
chr1B	670783621	670784204	TraesCS1B01G455900
chr1B	670956629	670958537	TraesCS1B01G456500
chr1B	671258840	671260458	TraesCS1B01G456900
chr1B	673784661	673786441	TraesCS1B01G459800
chr1B	674498600	674500521	TraesCS1B01G461600
chr1B	674573579	674574492	TraesCS1B01G461700
chr1B	674605766	674608465	TraesCS1B01G461800
chr1B	674668170	674671574	TraesCS1B01G462300
chr1B	674811445	674813897	TraesCS1B01G462500
chr1B	675545039	675545575	TraesCS1B01G463200
chr1B	675742014	675745847	TraesCS1B01G463900
chr1B	676074080	676075728	TraesCS1B01G465000
chr1B	676258380	676260704	TraesCS1B01G465600
chr1B	677090894	677093451	TraesCS1B01G467100
chr1B	677254102	677257279	TraesCS1B01G467400
chr1B	677913660	677915128	TraesCS1B01G468600
chr1B	678065765	678069940	TraesCS1B01G468900
chr1B	679030909	679033070	TraesCS1B01G470800
chr1B	679272229	679274163	TraesCS1B01G471100
chr1B	679652635	679656459	TraesCS1B01G471400
chr1B	679722858	679723826	TraesCS1B01G471800
chr1B	680976187	680978333	TraesCS1B01G472600
chr1B	681049347	681050469	TraesCS1B01G473100
chr1B	683471423	683472800	TraesCS1B01G474900
chr1B	684067251	684069246	TraesCS1B01G475700
chr1B	685231563	685233491	TraesCS1B01G476400
chr1B	685288512	685294639	TraesCS1B01G476600
chr1B	686747018	686748042	TraesCS1B01G478000
chr1B	686755646	686757141	TraesCS1B01G478200
chr1B	686845803	686846540	TraesCS1B01G478500
chr1B	686853304	686853819	TraesCS1B01G478600
chr1B	687088605	687092412	TraesCS1B01G479100
chr1B	687276332	687280966	TraesCS1B01G479300
chr1B	687334857	687336473	TraesCS1B01G479500
chr1B	687404215	687405825	TraesCS1B01G479700
chr1B	687531476	687531965	TraesCS1B01G480000
chr1B	687794501	687799413	TraesCS1B01G480400
chr1B	688282509	688286431	TraesCS1B01G480600
chr1B	688352414	688354696	TraesCS1B01G480700
chr2A	2708175	2708888	TraesCS2A01G005500
chr2A	4920367	4938841	TraesCS2A01G012400
chr2A	7328301	7329539	TraesCS2A01G016000
chr2A	14976881	14977723	TraesCS2A01G033500
chr2A	30130889	30132607	TraesCS2A01G067400
chr2A	34499147	34503408	TraesCS2A01G076800
chr2A	54472319	54474275	TraesCS2A01G101400
chr2A	54706001	54707519	TraesCS2A01G101700
chr2A	57821660	57824236	TraesCS2A01G104300
chr2A	58362534	58372877	TraesCS2A01G105900
chr2A	61292139	61293065	TraesCS2A01G109100
chr2A	62277260	62278258	TraesCS2A01G110500
chr2A	62698758	62702336	TraesCS2A01G111500
chr2A	65089390	65090802	TraesCS2A01G113500
chr2A	71613089	71614119	TraesCS2A01G122100
chr2A	73175857	73177488	TraesCS2A01G124000
chr2A	74116571	74119937	TraesCS2A01G125400
chr2A	79167170	79169365	TraesCS2A01G131600
chr2A	79172147	79174589	TraesCS2A01G131700
chr2A	82342913	82344526	TraesCS2A01G136600
chr2A	85287834	85289174	TraesCS2A01G140100
chr2A	86270391	86271628	TraesCS2A01G140900
chr2A	86980804	86983938	TraesCS2A01G141600
chr2A	101400741	101401765	TraesCS2A01G153500
chr2A	101845448	101845853	TraesCS2A01G154100
chr2A	102340216	102341440	TraesCS2A01G155200
chr2A	103354814	103355374	TraesCS2A01G156800
chr2A	111421135	111424468	TraesCS2A01G160300
chr2A	113928376	113929907	TraesCS2A01G161600
chr2A	115437436	115437837	TraesCS2A01G163100
chr2A	133469197	133469631	TraesCS2A01G174600
chr2A	133684370	133686635	TraesCS2A01G175200
chr2A	136086238	136087487	TraesCS2A01G176600
chr2A	137129148	137129925	TraesCS2A01G177800
chr2A	138108503	138114383	TraesCS2A01G179400
chr2A	141282676	141283422	TraesCS2A01G182000
chr2A	143723671	143724493	TraesCS2A01G183700
chr2A	143726477	143727004	TraesCS2A01G183800
chr2A	144945990	144949370	TraesCS2A01G184700
chr2A	148850919	148853013	TraesCS2A01G186900
chr2A	149208513	149209680	TraesCS2A01G187400
chr2A	159878080	159878610	TraesCS2A01G192300
chr2A	166829162	166830134	TraesCS2A01G197200
chr2A	171083989	171084931	TraesCS2A01G198900
chr2A	183514108	183515983	TraesCS2A01G205400
chr2A	187950100	187951559	TraesCS2A01G207800
chr2A	187952491	187953565	TraesCS2A01G207900
chr2A	203002028	203003041	TraesCS2A01G216000
chr2A	205130632	205131939	TraesCS2A01G218000
chr2A	209582729	209583874	TraesCS2A01G221100
chr2A	222191660	222194117	TraesCS2A01G224100
chr2A	229674426	229675669	TraesCS2A01G225400
chr2A	257853862	257854560	TraesCS2A01G229200
chr2A	309687841	309691805	TraesCS2A01G237200
chr2A	373420384	373421196	TraesCS2A01G249000
chr2A	384330834	384331321	TraesCS2A01G252600
chr2A	432591407	432592916	TraesCS2A01G268800
chr2A	438299520	438300670	TraesCS2A01G270200
chr2A	448153094	448154695	TraesCS2A01G273700
chr2A	469192977	469194228	TraesCS2A01G280900
chr2A	473643437	473643979	TraesCS2A01G282700
chr2A	497652497	497655647	TraesCS2A01G289300
chr2A	499578773	499579865	TraesCS2A01G290100
chr2A	502824857	502826254	TraesCS2A01G291900
chr2A	507084071	507084550	TraesCS2A01G294600
chr2A	507601682	507603026	TraesCS2A01G294900
chr2A	526097719	526100533	TraesCS2A01G305900
chr2A	533830276	533837253	TraesCS2A01G310200
chr2A	535835990	535839018	TraesCS2A01G312100
chr2A	537961719	537962753	TraesCS2A01G313400
chr2A	539393468	539398749	TraesCS2A01G314600
chr2A	541841400	541842887	TraesCS2A01G316000
chr2A	543308151	543309293	TraesCS2A01G318200
chr2A	546343206	546343466	TraesCS2A01G319500
chr2A	552838453	552840023	TraesCS2A01G323000
chr2A	564499953	564500123	TraesCS2A01G331500
chr2A	565368405	565368918	TraesCS2A01G332800
chr2A	569365082	569366071	TraesCS2A01G335600
chr2A	570724213	570725070	TraesCS2A01G337100
chr2A	572705588	572705749	TraesCS2A01G338500
chr2A	581941117	581942597	TraesCS2A01G344600
chr2A	585195702	585196453	TraesCS2A01G346700
chr2A	595986354	595987282	TraesCS2A01G354800
chr2A	602477555	602480484	TraesCS2A01G358100
chr2A	603545940	603547289	TraesCS2A01G359500
chr2A	604748656	604750173	TraesCS2A01G360200
chr2A	611941049	611941738	TraesCS2A01G368300
chr2A	621481915	621482668	TraesCS2A01G378700
chr2A	622457333	622463532	TraesCS2A01G379400
chr2A	623087011	623088408	TraesCS2A01G380000
chr2A	623562375	623563835	TraesCS2A01G380300
chr2A	631788905	631790167	TraesCS2A01G385600
chr2A	632506862	632507616	TraesCS2A01G386400
chr2A	632622549	632622842	TraesCS2A01G386900
chr2A	645910401	645910887	TraesCS2A01G394800
chr2A	646851854	646852876	TraesCS2A01G395200
chr2A	649484043	649486102	TraesCS2A01G395800
chr2A	649502331	649505302	TraesCS2A01G396000
chr2A	652519805	652520170	TraesCS2A01G399300
chr2A	655278930	655279481	TraesCS2A01G401700
chr2A	666834753	666836171	TraesCS2A01G409300
chr2A	669430260	669431915	TraesCS2A01G411200
chr2A	670957599	670962492	TraesCS2A01G413900
chr2A	678370924	678373315	TraesCS2A01G423900
chr2A	686214285	686215385	TraesCS2A01G433000
chr2A	688230998	688233056	TraesCS2A01G435800
chr2A	689709559	689710548	TraesCS2A01G438300
chr2A	692037932	692042688	TraesCS2A01G442000
chr2A	695469720	695471147	TraesCS2A01G446300
chr2A	702851396	702852907	TraesCS2A01G453300
chr2A	703545719	703546322	TraesCS2A01G454800
chr2A	705068342	705070585	TraesCS2A01G456300
chr2A	705783870	705784310	TraesCS2A01G457300
chr2A	705847127	705848401	TraesCS2A01G457700
chr2A	706995188	706996214	TraesCS2A01G460700
chr2A	710457215	710458394	TraesCS2A01G465800
chr2A	712804553	712804864	TraesCS2A01G469400
chr2A	717200294	717201751	TraesCS2A01G478700
chr2A	719526470	719528052	TraesCS2A01G484100
chr2A	722816900	722818145	TraesCS2A01G488700
chr2A	723358877	723360045	TraesCS2A01G489500
chr2A	724424624	724425550	TraesCS2A01G491800
chr2A	728757845	728758983	TraesCS2A01G498600
chr2A	729298724	729299301	TraesCS2A01G500500
chr2A	737340838	737341788	TraesCS2A01G512400
chr2A	745066603	745066935	TraesCS2A01G523800
chr2A	760761702	760763517	TraesCS2A01G556900
chr2A	767129280	767132515	TraesCS2A01G569400
chr2A	779878734	779882013	TraesCS2A01G593200
chr2B	1248784	1252232	TraesCS2B01G001600
chr2B	2109765	2112796	TraesCS2B01G004000
chr2B	4720640	4721573	TraesCS2B01G008000
chr2B	7683389	7684099	TraesCS2B01G016300
chr2B	23549342	23550688	TraesCS2B01G047100
chr2B	32911868	32914119	TraesCS2B01G065700
chr2B	44402995	44404423	TraesCS2B01G079600
chr2B	52906522	52910523	TraesCS2B01G091700
chr2B	83954029	83955403	TraesCS2B01G118500
chr2B	84969254	84970735	TraesCS2B01G118800
chr2B	88926236	88928677	TraesCS2B01G121400
chr2B	90397354	90402129	TraesCS2B01G122900
chr2B	94940278	94941036	TraesCS2B01G126800
chr2B	96629729	96630797	TraesCS2B01G129300
chr2B	98810672	98812280	TraesCS2B01G132400
chr2B	110416521	110417583	TraesCS2B01G144200
chr2B	111663333	111665213	TraesCS2B01G145900
chr2B	114052221	114056743	TraesCS2B01G147900
chr2B	122007750	122009954	TraesCS2B01G154000
chr2B	122013660	122016120	TraesCS2B01G154100
chr2B	134042214	134043878	TraesCS2B01G160500
chr2B	136429596	136430945	TraesCS2B01G164200
chr2B	137855149	137856391	TraesCS2B01G165700
chr2B	139398180	139401136	TraesCS2B01G166800
chr2B	153673500	153674815	TraesCS2B01G178600
chr2B	154140028	154140432	TraesCS2B01G179400
chr2B	154830810	154832452	TraesCS2B01G180300
chr2B	157284233	157284796	TraesCS2B01G182300
chr2B	161414605	161418152	TraesCS2B01G186600
chr2B	162928065	162929589	TraesCS2B01G187600
chr2B	164628813	164631575	TraesCS2B01G188900
chr2B	180436705	180437221	TraesCS2B01G201000
chr2B	180605684	180607225	TraesCS2B01G201600
chr2B	182861726	182862642	TraesCS2B01G203000
chr2B	184494691	184495212	TraesCS2B01G204900
chr2B	184955925	184961144	TraesCS2B01G206300
chr2B	189745074	189745820	TraesCS2B01G208500
chr2B	193390788	193391611	TraesCS2B01G210400
chr2B	193393651	193394190	TraesCS2B01G210500
chr2B	199020510	199021040	TraesCS2B01G214200
chr2B	210457038	210458243	TraesCS2B01G219900
chr2B	210667449	210669437	TraesCS2B01G220300
chr2B	212308947	212312372	TraesCS2B01G222700
chr2B	214534189	214535173	TraesCS2B01G224700
chr2B	216946730	216947960	TraesCS2B01G226300
chr2B	230968981	230971138	TraesCS2B01G232800
chr2B	233265761	233267205	TraesCS2B01G234400
chr2B	233268076	233269057	TraesCS2B01G234500
chr2B	245006013	245007023	TraesCS2B01G241000
chr2B	247613813	247615117	TraesCS2B01G243400
chr2B	250902374	250902969	TraesCS2B01G246800
chr2B	256328754	256329908	TraesCS2B01G249000
chr2B	260638800	260639433	TraesCS2B01G250600
chr2B	326271621	326286997	TraesCS2B01G260200
chr2B	355885470	355886282	TraesCS2B01G263800
chr2B	373747150	373747634	TraesCS2B01G272300
chr2B	377334694	377337215	TraesCS2B01G274300
chr2B	396956772	396957866	TraesCS2B01G287600
chr2B	399707198	399708449	TraesCS2B01G289000
chr2B	405262324	405263891	TraesCS2B01G291500
chr2B	405270086	405270877	TraesCS2B01G291600
chr2B	417771522	417776465	TraesCS2B01G298300
chr2B	421258366	421258908	TraesCS2B01G300000
chr2B	436238056	436241147	TraesCS2B01G305900
chr2B	438458662	438459753	TraesCS2B01G306600
chr2B	441479117	441480376	TraesCS2B01G308400
chr2B	444844677	444845383	TraesCS2B01G311000
chr2B	445490085	445490813	TraesCS2B01G311400
chr2B	461127276	461129776	TraesCS2B01G322600
chr2B	468551164	468553016	TraesCS2B01G327200
chr2B	471320033	471323055	TraesCS2B01G328700
chr2B	475300097	475301130	TraesCS2B01G332200
chr2B	476395092	476400870	TraesCS2B01G332800
chr2B	477605316	477607066	TraesCS2B01G334200
chr2B	480412093	480413235	TraesCS2B01G336300
chr2B	482709927	482710349	TraesCS2B01G337700
chr2B	485443252	485444757	TraesCS2B01G340100
chr2B	488191847	488193329	TraesCS2B01G342200
chr2B	489031830	489031991	TraesCS2B01G343400
chr2B	491354251	491355108	TraesCS2B01G344800
chr2B	492975641	492976627	TraesCS2B01G346300
chr2B	495901118	495901634	TraesCS2B01G349000
chr2B	497856535	497856705	TraesCS2B01G350700
chr2B	513252763	513254355	TraesCS2B01G359600
chr2B	519124454	519125247	TraesCS2B01G365000
chr2B	534382417	534383136	TraesCS2B01G374300
chr2B	540703820	540707143	TraesCS2B01G377500
chr2B	541906873	541908216	TraesCS2B01G378800
chr2B	542756881	542758305	TraesCS2B01G379300
chr2B	548951741	548952427	TraesCS2B01G385400
chr2B	561229192	561229855	TraesCS2B01G395700
chr2B	562978694	562982393	TraesCS2B01G396300
chr2B	563310778	563312172	TraesCS2B01G396900
chr2B	563921743	563924100	TraesCS2B01G397300
chr2B	571240860	571242144	TraesCS2B01G402500
chr2B	572156217	572156961	TraesCS2B01G403800
chr2B	572586531	572586818	TraesCS2B01G404500
chr2B	589036668	589037678	TraesCS2B01G413300
chr2B	591912531	591914580	TraesCS2B01G414100
chr2B	592058633	592061606	TraesCS2B01G414300
chr2B	596898061	596898426	TraesCS2B01G417300
chr2B	601356592	601357133	TraesCS2B01G419800
chr2B	615256180	615257490	TraesCS2B01G427800
chr2B	617930974	617934347	TraesCS2B01G430000
chr2B	621960663	621968513	TraesCS2B01G432700
chr2B	636480361	636483011	TraesCS2B01G443500
chr2B	648652754	648653804	TraesCS2B01G454300
chr2B	651932604	651934730	TraesCS2B01G457400
chr2B	653610681	653611670	TraesCS2B01G459000
chr2B	655842797	655843138	TraesCS2B01G462200
chr2B	656251997	656255669	TraesCS2B01G462600
chr2B	663045004	663046431	TraesCS2B01G467300
chr2B	673707872	673708343	TraesCS2B01G476700
chr2B	675514404	675516494	TraesCS2B01G478400
chr2B	677218619	677219059	TraesCS2B01G479800
chr2B	677355687	677356979	TraesCS2B01G480100
chr2B	680193945	680194973	TraesCS2B01G482400
chr2B	685146969	685148388	TraesCS2B01G487900
chr2B	697546660	697548117	TraesCS2B01G503100
chr2B	706407011	706408614	TraesCS2B01G510200
chr2B	711530242	711531756	TraesCS2B01G516500
chr2B	712318276	712319750	TraesCS2B01G517400
chr2B	714522426	714523340	TraesCS2B01G519900
chr2B	721112407	721113545	TraesCS2B01G526700
chr2B	722637714	722638271	TraesCS2B01G528400
chr2B	736756338	736757288	TraesCS2B01G540300
chr2B	749043987	749044550	TraesCS2B01G553700
chr2B	773722828	773724646	TraesCS2B01G587100
chr2B	774874977	774877168	TraesCS2B01G587700
chr2B	776747341	776750562	TraesCS2B01G591100
chr2B	799359152	799362310	TraesCS2B01G627600
chr3A	1885618	1886420	TraesCS3A01G003500
chr3A	12744053	12744913	TraesCS3A01G022400
chr3A	12860578	12865606	TraesCS3A01G022900
chr3A	13033679	13035166	TraesCS3A01G023700
chr3A	13832553	13833050	TraesCS3A01G026400
chr3A	20711242	20714647	TraesCS3A01G038400
chr3A	36086502	36088985	TraesCS3A01G059600
chr3A	36246927	36249574	TraesCS3A01G060000
chr3A	42319880	42320278	TraesCS3A01G070200
chr3A	45083623	45086112	TraesCS3A01G072900
chr3A	46867191	46868367	TraesCS3A01G075300
chr3A	46985573	46990178	TraesCS3A01G075500
chr3A	50382391	50383162	TraesCS3A01G077900
chr3A	50720217	50720611	TraesCS3A01G078300
chr3A	63558216	63558998	TraesCS3A01G098500
chr3A	68127781	68128296	TraesCS3A01G104700
chr3A	82392886	82394496	TraesCS3A01G114700
chr3A	93703505	93703729	TraesCS3A01G120000
chr3A	95477149	95479342	TraesCS3A01G121300
chr3A	106661093	106663310	TraesCS3A01G129400
chr3A	106834646	106835230	TraesCS3A01G129600
chr3A	107044287	107045024	TraesCS3A01G129700
chr3A	107052860	107054192	TraesCS3A01G129900
chr3A	111824334	111826154	TraesCS3A01G134500
chr3A	113921419	113922551	TraesCS3A01G136300
chr3A	127865530	127865946	TraesCS3A01G145200
chr3A	131343237	131345579	TraesCS3A01G148200
chr3A	141910154	141911215	TraesCS3A01G151800
chr3A	158170626	158171225	TraesCS3A01G159100
chr3A	170383582	170384120	TraesCS3A01G165100
chr3A	176147585	176148614	TraesCS3A01G168800
chr3A	194704962	194709193	TraesCS3A01G174900
chr3A	195188922	195189721	TraesCS3A01G175400
chr3A	195454154	195454498	TraesCS3A01G175500
chr3A	211953807	211954515	TraesCS3A01G182400
chr3A	213256379	213258582	TraesCS3A01G183800
chr3A	216465866	216466699	TraesCS3A01G185000
chr3A	220887114	220888706	TraesCS3A01G186400
chr3A	224377833	224378772	TraesCS3A01G187600
chr3A	235380871	235382316	TraesCS3A01G190200
chr3A	248546309	248549193	TraesCS3A01G192200
chr3A	327290389	327294961	TraesCS3A01G199800
chr3A	372457809	372459914	TraesCS3A01G209400
chr3A	374971324	374972008	TraesCS3A01G210000
chr3A	395554356	395555330	TraesCS3A01G216700
chr3A	433408190	433408528	TraesCS3A01G231800
chr3A	442901179	442901427	TraesCS3A01G237000
chr3A	453306391	453308412	TraesCS3A01G241000
chr3A	460147861	460151596	TraesCS3A01G245600
chr3A	465542950	465543945	TraesCS3A01G247500
chr3A	466039716	466043514	TraesCS3A01G247900
chr3A	477333006	477336401	TraesCS3A01G255400
chr3A	486044605	486045375	TraesCS3A01G263000
chr3A	495499546	495501454	TraesCS3A01G269400
chr3A	498236709	498237068	TraesCS3A01G270900
chr3A	500977975	500979026	TraesCS3A01G271700
chr3A	502278677	502279370	TraesCS3A01G273200
chr3A	507120309	507120903	TraesCS3A01G277000
chr3A	507286695	507287332	TraesCS3A01G277300
chr3A	509375867	509377717	TraesCS3A01G280000
chr3A	509564257	509566887	TraesCS3A01G280700
chr3A	510188273	510189249	TraesCS3A01G281500
chr3A	512307955	512308563	TraesCS3A01G283800
chr3A	513428784	513430811	TraesCS3A01G284400
chr3A	514108416	514108649	TraesCS3A01G285300
chr3A	515285594	515285833	TraesCS3A01G287100
chr3A	516632209	516634290	TraesCS3A01G288300
chr3A	552987778	552988251	TraesCS3A01G313500
chr3A	556458953	556459288	TraesCS3A01G315400
chr3A	557421951	557422595	TraesCS3A01G317000
chr3A	558515572	558516381	TraesCS3A01G317600
chr3A	559526803	559527042	TraesCS3A01G318200
chr3A	571790351	571792045	TraesCS3A01G326400
chr3A	572118453	572118874	TraesCS3A01G327000
chr3A	572345922	572346438	TraesCS3A01G327400
chr3A	574227096	574229292	TraesCS3A01G328700
chr3A	574914605	574914850	TraesCS3A01G330000
chr3A	575947929	575949002	TraesCS3A01G331400
chr3A	577076715	577078321	TraesCS3A01G332600
chr3A	578951658	578953617	TraesCS3A01G333500
chr3A	593339932	593340959	TraesCS3A01G343900
chr3A	595337713	595339266	TraesCS3A01G346000
chr3A	596499542	596501239	TraesCS3A01G347300
chr3A	598901879	598904138	TraesCS3A01G350200
chr3A	600021751	600023859	TraesCS3A01G351600
chr3A	601543143	601544315	TraesCS3A01G354000
chr3A	602920590	602921216	TraesCS3A01G355300
chr3A	603233723	603234586	TraesCS3A01G355400
chr3A	606666633	606673438	TraesCS3A01G358600
chr3A	607486770	607487602	TraesCS3A01G359700
chr3A	608479958	608483163	TraesCS3A01G360900
chr3A	608738179	608738424	TraesCS3A01G361000
chr3A	616093808	616096563	TraesCS3A01G367000
chr3A	623822428	623822793	TraesCS3A01G374200
chr3A	624532923	624533694	TraesCS3A01G375100
chr3A	637292767	637293447	TraesCS3A01G388500
chr3A	651587809	651589728	TraesCS3A01G406600
chr3A	658905125	658907061	TraesCS3A01G416200
chr3A	659621932	659624729	TraesCS3A01G417400
chr3A	661787317	661787640	TraesCS3A01G419800
chr3A	663180686	663182969	TraesCS3A01G421800
chr3A	664689774	664690462	TraesCS3A01G423100
chr3A	681396051	681396755	TraesCS3A01G437900
chr3A	683239399	683241535	TraesCS3A01G440600
chr3A	686161923	686162915	TraesCS3A01G444900
chr3A	686183091	686185093	TraesCS3A01G445100
chr3A	690960508	690961382	TraesCS3A01G452800
chr3A	692723360	692723870	TraesCS3A01G454700
chr3A	697559016	697561465	TraesCS3A01G462400
chr3A	701891436	701893441	TraesCS3A01G469400
chr3A	703203826	703205031	TraesCS3A01G471900
chr3A	703421946	703425494	TraesCS3A01G472400
chr3A	717946152	717946955	TraesCS3A01G490400
chr3A	746177694	746179200	TraesCS3A01G533700
chr3A	750504777	750509148	TraesCS3A01G539300
chr3B	4418099	4418996	TraesCS3B01G009000
chr3B	6951547	6952041	TraesCS3B01G016700
chr3B	8812942	8814417	TraesCS3B01G021100
chr3B	9404578	9408546	TraesCS3B01G022000
chr3B	10013939	10014760	TraesCS3B01G023300
chr3B	22841453	22845177	TraesCS3B01G045400
chr3B	43556279	43558890	TraesCS3B01G072200
chr3B	43844304	43852108	TraesCS3B01G072800
chr3B	53199217	53199618	TraesCS3B01G084300
chr3B	55126492	55128978	TraesCS3B01G086900
chr3B	59063675	59065684	TraesCS3B01G089200
chr3B	59154418	59157636	TraesCS3B01G089500
chr3B	61896066	61896836	TraesCS3B01G092800
chr3B	62292557	62292950	TraesCS3B01G093200
chr3B	80163173	80163970	TraesCS3B01G114100
chr3B	94865798	94866304	TraesCS3B01G123200
chr3B	116147332	116148942	TraesCS3B01G134100
chr3B	125995818	125996030	TraesCS3B01G139500
chr3B	126920341	126922716	TraesCS3B01G140700
chr3B	139778249	139780491	TraesCS3B01G148500
chr3B	140131204	140131779	TraesCS3B01G148700
chr3B	140393821	140394567	TraesCS3B01G148800
chr3B	140426494	140427867	TraesCS3B01G149000
chr3B	146705959	146707116	TraesCS3B01G154200
chr3B	153667729	153668202	TraesCS3B01G158400
chr3B	169134921	169136747	TraesCS3B01G168200
chr3B	173032575	173032946	TraesCS3B01G172300
chr3B	177086516	177088975	TraesCS3B01G175500
chr3B	183542629	183543693	TraesCS3B01G178800
chr3B	202386102	202386701	TraesCS3B01G190000
chr3B	229162253	229162793	TraesCS3B01G200600
chr3B	239308301	239311176	TraesCS3B01G204800
chr3B	239895220	239895507	TraesCS3B01G205100
chr3B	239899817	239900161	TraesCS3B01G205200
chr3B	252343793	252344041	TraesCS3B01G212400
chr3B	252956844	252959444	TraesCS3B01G213600
chr3B	255705583	255706416	TraesCS3B01G214800
chr3B	257037510	257039108	TraesCS3B01G215900
chr3B	257846943	257847872	TraesCS3B01G217000
chr3B	262901818	262902606	TraesCS3B01G219100
chr3B	273238316	273241687	TraesCS3B01G221000
chr3B	351287627	351292060	TraesCS3B01G231700
chr3B	378207405	378209483	TraesCS3B01G239800
chr3B	379342725	379343592	TraesCS3B01G240500
chr3B	392976563	392977531	TraesCS3B01G247000
chr3B	419119275	419119694	TraesCS3B01G261100
chr3B	421612497	421612745	TraesCS3B01G262800
chr3B	433758320	433760461	TraesCS3B01G269200
chr3B	437803693	437805126	TraesCS3B01G271900
chr3B	441280514	441283157	TraesCS3B01G274000
chr3B	446690381	446693671	TraesCS3B01G276600
chr3B	459447456	459448606	TraesCS3B01G287300
chr3B	474997355	474998134	TraesCS3B01G296400
chr3B	487538598	487540511	TraesCS3B01G303400
chr3B	489358224	489358573	TraesCS3B01G304700
chr3B	490599899	490600363	TraesCS3B01G305400
chr3B	492758005	492758695	TraesCS3B01G306900
chr3B	499805533	499806128	TraesCS3B01G311200
chr3B	500539704	500540461	TraesCS3B01G311500
chr3B	504960583	504962034	TraesCS3B01G313900
chr3B	505514775	505520631	TraesCS3B01G314500
chr3B	506984708	506985690	TraesCS3B01G315200
chr3B	511071108	511071778	TraesCS3B01G317500
chr3B	513254148	513256118	TraesCS3B01G318300
chr3B	513993540	513993773	TraesCS3B01G319200
chr3B	520372951	520373193	TraesCS3B01G321200
chr3B	522776519	522778280	TraesCS3B01G322900
chr3B	556879103	556879342	TraesCS3B01G347700
chr3B	559109105	559110311	TraesCS3B01G348800
chr3B	559877343	559877987	TraesCS3B01G349400
chr3B	561540901	561541236	TraesCS3B01G351500
chr3B	566161282	566162968	TraesCS3B01G355700
chr3B	566640778	566641528	TraesCS3B01G356400
chr3B	566995246	566995458	TraesCS3B01G356900
chr3B	571534580	571537012	TraesCS3B01G359100
chr3B	571884952	571885758	TraesCS3B01G360100
chr3B	572935859	572936926	TraesCS3B01G361600
chr3B	574379055	574380596	TraesCS3B01G362900
chr3B	576168505	576170833	TraesCS3B01G364700
chr3B	591364945	591366264	TraesCS3B01G375800
chr3B	595267704	595269239	TraesCS3B01G377700
chr3B	597046036	597047580	TraesCS3B01G379000
chr3B	602469868	602472130	TraesCS3B01G382800
chr3B	604269098	604271062	TraesCS3B01G384300
chr3B	607407253	607408413	TraesCS3B01G386800
chr3B	610752269	610752880	TraesCS3B01G388200
chr3B	611150853	611151493	TraesCS3B01G388300
chr3B	616889452	616896019	TraesCS3B01G391400
chr3B	618002333	618003170	TraesCS3B01G392500
chr3B	618687705	618692576	TraesCS3B01G393300
chr3B	618861494	618861742	TraesCS3B01G393400
chr3B	628721411	628724414	TraesCS3B01G398300
chr3B	641987724	641988080	TraesCS3B01G406400
chr3B	642818951	642819765	TraesCS3B01G407300
chr3B	657343117	657343614	TraesCS3B01G420300
chr3B	679645718	679647637	TraesCS3B01G440300
chr3B	691750387	691752129	TraesCS3B01G451300
chr3B	693467539	693470296	TraesCS3B01G452300
chr3B	696787838	696788483	TraesCS3B01G455200
chr3B	701412202	701412640	TraesCS3B01G458700
chr3B	720263074	720263778	TraesCS3B01G471900
chr3B	723499786	723501369	TraesCS3B01G474700
chr3B	727463314	727464288	TraesCS3B01G479400
chr3B	727740595	727742675	TraesCS3B01G479700
chr3B	736665427	736666302	TraesCS3B01G490400
chr3B	738757120	738757550	TraesCS3B01G493300
chr3B	749523483	749525951	TraesCS3B01G505400
chr3B	756118779	756120809	TraesCS3B01G512500
chr3B	757708041	757709406	TraesCS3B01G515100
chr3B	786279314	786279981	TraesCS3B01G551400
chr3B	823573764	823582986	TraesCS3B01G605100
chr3B	829016168	829017680	TraesCS3B01G610500
chr4A	6922238	6923200	TraesCS4A01G012100
chr4A	7176816	7177022	TraesCS4A01G012700
chr4A	7325182	7326530	TraesCS4A01G012800
chr4A	9907412	9908077	TraesCS4A01G015700
chr4A	11811770	11813302	TraesCS4A01G018100
chr4A	14261744	14265031	TraesCS4A01G021000
chr4A	17675206	17676310	TraesCS4A01G025500
chr4A	39051503	39053011	TraesCS4A01G048300
chr4A	40236833	40237191	TraesCS4A01G049100
chr4A	45339626	45341563	TraesCS4A01G053800
chr4A	58349284	58350161	TraesCS4A01G061200
chr4A	63527916	63530782	TraesCS4A01G066100
chr4A	75427254	75429140	TraesCS4A01G076300
chr4A	78180763	78181774	TraesCS4A01G078300
chr4A	84533226	84535226	TraesCS4A01G081400
chr4A	86990133	86991614	TraesCS4A01G083200
chr4A	89899135	89902048	TraesCS4A01G085200
chr4A	90049089	90050828	TraesCS4A01G085400
chr4A	93685905	93687102	TraesCS4A01G088200
chr4A	108369503	108371124	TraesCS4A01G097400
chr4A	111053700	111054617	TraesCS4A01G099000
chr4A	120144421	120144606	TraesCS4A01G106100
chr4A	135614159	135616957	TraesCS4A01G110900
chr4A	136274079	136275039	TraesCS4A01G111200
chr4A	137164430	137165707	TraesCS4A01G112500
chr4A	141571185	141572165	TraesCS4A01G116900
chr4A	144643757	144644606	TraesCS4A01G118200
chr4A	162813498	162813947	TraesCS4A01G126400
chr4A	165354816	165355858	TraesCS4A01G128100
chr4A	173931776	173933299	TraesCS4A01G130800
chr4A	177617383	177617958	TraesCS4A01G132300
chr4A	182128703	182129221	TraesCS4A01G134100
chr4A	214311858	214313367	TraesCS4A01G140100
chr4A	444863044	444863739	TraesCS4A01G174300
chr4A	454590268	454592086	TraesCS4A01G180200
chr4A	460903866	460904732	TraesCS4A01G183500
chr4A	463923382	463925340	TraesCS4A01G184700
chr4A	465275101	465276978	TraesCS4A01G186000
chr4A	468627132	468628964	TraesCS4A01G189900
chr4A	473765103	473767432	TraesCS4A01G192800
chr4A	474494136	474495065	TraesCS4A01G193100
chr4A	488535721	488536287	TraesCS4A01G200300
chr4A	497439926	497442580	TraesCS4A01G205100
chr4A	520125235	520127884	TraesCS4A01G218400
chr4A	529629746	529631972	TraesCS4A01G222500
chr4A	543340553	543341184	TraesCS4A01G234200
chr4A	543347199	543348170	TraesCS4A01G234300
chr4A	548341734	548344564	TraesCS4A01G239100
chr4A	560994640	560996318	TraesCS4A01G250000
chr4A	570478051	570480540	TraesCS4A01G257800
chr4A	573172063	573173700	TraesCS4A01G260600
chr4A	573326180	573328349	TraesCS4A01G260900
chr4A	581329766	581330881	TraesCS4A01G269800
chr4A	584517620	584517790	TraesCS4A01G275000
chr4A	594162606	594167272	TraesCS4A01G290200
chr4A	597013077	597015822	TraesCS4A01G298200
chr4A	597714516	597715616	TraesCS4A01G298900
chr4A	597724268	597725956	TraesCS4A01G299000
chr4A	607261315	607262061	TraesCS4A01G318100
chr4A	611268602	611271640	TraesCS4A01G323500
chr4A	618660637	618674099	TraesCS4A01G336500
chr4A	629456416	629461395	TraesCS4A01G355500
chr4A	684269457	684271353	TraesCS4A01G412500
chr4A	715750645	715754353	TraesCS4A01G449900
chr4B	10517028	10518689	TraesCS4B01G014400
chr4B	10524255	10525355	TraesCS4B01G014500
chr4B	11656106	11659196	TraesCS4B01G015500
chr4B	17253638	17258213	TraesCS4B01G024100
chr4B	27788404	27789382	TraesCS4B01G038500
chr4B	32172656	32173916	TraesCS4B01G044300
chr4B	42394089	42396275	TraesCS4B01G053700
chr4B	42775452	42777095	TraesCS4B01G054000
chr4B	46607160	46609661	TraesCS4B01G056700
chr4B	57749345	57749839	TraesCS4B01G064700
chr4B	72167429	72170100	TraesCS4B01G075900
chr4B	78619425	78620396	TraesCS4B01G080900
chr4B	78661828	78662571	TraesCS4B01G081100
chr4B	96636516	96638714	TraesCS4B01G094000
chr4B	101774767	101778506	TraesCS4B01G097200
chr4B	119822540	119824900	TraesCS4B01G108900
chr4B	131705592	131706179	TraesCS4B01G115000
chr4B	144787319	144788311	TraesCS4B01G122100
chr4B	145530617	145531555	TraesCS4B01G122400
chr4B	168994330	168996719	TraesCS4B01G129200
chr4B	172720788	172722665	TraesCS4B01G132900
chr4B	173967171	173969145	TraesCS4B01G134000
chr4B	176266586	176268077	TraesCS4B01G135100
chr4B	181429407	181431182	TraesCS4B01G137500
chr4B	189152288	189152983	TraesCS4B01G143200
chr4B	365622306	365624049	TraesCS4B01G167600
chr4B	373994087	373994593	TraesCS4B01G170800
chr4B	377374690	377375259	TraesCS4B01G172400
chr4B	380719979	380721557	TraesCS4B01G173700
chr4B	386749985	386750980	TraesCS4B01G176700
chr4B	391157880	391158956	TraesCS4B01G178500
chr4B	406346253	406346849	TraesCS4B01G186200
chr4B	408180240	408181335	TraesCS4B01G187500
chr4B	413874665	413875942	TraesCS4B01G191600
chr4B	415767031	415767780	TraesCS4B01G192700
chr4B	416303829	416306427	TraesCS4B01G193200
chr4B	427067326	427067517	TraesCS4B01G198000
chr4B	437404090	437404878	TraesCS4B01G205300
chr4B	440925553	440927168	TraesCS4B01G207100
chr4B	455909534	455910346	TraesCS4B01G216100
chr4B	460781940	460783658	TraesCS4B01G218800
chr4B	461190812	461193655	TraesCS4B01G219000
chr4B	464953674	464955149	TraesCS4B01G221000
chr4B	466967788	466969803	TraesCS4B01G222400
chr4B	483763854	483765413	TraesCS4B01G232200
chr4B	488679139	488680153	TraesCS4B01G234300
chr4B	494691664	494692535	TraesCS4B01G236700
chr4B	504934572	504936314	TraesCS4B01G243400
chr4B	517264623	517266563	TraesCS4B01G250900
chr4B	520419156	520419509	TraesCS4B01G255700
chr4B	522077876	522084640	TraesCS4B01G256500
chr4B	561385814	561386898	TraesCS4B01G278500
chr4B	565861633	565864388	TraesCS4B01G282600
chr4B	569628760	569630327	TraesCS4B01G286000
chr4B	573296273	573296817	TraesCS4B01G288300
chr4B	576401685	576402674	TraesCS4B01G291500
chr4B	576745601	576745807	TraesCS4B01G291600
chr4B	577697696	577698631	TraesCS4B01G292300
chr4B	587429069	587429552	TraesCS4B01G301000
chr4B	602448691	602450598	TraesCS4B01G312600
chr4B	612209436	612210856	TraesCS4B01G320900
chr4B	646967506	646968011	TraesCS4B01G356400
chr4B	673248760	673252352	TraesCS4B01G399200
chr5A	2414730	2415224	TraesCS5A01G003300
chr5A	24775477	24776726	TraesCS5A01G029000
chr5A	44947988	44952192	TraesCS5A01G048800
chr5A	68613322	68613995	TraesCS5A01G063100
chr5A	85780179	85787910	TraesCS5A01G073500
chr5A	90927738	90928757	TraesCS5A01G075600
chr5A	91810540	91812787	TraesCS5A01G076100
chr5A	97561574	97563062	TraesCS5A01G078800
chr5A	98435667	98435870	TraesCS5A01G079200
chr5A	99019676	99023756	TraesCS5A01G079600
chr5A	108577777	108589251	TraesCS5A01G082900
chr5A	109967698	109968054	TraesCS5A01G084300
chr5A	118668955	118669146	TraesCS5A01G088200
chr5A	131566748	131567315	TraesCS5A01G094500
chr5A	137276077	137279207	TraesCS5A01G097100
chr5A	156224987	156226613	TraesCS5A01G102500
chr5A	168863739	168864908	TraesCS5A01G104600
chr5A	284707258	284708004	TraesCS5A01G127800
chr5A	289890840	289893267	TraesCS5A01G129100
chr5A	291600557	291601336	TraesCS5A01G130100
chr5A	291928605	291930104	TraesCS5A01G130300
chr5A	311671416	311673781	TraesCS5A01G139200
chr5A	313313918	313314772	TraesCS5A01G141200
chr5A	316350890	316351515	TraesCS5A01G142700
chr5A	318755210	318758921	TraesCS5A01G143400
chr5A	322478806	322479759	TraesCS5A01G146200
chr5A	327583871	327585640	TraesCS5A01G149800
chr5A	329223556	329225975	TraesCS5A01G152100
chr5A	332287690	332290270	TraesCS5A01G154900
chr5A	335672189	335672965	TraesCS5A01G156600
chr5A	337820021	337820678	TraesCS5A01G157500
chr5A	356476108	356478564	TraesCS5A01G167400
chr5A	365937187	365937627	TraesCS5A01G172800
chr5A	383463706	383466793	TraesCS5A01G183800
chr5A	385542908	385543387	TraesCS5A01G185400
chr5A	390730903	390734540	TraesCS5A01G188900
chr5A	398926185	398926897	TraesCS5A01G195800
chr5A	404555508	404555747	TraesCS5A01G199800
chr5A	407544718	407546646	TraesCS5A01G201400
chr5A	426729997	426730689	TraesCS5A01G211300
chr5A	426747166	426747588	TraesCS5A01G211400
chr5A	429655609	429657229	TraesCS5A01G213900
chr5A	437912974	437916588	TraesCS5A01G221600
chr5A	441929141	441930385	TraesCS5A01G226100
chr5A	443288947	443290098	TraesCS5A01G227100
chr5A	445242076	445243125	TraesCS5A01G230100
chr5A	447540571	447542018	TraesCS5A01G232200
chr5A	470193345	470196722	TraesCS5A01G254600
chr5A	471466147	471467689	TraesCS5A01G255600
chr5A	472342167	472342601	TraesCS5A01G256900
chr5A	474537170	474537617	TraesCS5A01G260500
chr5A	475525082	475525876	TraesCS5A01G262000
chr5A	475632764	475633379	TraesCS5A01G262400
chr5A	476356308	476357035	TraesCS5A01G263300
chr5A	476835729	476838246	TraesCS5A01G264800
chr5A	493190956	493194136	TraesCS5A01G285000
chr5A	495926106	495926859	TraesCS5A01G289000
chr5A	504576199	504576528	TraesCS5A01G296000
chr5A	505534469	505536373	TraesCS5A01G298100
chr5A	533948457	533949524	TraesCS5A01G320700
chr5A	535011819	535012951	TraesCS5A01G322500
chr5A	535528236	535531477	TraesCS5A01G323900
chr5A	546684342	546687048	TraesCS5A01G339200
chr5A	547325976	547326794	TraesCS5A01G340800
chr5A	553458182	553465088	TraesCS5A01G350800
chr5A	558140191	558140478	TraesCS5A01G355400
chr5A	558175010	558176752	TraesCS5A01G355600
chr5A	562977004	562992197	TraesCS5A01G361800
chr5A	569793297	569794565	TraesCS5A01G370200
chr5A	570778187	570779638	TraesCS5A01G372400
chr5A	573983758	573986050	TraesCS5A01G376300
chr5A	577802938	577803507	TraesCS5A01G380000
chr5A	578836066	578838296	TraesCS5A01G381100
chr5A	591490660	591493200	TraesCS5A01G397100
chr5A	592034012	592036366	TraesCS5A01G397800
chr5A	596552839	596553306	TraesCS5A01G404900
chr5A	605143707	605143973	TraesCS5A01G416200
chr5A	612968495	612980229	TraesCS5A01G428000
chr5A	617095851	617097323	TraesCS5A01G433200
chr5A	617205818	617207325	TraesCS5A01G434000
chr5A	619454326	619455324	TraesCS5A01G437300
chr5A	632873707	632875058	TraesCS5A01G451000
chr5A	646944977	646947138	TraesCS5A01G469800
chr5A	647010286	647013498	TraesCS5A01G470000
chr5A	660203115	660205012	TraesCS5A01G491200
chr5A	685987935	685988213	TraesCS5A01G525800
chr5B	5057454	5057948	TraesCS5B01G003500
chr5B	26915154	26916425	TraesCS5B01G027800
chr5B	58895747	58898586	TraesCS5B01G053900
chr5B	79081474	79082131	TraesCS5B01G069300
chr5B	97459593	97467276	TraesCS5B01G079800
chr5B	102606084	102607418	TraesCS5B01G081900
chr5B	103242013	103244239	TraesCS5B01G082300
chr5B	109770274	109773005	TraesCS5B01G086300
chr5B	110123353	110123550	TraesCS5B01G086800
chr5B	111679329	111680276	TraesCS5B01G087100
chr5B	114431870	114436912	TraesCS5B01G089000
chr5B	115420061	115420417	TraesCS5B01G089900
chr5B	123758469	123758660	TraesCS5B01G094200
chr5B	133861557	133862187	TraesCS5B01G100600
chr5B	136622650	136627824	TraesCS5B01G102800
chr5B	144815704	144817318	TraesCS5B01G106800
chr5B	149329805	149331191	TraesCS5B01G108900
chr5B	231737036	231737779	TraesCS5B01G126800
chr5B	232977667	232978949	TraesCS5B01G127700
chr5B	241188009	241188564	TraesCS5B01G130000
chr5B	241516818	241518317	TraesCS5B01G130200
chr5B	256612778	256613788	TraesCS5B01G136800
chr5B	263220869	263221720	TraesCS5B01G139500
chr5B	267113448	267113732	TraesCS5B01G141400
chr5B	268430890	268434171	TraesCS5B01G142300
chr5B	272167003	272167947	TraesCS5B01G145000
chr5B	276799708	276801336	TraesCS5B01G148400
chr5B	278446452	278448967	TraesCS5B01G150700
chr5B	282273309	282275335	TraesCS5B01G153100
chr5B	285499160	285499939	TraesCS5B01G154800
chr5B	288329633	288330297	TraesCS5B01G156200
chr5B	304605522	304606689	TraesCS5B01G164400
chr5B	314968157	314968588	TraesCS5B01G170200
chr5B	331652467	331655899	TraesCS5B01G182100
chr5B	333564390	333565023	TraesCS5B01G183400
chr5B	339535800	339536162	TraesCS5B01G187600
chr5B	351700860	351704283	TraesCS5B01G194800
chr5B	357132279	357132856	TraesCS5B01G198100
chr5B	361004302	361005990	TraesCS5B01G200100
chr5B	379596880	379598253	TraesCS5B01G209800
chr5B	383030918	383031274	TraesCS5B01G212400
chr5B	383035787	383036476	TraesCS5B01G212500
chr5B	394743506	394747790	TraesCS5B01G220400
chr5B	400105871	400107115	TraesCS5B01G224600
chr5B	401667135	401668307	TraesCS5B01G225700
chr5B	405593189	405594232	TraesCS5B01G228700
chr5B	407235371	407236819	TraesCS5B01G230500
chr5B	436256201	436259586	TraesCS5B01G253700
chr5B	437562496	437563346	TraesCS5B01G254800
chr5B	439227576	439228007	TraesCS5B01G256400
chr5B	441446064	441446339	TraesCS5B01G258800
chr5B	442777594	442778388	TraesCS5B01G260100
chr5B	445193981	445194394	TraesCS5B01G260800
chr5B	446447900	446448659	TraesCS5B01G261900
chr5B	448465268	448467854	TraesCS5B01G264300
chr5B	454900503	454902924	TraesCS5B01G268800
chr5B	470030525	470033699	TraesCS5B01G284400
chr5B	473782094	473782483	TraesCS5B01G288400
chr5B	479838942	479840680	TraesCS5B01G297100
chr5B	486694350	486694934	TraesCS5B01G302100
chr5B	506514721	506515761	TraesCS5B01G321000
chr5B	507704959	507705851	TraesCS5B01G322900
chr5B	508680522	508683749	TraesCS5B01G324500
chr5B	521138172	521141053	TraesCS5B01G337600
chr5B	523216585	523217394	TraesCS5B01G339300
chr5B	532931882	532935307	TraesCS5B01G353400
chr5B	537528630	537528917	TraesCS5B01G357800
chr5B	537783546	537785294	TraesCS5B01G358100
chr5B	542981315	542982850	TraesCS5B01G364300
chr5B	550488630	550489892	TraesCS5B01G372500
chr5B	551679366	551679947	TraesCS5B01G374500
chr5B	557953533	557955790	TraesCS5B01G379900
chr5B	562417156	562417853	TraesCS5B01G383600
chr5B	563463518	563465299	TraesCS5B01G384800
chr5B	578605681	578608227	TraesCS5B01G402100
chr5B	579520053	579522225	TraesCS5B01G402800
chr5B	584899448	584899915	TraesCS5B01G409800
chr5B	594759703	594759969	TraesCS5B01G418500
chr5B	605308336	605322990	TraesCS5B01G429900
chr5B	610106462	610107934	TraesCS5B01G436300
chr5B	610304775	610305957	TraesCS5B01G436900
chr5B	611952880	611953884	TraesCS5B01G439900
chr5B	635376739	635378002	TraesCS5B01G459500
chr5B	654952931	654955013	TraesCS5B01G482400
chr5B	655007840	655010749	TraesCS5B01G482500
chr5B	680671798	680672487	TraesCS5B01G516900
chr5B	687164174	687166492	TraesCS5B01G528300
chr5B	687745411	687747178	TraesCS5B01G529100
chr5B	692209977	692218265	TraesCS5B01G536300
chr5B	704301318	704303935	TraesCS5B01G554900
chr5B	707439980	707440732	TraesCS5B01G561300
chr6A	914925	915899	TraesCS6A01G002000
chr6A	1985153	1987638	TraesCS6A01G005300
chr6A	16801481	16802021	TraesCS6A01G035200
chr6A	20506871	20507713	TraesCS6A01G039700
chr6A	32795043	32796994	TraesCS6A01G061000
chr6A	37407517	37408032	TraesCS6A01G068900
chr6A	57423712	57425553	TraesCS6A01G088500
chr6A	63017979	63018598	TraesCS6A01G095700
chr6A	63609831	63610355	TraesCS6A01G096300
chr6A	63610581	63610706	TraesCS6A01G096400
chr6A	64907468	64909400	TraesCS6A01G097700
chr6A	65063697	65066590	TraesCS6A01G097800
chr6A	65797793	65800388	TraesCS6A01G098600
chr6A	97987655	97989462	TraesCS6A01G123900
chr6A	100797382	100805224	TraesCS6A01G129000
chr6A	106985018	106986256	TraesCS6A01G134900
chr6A	108089596	108089907	TraesCS6A01G136900
chr6A	116336395	116336757	TraesCS6A01G141200
chr6A	129340881	129341534	TraesCS6A01G148200
chr6A	134947851	134949475	TraesCS6A01G150900
chr6A	146480057	146480457	TraesCS6A01G157100
chr6A	147469843	147470481	TraesCS6A01G157800
chr6A	152030789	152031413	TraesCS6A01G159600
chr6A	185232421	185232774	TraesCS6A01G173200
chr6A	201087956	201089297	TraesCS6A01G178900
chr6A	217264592	217269058	TraesCS6A01G185400
chr6A	322996084	322996919	TraesCS6A01G200500
chr6A	393542146	393543987	TraesCS6A01G214600
chr6A	396288685	396289465	TraesCS6A01G215300
chr6A	415098272	415098802	TraesCS6A01G222200
chr6A	424087505	424088410	TraesCS6A01G225500
chr6A	445581343	445582071	TraesCS6A01G236100
chr6A	445777984	445779110	TraesCS6A01G236600
chr6A	449963782	449965074	TraesCS6A01G239900
chr6A	457617363	457619696	TraesCS6A01G246700
chr6A	464249709	464250368	TraesCS6A01G250100
chr6A	464537913	464538853	TraesCS6A01G250300
chr6A	464619794	464621135	TraesCS6A01G250400
chr6A	467489415	467490230	TraesCS6A01G252900
chr6A	473738581	473738859	TraesCS6A01G255600
chr6A	479726239	479729575	TraesCS6A01G257500
chr6A	483900690	483901307	TraesCS6A01G260400
chr6A	486353050	486353607	TraesCS6A01G263200
chr6A	486976400	486977107	TraesCS6A01G264000
chr6A	495450749	495453005	TraesCS6A01G268900
chr6A	496010717	496017053	TraesCS6A01G269600
chr6A	496627749	496629503	TraesCS6A01G270600
chr6A	497729342	497730964	TraesCS6A01G271100
chr6A	501800789	501801370	TraesCS6A01G275100
chr6A	506399338	506400958	TraesCS6A01G278500
chr6A	508333402	508334850	TraesCS6A01G280100
chr6A	524074075	524075470	TraesCS6A01G292100
chr6A	524718513	524719864	TraesCS6A01G293200
chr6A	531000881	531001484	TraesCS6A01G297400
chr6A	531050113	531050737	TraesCS6A01G297500
chr6A	541227669	541229239	TraesCS6A01G307100
chr6A	543931034	543931753	TraesCS6A01G308700
chr6A	552832282	552833355	TraesCS6A01G316400
chr6A	553054875	553055840	TraesCS6A01G316700
chr6A	553100149	553101365	TraesCS6A01G316900
chr6A	556887281	556887912	TraesCS6A01G323400
chr6A	562683169	562684083	TraesCS6A01G329300
chr6A	563130408	563132845	TraesCS6A01G330700
chr6A	564893198	564893958	TraesCS6A01G334000
chr6A	571640402	571640995	TraesCS6A01G337400
chr6A	578983006	578983936	TraesCS6A01G345200
chr6A	585438713	585442074	TraesCS6A01G353900
chr6A	585963458	585963879	TraesCS6A01G354500
chr6A	588604252	588605121	TraesCS6A01G358700
chr6A	590074708	590079159	TraesCS6A01G359200
chr6A	595622098	595624122	TraesCS6A01G371200
chr6A	602623441	602624820	TraesCS6A01G383700
chr6A	603272001	603272741	TraesCS6A01G386400
chr6A	615771928	615778014	TraesCS6A01G417300
chr6B	4825428	4826778	TraesCS6B01G007000
chr6B	6166412	6168904	TraesCS6B01G010000
chr6B	28256090	28256622	TraesCS6B01G048300
chr6B	35412616	35414785	TraesCS6B01G054700
chr6B	57724961	57726698	TraesCS6B01G081400
chr6B	68922811	68923326	TraesCS6B01G093100
chr6B	93101928	93104338	TraesCS6B01G110900
chr6B	118933451	118934041	TraesCS6B01G123800
chr6B	119848790	119849317	TraesCS6B01G124700
chr6B	119849553	119849678	TraesCS6B01G124800
chr6B	121431691	121433689	TraesCS6B01G125900
chr6B	121486941	121489689	TraesCS6B01G126000
chr6B	122290567	122293204	TraesCS6B01G126800
chr6B	156219094	156220844	TraesCS6B01G152000
chr6B	159401959	159404178	TraesCS6B01G157000
chr6B	169235310	169236548	TraesCS6B01G163000
chr6B	172253762	172254050	TraesCS6B01G165100
chr6B	181471929	181473134	TraesCS6B01G169500
chr6B	192926204	192926851	TraesCS6B01G176500
chr6B	198984666	198986331	TraesCS6B01G179000
chr6B	207957252	207957652	TraesCS6B01G184900
chr6B	211209773	211210390	TraesCS6B01G185600
chr6B	225875703	225876012	TraesCS6B01G191700
chr6B	240384591	240384929	TraesCS6B01G200900
chr6B	259086311	259087429	TraesCS6B01G206300
chr6B	289528400	289532580	TraesCS6B01G214100
chr6B	348695681	348696543	TraesCS6B01G226600
chr6B	436806006	436807841	TraesCS6B01G244700
chr6B	437458858	437459166	TraesCS6B01G244900
chr6B	460091218	460092123	TraesCS6B01G256100
chr6B	466967027	466967911	TraesCS6B01G258900
chr6B	476110268	476110993	TraesCS6B01G264500
chr6B	476714637	476715733	TraesCS6B01G265100
chr6B	481267219	481273310	TraesCS6B01G267600
chr6B	485875514	485875792	TraesCS6B01G270000
chr6B	492494371	492495175	TraesCS6B01G273000
chr6B	497019565	497020904	TraesCS6B01G275000
chr6B	497215832	497216751	TraesCS6B01G275100
chr6B	497433535	497434413	TraesCS6B01G275300
chr6B	502791854	502794187	TraesCS6B01G277900
chr6B	513331555	513332850	TraesCS6B01G284800
chr6B	518392045	518392666	TraesCS6B01G287700
chr6B	522062975	522063532	TraesCS6B01G290300
chr6B	523206459	523207166	TraesCS6B01G291000
chr6B	532043759	532045740	TraesCS6B01G296200
chr6B	532900263	532903528	TraesCS6B01G296900
chr6B	534245182	534246936	TraesCS6B01G297700
chr6B	535361218	535362085	TraesCS6B01G298200
chr6B	542231365	542231904	TraesCS6B01G302600
chr6B	550201595	550209584	TraesCS6B01G306800
chr6B	554122356	554123996	TraesCS6B01G309300
chr6B	571096310	571097726	TraesCS6B01G322500
chr6B	572392396	572393760	TraesCS6B01G323400
chr6B	576812680	576813278	TraesCS6B01G327100
chr6B	576826366	576827254	TraesCS6B01G327200
chr6B	590912061	590913641	TraesCS6B01G335600
chr6B	594439440	594439970	TraesCS6B01G337500
chr6B	611348177	611349244	TraesCS6B01G347000
chr6B	611500056	611501012	TraesCS6B01G347200
chr6B	611698300	611699494	TraesCS6B01G347400
chr6B	619728575	619729454	TraesCS6B01G354000
chr6B	632176797	632177726	TraesCS6B01G360100
chr6B	632966949	632967962	TraesCS6B01G361600
chr6B	636473132	636473792	TraesCS6B01G364700
chr6B	642347720	642348734	TraesCS6B01G368100
chr6B	653015037	653015678	TraesCS6B01G378000
chr6B	661463787	661467379	TraesCS6B01G386600
chr6B	662451987	662452295	TraesCS6B01G387500
chr6B	665715750	665716619	TraesCS6B01G391400
chr6B	667071326	667074976	TraesCS6B01G392000
chr6B	682557479	682559495	TraesCS6B01G408200
chr6B	693062613	693063992	TraesCS6B01G422900
chr6B	694345930	694346807	TraesCS6B01G425400
chr6B	719858752	719863602	TraesCS6B01G472100
chr7A	242582	245625	TraesCS7A01G000200
chr7A	81954674	81958780	TraesCS7A01G127800
chr7A	82506553	82516816	TraesCS7A01G128600
chr7A	83719568	83723010	TraesCS7A01G130000
chr7A	109825167	109826129	TraesCS7A01G156900
chr7A	116124181	116124807	TraesCS7A01G160200
chr7A	122683343	122683639	TraesCS7A01G167400
chr7A	128148403	128150432	TraesCS7A01G174100
chr7A	128925494	128927384	TraesCS7A01G175800
chr7A	130292649	130293744	TraesCS7A01G177000
chr7A	134491245	134492378	TraesCS7A01G179900
chr7A	136171649	136173735	TraesCS7A01G181500
chr7A	139126439	139128232	TraesCS7A01G185100
chr7A	146679106	146680344	TraesCS7A01G189400
chr7A	161737776	161739025	TraesCS7A01G199000
chr7A	163299652	163300466	TraesCS7A01G201300
chr7A	169038101	169038493	TraesCS7A01G206600
chr7A	170195026	170195322	TraesCS7A01G207600
chr7A	177136007	177136955	TraesCS7A01G213400
chr7A	180647738	180649654	TraesCS7A01G215100
chr7A	186541211	186544246	TraesCS7A01G219300
chr7A	198006399	198006887	TraesCS7A01G227500
chr7A	199853813	199856735	TraesCS7A01G229500
chr7A	204667922	204668176	TraesCS7A01G233100
chr7A	206014933	206015472	TraesCS7A01G234100
chr7A	209693827	209698327	TraesCS7A01G236500
chr7A	219031887	219034401	TraesCS7A01G243400
chr7A	222290718	222291860	TraesCS7A01G244600
chr7A	222785161	222785739	TraesCS7A01G245100
chr7A	229604812	229609430	TraesCS7A01G248300
chr7A	235469436	235470437	TraesCS7A01G251600
chr7A	239544811	239545716	TraesCS7A01G253700
chr7A	244479661	244482037	TraesCS7A01G256000
chr7A	245470143	245471677	TraesCS7A01G256500
chr7A	247062756	247064267	TraesCS7A01G257400
chr7A	268851901	268858355	TraesCS7A01G266300
chr7A	284786497	284786922	TraesCS7A01G271600
chr7A	285575873	285576714	TraesCS7A01G272100
chr7A	292818750	292819951	TraesCS7A01G277900
chr7A	295212623	295213231	TraesCS7A01G278900
chr7A	307566194	307566641	TraesCS7A01G282100
chr7A	349684667	349686293	TraesCS7A01G288800
chr7A	397124953	397125837	TraesCS7A01G297000
chr7A	433701333	433703333	TraesCS7A01G307100
chr7A	434739325	434740319	TraesCS7A01G307500
chr7A	448100067	448100678	TraesCS7A01G314100
chr7A	449334448	449336366	TraesCS7A01G315200
chr7A	449704327	449704635	TraesCS7A01G315400
chr7A	459004481	459005785	TraesCS7A01G318600
chr7A	472567195	472568451	TraesCS7A01G324900
chr7A	475771401	475773889	TraesCS7A01G327300
chr7A	479344140	479345758	TraesCS7A01G329300
chr7A	495572041	495573870	TraesCS7A01G338700
chr7A	502624370	502625139	TraesCS7A01G342700
chr7A	510495395	510496114	TraesCS7A01G347800
chr7A	514713906	514714256	TraesCS7A01G351300
chr7A	532734418	532734774	TraesCS7A01G359000
chr7A	536121464	536125211	TraesCS7A01G361600
chr7A	536506993	536509137	TraesCS7A01G361800
chr7A	538807076	538808127	TraesCS7A01G364800
chr7A	541383094	541386775	TraesCS7A01G368200
chr7A	542627366	542627809	TraesCS7A01G368800
chr7A	547335701	547337413	TraesCS7A01G374500
chr7A	547684310	547685038	TraesCS7A01G374900
chr7A	552679086	552681150	TraesCS7A01G377500
chr7A	573126671	573128543	TraesCS7A01G394900
chr7A	574090665	574091009	TraesCS7A01G395600
chr7A	574097658	574110008	TraesCS7A01G395700
chr7A	581368833	581372258	TraesCS7A01G402100
chr7A	589115648	589116668	TraesCS7A01G405200
chr7A	591879871	591880488	TraesCS7A01G406500
chr7A	593446298	593447041	TraesCS7A01G407700
chr7A	609382208	609389176	TraesCS7A01G417900
chr7A	618116978	618117680	TraesCS7A01G425200
chr7A	630869691	630870536	TraesCS7A01G436400
chr7A	638706646	638710936	TraesCS7A01G444300
chr7A	640549731	640551006	TraesCS7A01G445600
chr7A	641016479	641017040	TraesCS7A01G446100
chr7A	644104440	644104817	TraesCS7A01G450400
chr7A	652728872	652729252	TraesCS7A01G457600
chr7A	657518946	657520142	TraesCS7A01G461600
chr7A	660940127	660941563	TraesCS7A01G464400
chr7A	680406803	680407081	TraesCS7A01G491600
chr7A	680574874	680578128	TraesCS7A01G491900
chr7A	692940676	692940897	TraesCS7A01G505100
chr7A	701360621	701360743	TraesCS7A01G516300
chr7A	704336241	704337814	TraesCS7A01G519900
chr7A	708876503	708882238	TraesCS7A01G528600
chr7A	711597683	711599922	TraesCS7A01G532900
chr7A	714616587	714618040	TraesCS7A01G537100
chr7A	720953509	720955414	TraesCS7A01G544400
chr7A	726670199	726675777	TraesCS7A01G554100
chr7B	26279880	26290993	TraesCS7B01G027700
chr7B	26877691	26887222	TraesCS7B01G028500
chr7B	28625894	28626912	TraesCS7B01G030000
chr7B	63768155	63769117	TraesCS7B01G061100
chr7B	70520462	70521217	TraesCS7B01G065100
chr7B	79315820	79316110	TraesCS7B01G072100
chr7B	89001021	89002659	TraesCS7B01G079000
chr7B	91238962	91241010	TraesCS7B01G081000
chr7B	92554956	92555732	TraesCS7B01G082000
chr7B	97192168	97193300	TraesCS7B01G085100
chr7B	99629334	99631509	TraesCS7B01G086400
chr7B	104475103	104476881	TraesCS7B01G090100
chr7B	107976350	107978033	TraesCS7B01G094300
chr7B	121889997	121891239	TraesCS7B01G105700
chr7B	124236320	124237268	TraesCS7B01G107900
chr7B	131956603	131956995	TraesCS7B01G114000
chr7B	133247739	133248443	TraesCS7B01G114500
chr7B	140652691	140653650	TraesCS7B01G120600
chr7B	143322893	143324754	TraesCS7B01G122300
chr7B	153423355	153426326	TraesCS7B01G128000
chr7B	158937105	158937347	TraesCS7B01G131600
chr7B	161239589	161240128	TraesCS7B01G132500
chr7B	164585538	164589802	TraesCS7B01G134600
chr7B	175995999	175998859	TraesCS7B01G139500
chr7B	183872008	183877326	TraesCS7B01G143200
chr7B	191138967	191139779	TraesCS7B01G146400
chr7B	192040092	192041234	TraesCS7B01G146800
chr7B	194756483	194757280	TraesCS7B01G148100
chr7B	199262012	199263224	TraesCS7B01G150000
chr7B	202823875	202826426	TraesCS7B01G152600
chr7B	204896344	204897835	TraesCS7B01G154000
chr7B	205714870	205716465	TraesCS7B01G154300
chr7B	229093541	229097442	TraesCS7B01G166200
chr7B	241107546	241108398	TraesCS7B01G169900
chr7B	242665439	242665864	TraesCS7B01G170400
chr7B	247263595	247264838	TraesCS7B01G175700
chr7B	263669762	263670208	TraesCS7B01G179200
chr7B	272749241	272749849	TraesCS7B01G181300
chr7B	304523802	304525428	TraesCS7B01G185800
chr7B	329847556	329848045	TraesCS7B01G192000
chr7B	335923312	335926224	TraesCS7B01G195300
chr7B	355905622	355906506	TraesCS7B01G198900
chr7B	380060527	380062528	TraesCS7B01G207400
chr7B	380537043	380538030	TraesCS7B01G207800
chr7B	394402489	394403097	TraesCS7B01G215000
chr7B	395589433	395591397	TraesCS7B01G215700
chr7B	399260369	399260677	TraesCS7B01G216400
chr7B	410842549	410843850	TraesCS7B01G219500
chr7B	426101660	426102801	TraesCS7B01G225400
chr7B	428093352	428095813	TraesCS7B01G227900
chr7B	432187135	432188257	TraesCS7B01G230000
chr7B	439672282	439673249	TraesCS7B01G235400
chr7B	447216434	447216964	TraesCS7B01G240300
chr7B	461239527	461241426	TraesCS7B01G250000
chr7B	465298974	465299705	TraesCS7B01G252500
chr7B	466046934	466048483	TraesCS7B01G252900
chr7B	479982829	479983566	TraesCS7B01G259700
chr7B	480691428	480695170	TraesCS7B01G260400
chr7B	483765513	483766581	TraesCS7B01G262800
chr7B	487218318	487221953	TraesCS7B01G265200
chr7B	487800446	487802619	TraesCS7B01G265300
chr7B	491150892	491151245	TraesCS7B01G268200
chr7B	506382547	506382897	TraesCS7B01G276800
chr7B	511062371	511064432	TraesCS7B01G278800
chr7B	533612809	533614940	TraesCS7B01G296900
chr7B	534823983	534824330	TraesCS7B01G297500
chr7B	535241323	535243535	TraesCS7B01G297700
chr7B	539215760	539216096	TraesCS7B01G302200
chr7B	545990647	545991625	TraesCS7B01G304600
chr7B	549930629	549931243	TraesCS7B01G306500
chr7B	551931171	551931983	TraesCS7B01G307900
chr7B	567997079	568007062	TraesCS7B01G318000
chr7B	577301474	577302195	TraesCS7B01G324800
chr7B	590842119	590842703	TraesCS7B01G335700
chr7B	600964186	600965444	TraesCS7B01G345100
chr7B	601254970	601255669	TraesCS7B01G345600
chr7B	607529611	607530000	TraesCS7B01G350200
chr7B	620652849	620653238	TraesCS7B01G358500
chr7B	624946097	624947290	TraesCS7B01G363000
chr7B	628355290	628356714	TraesCS7B01G364900
chr7B	644545356	644555324	TraesCS7B01G380100
chr7B	663107829	663108107	TraesCS7B01G396500
chr7B	663486359	663489616	TraesCS7B01G397000
chr7B	680273353	680273574	TraesCS7B01G412600
chr7B	700440005	700440124	TraesCS7B01G432600
chr7B	702474553	702475402	TraesCS7B01G436000
chr7B	709194618	709199796	TraesCS7B01G445300
chr7B	712077912	712080329	TraesCS7B01G450000
chr7B	716041325	716042437	TraesCS7B01G455300
chr7B	724168504	724169853	TraesCS7B01G466700
chr7B	733376981	733378115	TraesCS7B01G478000
